# Supplementary material for: Chromosome conformation capture resolved near complete genome assembly of broomcorn millet
Source: Nat Commun. 2019 Jan 25;10:464. doi: 10.1038/s41467-018-07876-6 (PMC6347627; doi:10.1038/s41467-018-07876-6)
Supplement: Supplementary file 4 — Source Data [file 41467_2018_7876_MOESM4_ESM.xlsx]

## Sheet: Figure 1b
Figure 1b	The alignment coordinates reported from Mummer between the genomes of Longmi4 and Yugu1
S1	E1	S2	E2	LEN1	LEN2	% SIM	LENGTH R	LENGTH Q	COV R	COV Q	REF	QUE
56543	57031	46166837	46166365	489	473	86.21	42145699	54126031	0	0	scaffold_1	chr5
56772	57342	6916783	6917344	571	562	88.93	42145699	48259421	0	0	scaffold_1	chr8
81211	81709	52811864	52811372	499	493	91.78	42145699	52839179	0	0	scaffold_1	chr6
82240	82450	5	217	211	213	88.48	42145699	42466157	0	0	scaffold_1	chr12
84110	84917	1914	2713	808	800	89.74	42145699	42466157	0	0	scaffold_1	chr12
91009	92108	48646	49715	1100	1070	89.07	42145699	42466157	0	0	scaffold_1	chr12
93475	94734	51092	52355	1260	1264	84.22	42145699	42466157	0	0	scaffold_1	chr12
109765	110330	52788967	52788405	566	563	93.11	42145699	52839179	0	0	scaffold_1	chr6
111503	112081	141922	142524	579	603	86.8	42145699	42466157	0	0	scaffold_1	chr12
112202	113523	142681	144007	1322	1327	87.96	42145699	42466157	0	0	scaffold_1	chr12
114129	114795	52784231	52783577	667	655	84.96	42145699	52839179	0	0	scaffold_1	chr6
119718	120581	168743	169606	864	864	91.58	42145699	42466157	0	0	scaffold_1	chr12
122457	122643	52767979	52767793	187	187	96.79	42145699	52839179	0	0	scaffold_1	chr6
123438	123667	172624	172853	230	230	96.09	42145699	42466157	0	0	scaffold_1	chr12
123438	123670	52767193	52766961	233	233	95.28	42145699	52839179	0	0	scaffold_1	chr6
125526	125728	16614419	16614621	203	203	96.55	42145699	40720392	0	0	scaffold_1	chr13
126818	132917	182228	188271	6100	6044	92.14	42145699	42466157	0.01	0.01	scaffold_1	chr12
133155	134934	188470	190217	1780	1748	89.77	42145699	42466157	0	0	scaffold_1	chr12
145456	145730	52744147	52743870	275	278	93.53	42145699	52839179	0	0	scaffold_1	chr6
146067	146460	203623	204016	394	394	94.16	42145699	42466157	0	0	scaffold_1	chr12
147342	148033	204558	205192	692	635	83.09	42145699	42466157	0	0	scaffold_1	chr12
157903	158615	215643	216321	713	679	83.98	42145699	42466157	0	0	scaffold_1	chr12
158636	159114	52445983	52446458	479	476	88.27	42145699	52839179	0	0	scaffold_1	chr6
159248	160826	217257	218815	1579	1559	91.09	42145699	42466157	0	0	scaffold_1	chr12
165473	166040	223934	224530	568	597	88.37	42145699	42466157	0	0	scaffold_1	chr12
170784	171038	225379	225633	255	255	93.39	42145699	42466157	0	0	scaffold_1	chr12
171355	173268	225987	227912	1914	1926	86.71	42145699	42466157	0	0	scaffold_1	chr12
180773	181267	231952	232445	495	494	87.78	42145699	42466157	0	0	scaffold_1	chr12
181570	182693	52462734	52463851	1124	1118	90.33	42145699	52839179	0	0	scaffold_1	chr6
181575	182759	232712	233887	1185	1176	89.32	42145699	42466157	0	0	scaffold_1	chr12
183085	184138	52464354	52465399	1054	1046	86.95	42145699	52839179	0	0	scaffold_1	chr6
184509	189640	235917	240978	5132	5062	88.85	42145699	42466157	0.01	0.01	scaffold_1	chr12
194084	195511	244757	246175	1428	1419	84.65	42145699	42466157	0	0	scaffold_1	chr12
197022	197725	52415681	52416374	704	694	85.71	42145699	57970102	0	0	scaffold_1	chr3
200487	201595	52419576	52420685	1109	1110	87.23	42145699	57970102	0	0	scaffold_1	chr3
202204	202800	254071	254671	597	601	90.88	42145699	42466157	0	0	scaffold_1	chr12
203272	203960	40245581	40246251	689	671	90.29	42145699	44648547	0	0	scaffold_1	chr10
204868	205270	52423038	52423443	403	406	89.19	42145699	57970102	0	0	scaffold_1	chr3
204868	205256	52486933	52487325	389	393	91.35	42145699	52839179	0	0	scaffold_1	chr6
206053	207210	52487707	52488852	1158	1146	83.38	42145699	52839179	0	0	scaffold_1	chr6
211189	211355	52493432	52493598	167	167	96.41	42145699	52839179	0	0	scaffold_1	chr6
214570	214801	52497929	52498160	232	232	90.13	42145699	52839179	0	0	scaffold_1	chr6
216466	216766	282565	282865	301	301	94.02	42145699	42466157	0	0	scaffold_1	chr12
217397	217746	283957	284300	350	344	88.48	42145699	42466157	0	0	scaffold_1	chr12
219357	219764	52505902	52506303	408	402	90.95	42145699	52839179	0	0	scaffold_1	chr6
223764	223948	296351	296535	185	185	97.84	42145699	42466157	0	0	scaffold_1	chr12
235417	236870	306146	307554	1454	1409	89.63	42145699	42466157	0	0	scaffold_1	chr12
243582	245011	317982	319460	1430	1479	87.98	42145699	42466157	0	0	scaffold_1	chr12
262513	262725	52623268	52623480	213	213	94.84	42145699	52839179	0	0	scaffold_1	chr6
264146	264864	52624810	52625522	719	713	87.09	42145699	52839179	0	0	scaffold_1	chr6
264155	265758	337785	339391	1604	1607	84.91	42145699	42466157	0	0	scaffold_1	chr12
269667	270102	52630439	52630873	436	435	91.42	42145699	52839179	0	0	scaffold_1	chr6
272371	276732	52633953	52638307	4362	4355	87.32	42145699	52839179	0.01	0.01	scaffold_1	chr6
276827	279518	356294	358952	2692	2659	89.43	42145699	42466157	0.01	0.01	scaffold_1	chr12
286036	286717	365332	366029	682	698	86.69	42145699	42466157	0	0	scaffold_1	chr12
289321	289768	368116	368563	448	448	93.75	42145699	42466157	0	0	scaffold_1	chr12
293767	294828	52430107	52429039	1062	1069	93.64	42145699	52839179	0	0	scaffold_1	chr6
296503	297974	52422743	52421305	1472	1439	86.59	42145699	52839179	0	0	scaffold_1	chr6
310758	311710	52402895	52401944	953	952	91.45	42145699	52839179	0	0	scaffold_1	chr6
312194	312876	52401396	52400715	683	682	94	42145699	52839179	0	0	scaffold_1	chr6
340368	340523	52392894	52392739	156	156	96.79	42145699	52839179	0	0	scaffold_1	chr6
340374	340536	424793	424951	163	159	95.71	42145699	42466157	0	0	scaffold_1	chr12
345226	345733	52388535	52388030	508	506	88.87	42145699	52839179	0	0	scaffold_1	chr6
348115	349370	52384851	52383604	1256	1248	90.56	42145699	52839179	0	0	scaffold_1	chr6
366646	370016	465684	469075	3371	3392	93.33	42145699	42466157	0.01	0.01	scaffold_1	chr12
370927	374953	469541	473576	4027	4036	93.82	42145699	42466157	0.01	0.01	scaffold_1	chr12
387020	387265	488823	489072	246	250	90.94	42145699	42466157	0	0	scaffold_1	chr12
387553	388985	52319065	52317628	1433	1438	92.66	42145699	52839179	0	0	scaffold_1	chr6
392126	393536	495960	497346	1411	1387	87.75	42145699	42466157	0	0	scaffold_1	chr12
398900	401070	52306179	52304010	2171	2170	87.73	42145699	52839179	0.01	0	scaffold_1	chr6
401201	401942	52303822	52303091	742	732	90.55	42145699	52839179	0	0	scaffold_1	chr6
488946	490509	52290240	52288681	1564	1560	90.41	42145699	52839179	0	0	scaffold_1	chr6
488998	490517	518565	520066	1520	1502	91.34	42145699	42466157	0	0	scaffold_1	chr12
525315	526272	8016494	8015534	958	961	91	42145699	42466157	0	0	scaffold_1	chr12
526403	526664	8015510	8015251	262	260	92.8	42145699	42466157	0	0	scaffold_1	chr12
528279	529315	41358777	41357761	1037	1017	87.07	42145699	52839179	0	0	scaffold_1	chr6
529355	530438	8012259	8011182	1084	1078	84.66	42145699	42466157	0	0	scaffold_1	chr12
610315	610957	7843789	7843157	643	633	83.46	42145699	42466157	0	0	scaffold_1	chr12
613795	614600	41122401	41121605	806	797	86.22	42145699	52839179	0	0	scaffold_1	chr6
626086	627985	7836103	7834213	1900	1891	90.44	42145699	42466157	0	0	scaffold_1	chr12
634835	635157	40718664	40718342	323	323	95.98	42145699	52839179	0	0	scaffold_1	chr6
642726	644323	449978	451562	1598	1585	87.62	42145699	33613985	0	0	scaffold_1	chr16
677242	678272	7771538	7770514	1031	1025	90.75	42145699	42466157	0	0	scaffold_1	chr12
678680	679533	7770036	7769189	854	848	91.95	42145699	42466157	0	0	scaffold_1	chr12
681240	683507	7767090	7764823	2268	2268	93.1	42145699	42466157	0.01	0.01	scaffold_1	chr12
681240	683512	40682678	40680392	2273	2287	92.5	42145699	52839179	0.01	0	scaffold_1	chr6
685296	686104	40678688	40677881	809	808	88.94	42145699	52839179	0	0	scaffold_1	chr6
687938	690030	7760508	7758404	2093	2105	88.03	42145699	42466157	0	0	scaffold_1	chr12
697789	698771	7751655	7750676	983	980	87.06	42145699	42466157	0	0	scaffold_1	chr12
712009	714590	40608899	40606327	2582	2573	90.6	42145699	52839179	0.01	0	scaffold_1	chr6
717584	719806	7716656	7714450	2223	2207	91.68	42145699	42466157	0.01	0.01	scaffold_1	chr12
720316	721154	40600121	40599267	839	855	88.76	42145699	52839179	0	0	scaffold_1	chr6
724463	725783	40595611	40594270	1321	1342	88.54	42145699	52839179	0	0	scaffold_1	chr6
729947	730126	40590552	40590372	180	181	93.41	42145699	52839179	0	0	scaffold_1	chr6
734237	734907	7692835	7692164	671	672	87.35	42145699	42466157	0	0	scaffold_1	chr12
747409	748381	17685960	17684985	973	976	86.3	42145699	48259421	0	0	scaffold_1	chr8
763054	763650	40566728	40566133	597	596	87.87	42145699	52839179	0	0	scaffold_1	chr6
770307	770626	7809666	7809988	320	323	87.73	42145699	42466157	0	0	scaffold_1	chr12
780753	783880	7614289	7611194	3128	3096	87.19	42145699	42466157	0.01	0.01	scaffold_1	chr12
848014	849429	7581857	7580431	1416	1427	90.28	42145699	42466157	0	0	scaffold_1	chr12
848040	849478	40472640	40471189	1439	1452	88.62	42145699	52839179	0	0	scaffold_1	chr6
872325	874221	7503530	7505442	1897	1913	88.84	42145699	42466157	0	0	scaffold_1	chr12
912457	913447	7499948	7498971	991	978	87.08	42145699	42466157	0	0	scaffold_1	chr12
921928	924177	7492455	7490211	2250	2245	89.84	42145699	42466157	0.01	0.01	scaffold_1	chr12
924763	925130	7489560	7489198	368	363	89.57	42145699	42466157	0	0	scaffold_1	chr12
930257	932136	7482150	7480229	1880	1922	91.02	42145699	42466157	0	0	scaffold_1	chr12
953577	955664	7465069	7462988	2088	2082	91.85	42145699	42466157	0	0	scaffold_1	chr12
962838	964076	7458234	7456993	1239	1242	86.62	42145699	42466157	0	0	scaffold_1	chr12
969108	971972	40094826	40091950	2865	2877	88.32	42145699	52839179	0.01	0.01	scaffold_1	chr6
991582	992461	7429330	7428431	880	900	84.09	42145699	42466157	0	0	scaffold_1	chr12
1017569	1020676	7397593	7394479	3108	3115	89.29	42145699	42466157	0.01	0.01	scaffold_1	chr12
1017765	1020908	40021921	40018781	3144	3141	88.56	42145699	52839179	0.01	0.01	scaffold_1	chr6
1036129	1036234	7364597	7364492	106	106	98.11	42145699	42466157	0	0	scaffold_1	chr12
1037227	1040214	7363556	7360579	2988	2978	91.71	42145699	42466157	0.01	0.01	scaffold_1	chr12
1037593	1040232	39975703	39973053	2640	2651	92.84	42145699	52839179	0.01	0.01	scaffold_1	chr6
1041159	1041813	39972323	39971667	655	657	89.77	42145699	52839179	0	0	scaffold_1	chr6
1041367	1043634	7359496	7357183	2268	2314	88.55	42145699	42466157	0.01	0.01	scaffold_1	chr12
1047936	1048345	39968551	39968145	410	407	92.25	42145699	52839179	0	0	scaffold_1	chr6
1097568	1098247	7333512	7332827	680	686	90.62	42145699	42466157	0	0	scaffold_1	chr12
1104789	1105280	7319381	7318891	492	491	87.32	42145699	42466157	0	0	scaffold_1	chr12
1106239	1107435	39892269	39891085	1197	1185	88.17	42145699	52839179	0	0	scaffold_1	chr6
1107855	1108783	7316450	7315515	929	936	85.65	42145699	42466157	0	0	scaffold_1	chr12
1113981	1114253	39883096	39882826	273	271	93.41	42145699	52839179	0	0	scaffold_1	chr6
1114344	1114666	7312784	7312447	323	338	90.53	42145699	42466157	0	0	scaffold_1	chr12
1125901	1126127	31697824	31698050	227	227	91.27	42145699	54126031	0	0	scaffold_1	chr5
1158541	1159357	39723969	39723155	817	815	91.32	42145699	52839179	0	0	scaffold_1	chr6
1162128	1162524	39722094	39721697	397	398	92.71	42145699	52839179	0	0	scaffold_1	chr6
1185233	1186863	7223845	7222212	1631	1634	91.09	42145699	42466157	0	0	scaffold_1	chr12
1185297	1189223	39671993	39668100	3927	3894	87.02	42145699	52839179	0.01	0.01	scaffold_1	chr6
1215578	1216819	39562148	39560902	1242	1247	89.01	42145699	52839179	0	0	scaffold_1	chr6
1219641	1220787	7192139	7190992	1147	1148	88.84	42145699	42466157	0	0	scaffold_1	chr12
1221848	1222512	7190134	7189488	665	647	92.22	42145699	42466157	0	0	scaffold_1	chr12
1226196	1227502	7187059	7185751	1307	1309	89.23	42145699	42466157	0	0	scaffold_1	chr12
1228202	1228537	39548415	39548083	336	333	93.18	42145699	52839179	0	0	scaffold_1	chr6
1230162	1231276	7183972	7182852	1115	1121	88.11	42145699	42466157	0	0	scaffold_1	chr12
1231448	1232131	39546249	39545570	684	680	89.1	42145699	52839179	0	0	scaffold_1	chr6
1232745	1233612	39544362	39543489	868	874	92.25	42145699	52839179	0	0	scaffold_1	chr6
1234424	1235867	7170132	7168688	1444	1445	87	42145699	42466157	0	0	scaffold_1	chr12
1236937	1238066	7167640	7166513	1130	1128	87.95	42145699	42466157	0	0	scaffold_1	chr12
1246533	1247242	7159903	7159183	710	721	89.35	42145699	42466157	0	0	scaffold_1	chr12
1248127	1248391	7157952	7157685	265	268	89.63	42145699	42466157	0	0	scaffold_1	chr12
1251401	1252179	39377106	39376302	779	805	89.95	42145699	52839179	0	0	scaffold_1	chr6
1311387	1313052	39307836	39306132	1666	1705	84.84	42145699	52839179	0	0	scaffold_1	chr6
1323191	1325059	39289424	39287575	1869	1850	82.64	42145699	52839179	0	0	scaffold_1	chr6
1332724	1333141	39286834	39286418	418	417	90.21	42145699	52839179	0	0	scaffold_1	chr6
1332742	1333141	7075033	7074632	400	402	90.3	42145699	42466157	0	0	scaffold_1	chr12
1382331	1386285	7013835	7009907	3955	3929	88.16	42145699	42466157	0.01	0.01	scaffold_1	chr12
1389963	1390621	7006028	7005370	659	659	87.22	42145699	42466157	0	0	scaffold_1	chr12
1390002	1391244	39164437	39163194	1243	1244	83.45	42145699	52839179	0	0	scaffold_1	chr6
1394768	1396765	7002218	7000236	1998	1983	90.52	42145699	42466157	0	0	scaffold_1	chr12
1394781	1397155	39160580	39158162	2375	2419	89.03	42145699	52839179	0.01	0	scaffold_1	chr6
1432167	1432687	6965923	6965373	521	551	90.38	42145699	42466157	0	0	scaffold_1	chr12
1432168	1432763	39132054	39131403	596	652	85.48	42145699	52839179	0	0	scaffold_1	chr6
1451313	1451950	6950241	6949609	638	633	90.62	42145699	42466157	0	0	scaffold_1	chr12
1451506	1452552	39079527	39078486	1047	1042	84.79	42145699	52839179	0	0	scaffold_1	chr6
1457701	1458339	39069506	39068883	639	624	88.72	42145699	52839179	0	0	scaffold_1	chr6
1465234	1466089	39064307	39063489	856	819	84.82	42145699	52839179	0	0	scaffold_1	chr6
1465440	1466204	7252184	7252958	765	775	82.84	42145699	42466157	0	0	scaffold_1	chr12
1484162	1486714	39012549	39015135	2553	2587	88.32	42145699	52839179	0.01	0	scaffold_1	chr6
1484211	1486757	6919338	6921888	2547	2551	87.91	42145699	42466157	0.01	0.01	scaffold_1	chr12
1543824	1545133	38855351	38856649	1310	1299	87.25	42145699	52839179	0	0	scaffold_1	chr6
1633590	1633798	38802952	38803167	209	216	93.52	42145699	52839179	0	0	scaffold_1	chr6
1642009	1644584	6797787	6795229	2576	2559	86.98	42145699	42466157	0.01	0.01	scaffold_1	chr12
1659193	1660843	6786730	6785112	1651	1619	89.57	42145699	42466157	0	0	scaffold_1	chr12
1673907	1674531	6770966	6770342	625	625	88.94	42145699	42466157	0	0	scaffold_1	chr12
1681167	1681661	6761046	6760537	495	510	90.54	42145699	42466157	0	0	scaffold_1	chr12
1687692	1687895	38758845	38758639	204	207	87.79	42145699	52839179	0	0	scaffold_1	chr6
1689288	1691155	38757272	38755418	1868	1855	91.8	42145699	52839179	0	0	scaffold_1	chr6
1690101	1691175	6756459	6755394	1075	1066	92.95	42145699	42466157	0	0	scaffold_1	chr12
1693615	1694845	6753463	6752236	1231	1228	92.1	42145699	42466157	0	0	scaffold_1	chr12
1702368	1705575	6747162	6743946	3208	3217	88.18	42145699	42466157	0.01	0.01	scaffold_1	chr12
1702375	1705652	38744271	38740977	3278	3295	87.51	42145699	52839179	0.01	0.01	scaffold_1	chr6
1707821	1708185	38738369	38738007	365	363	92.88	42145699	52839179	0	0	scaffold_1	chr6
1709491	1711232	38736788	38735069	1742	1720	84.54	42145699	52839179	0	0	scaffold_1	chr6
1728471	1730119	38717551	38715927	1649	1625	86.13	42145699	52839179	0	0	scaffold_1	chr6
1730124	1730525	38715584	38715182	402	403	90.35	42145699	52839179	0	0	scaffold_1	chr6
1730630	1732456	38715053	38713194	1827	1860	90.32	42145699	52839179	0	0	scaffold_1	chr6
1741382	1742965	38691192	38689606	1584	1587	87.99	42145699	52839179	0	0	scaffold_1	chr6
1747607	1749005	6687879	6686513	1399	1367	85.49	42145699	42466157	0	0	scaffold_1	chr12
1749078	1750292	6686262	6685042	1215	1221	88.54	42145699	42466157	0	0	scaffold_1	chr12
1749078	1750292	38684784	38683569	1215	1216	89.21	42145699	52839179	0	0	scaffold_1	chr6
1751344	1752733	6684070	6682668	1390	1403	89.88	42145699	42466157	0	0	scaffold_1	chr12
1758903	1759539	6676701	6676072	637	630	92.32	42145699	42466157	0	0	scaffold_1	chr12
1763432	1763908	38670736	38670259	477	478	90.89	42145699	52839179	0	0	scaffold_1	chr6
1763946	1765106	38669610	38668470	1161	1141	87.13	42145699	52839179	0	0	scaffold_1	chr6
1766204	1767966	38667557	38665764	1763	1794	88.54	42145699	52839179	0	0	scaffold_1	chr6
1780671	1781288	6622824	6622219	618	606	90.65	42145699	42466157	0	0	scaffold_1	chr12
1784637	1787657	38641251	38638169	3021	3083	87.81	42145699	52839179	0.01	0.01	scaffold_1	chr6
1785962	1787667	6617397	6615703	1706	1695	90.51	42145699	42466157	0	0	scaffold_1	chr12
1788241	1788725	6615123	6614643	485	481	87.85	42145699	42466157	0	0	scaffold_1	chr12
1790059	1791553	38635849	38634339	1495	1511	87.66	42145699	52839179	0	0	scaffold_1	chr6
1810183	1812285	6606068	6603970	2103	2099	90.31	42145699	42466157	0	0	scaffold_1	chr12
1810183	1812293	38626068	38623941	2111	2128	89.7	42145699	52839179	0.01	0	scaffold_1	chr6
1840888	1842652	6542639	6540850	1765	1790	89.13	42145699	42466157	0	0	scaffold_1	chr12
1847292	1849315	38244535	38242517	2024	2019	89.45	42145699	52839179	0	0	scaffold_1	chr6
1855552	1857289	6520259	6518493	1738	1767	84.64	42145699	42466157	0	0	scaffold_1	chr12
1855872	1858841	38235710	38232713	2970	2998	85.03	42145699	52839179	0.01	0.01	scaffold_1	chr6
1859999	1860611	6516912	6516285	613	628	82.72	42145699	42466157	0	0	scaffold_1	chr12
1865306	1867003	6511577	6509859	1698	1719	87.89	42145699	42466157	0	0	scaffold_1	chr12
1866532	1867024	38160551	38160064	493	488	88.87	42145699	52839179	0	0	scaffold_1	chr6
1918600	1920096	6494627	6493110	1497	1518	86.78	42145699	42466157	0	0	scaffold_1	chr12
1918932	1920130	38143871	38142660	1199	1212	86.94	42145699	52839179	0	0	scaffold_1	chr6
1943629	1944024	375378	375773	396	396	89.14	42145699	52839179	0	0	scaffold_1	chr6
1958933	1959141	6459346	6459141	209	206	92.34	42145699	42466157	0	0	scaffold_1	chr12
1974956	1975838	38052098	38051237	883	862	88.04	42145699	52839179	0	0	scaffold_1	chr6
2001670	2001873	6337673	6337470	204	204	96.57	42145699	42466157	0	0	scaffold_1	chr12
2037459	2037631	38010113	38010285	173	173	96.53	42145699	52839179	0	0	scaffold_1	chr6
2037764	2037973	38010365	38010574	210	210	96.19	42145699	52839179	0	0	scaffold_1	chr6
2038477	2039438	6331809	6332777	962	969	85.92	42145699	42466157	0	0	scaffold_1	chr12
2059555	2060654	37978456	37977392	1100	1065	83.14	42145699	52839179	0	0	scaffold_1	chr6
2060773	2062679	6307922	6306021	1907	1902	89.11	42145699	42466157	0	0	scaffold_1	chr12
2062927	2063389	37975242	37974785	463	458	85.62	42145699	52839179	0	0	scaffold_1	chr6
2066564	2067758	6302610	6301484	1195	1127	82.31	42145699	42466157	0	0	scaffold_1	chr12
2067362	2068083	37971269	37970563	722	707	84.76	42145699	52839179	0	0	scaffold_1	chr6
2068695	2072046	6300557	6297258	3352	3300	88.6	42145699	42466157	0.01	0.01	scaffold_1	chr12
2073827	2074396	6294799	6294212	570	588	88.44	42145699	42466157	0	0	scaffold_1	chr12
2073846	2074405	37962663	37962085	560	579	87.56	42145699	52839179	0	0	scaffold_1	chr6
2074628	2076204	37961864	37960296	1577	1569	87.45	42145699	52839179	0	0	scaffold_1	chr6
2076219	2076648	6291532	6291109	430	424	90.21	42145699	42466157	0	0	scaffold_1	chr12
2077200	2079064	6289308	6287434	1865	1875	89.44	42145699	42466157	0	0	scaffold_1	chr12
2115572	2116903	6263237	6261896	1332	1342	87.56	42145699	42466157	0	0	scaffold_1	chr12
2135660	2136534	6244992	6244120	875	873	88.79	42145699	42466157	0	0	scaffold_1	chr12
2140270	2143779	6240969	6237448	3510	3522	92.16	42145699	42466157	0.01	0.01	scaffold_1	chr12
2144711	2148828	37894095	37889984	4118	4112	90.9	42145699	52839179	0.01	0.01	scaffold_1	chr6
2155952	2156589	6219328	6218679	638	650	88.77	42145699	42466157	0	0	scaffold_1	chr12
2158321	2159332	37868273	37867264	1012	1010	89.03	42145699	52839179	0	0	scaffold_1	chr6
2159554	2161184	37867262	37865621	1631	1642	80.8	42145699	52839179	0	0	scaffold_1	chr6
2181185	2181909	6192583	6191859	725	725	89.04	42145699	42466157	0	0	scaffold_1	chr12
2182370	2183358	6191841	6190861	989	981	91.13	42145699	42466157	0	0	scaffold_1	chr12
2258194	2258463	6164073	6163810	270	264	91.11	42145699	42466157	0	0	scaffold_1	chr12
2269418	2270299	37829962	37829075	882	888	89.54	42145699	52839179	0	0	scaffold_1	chr6
2275898	2276409	6156150	6155640	512	511	89.28	42145699	42466157	0	0	scaffold_1	chr12
2277152	2278537	6154941	6153557	1386	1385	84.6	42145699	42466157	0	0	scaffold_1	chr12
2278731	2279286	6153350	6152794	556	557	92.1	42145699	42466157	0	0	scaffold_1	chr12
2307858	2308070	6132776	6132564	213	213	94.84	42145699	42466157	0	0	scaffold_1	chr12
2324842	2325097	2934746	2935001	256	256	96.48	42145699	45112342	0	0	scaffold_1	chr9
2343931	2346215	6112023	6109710	2285	2314	89.32	42145699	42466157	0.01	0.01	scaffold_1	chr12
2348412	2351044	6107411	6104770	2633	2642	89.5	42145699	42466157	0.01	0.01	scaffold_1	chr12
2351392	2352268	37783807	37782920	877	888	87	42145699	52839179	0	0	scaffold_1	chr6
2351620	2352364	6103821	6103085	745	737	88.86	42145699	42466157	0	0	scaffold_1	chr12
2361636	2362159	6095092	6094561	524	532	87.52	42145699	42466157	0	0	scaffold_1	chr12
2362155	2363631	6093979	6092487	1477	1493	91.3	42145699	42466157	0	0	scaffold_1	chr12
2367965	2369458	37763266	37761786	1494	1481	89.42	42145699	52839179	0	0	scaffold_1	chr6
2368500	2369458	6087700	6086731	959	970	91.15	42145699	42466157	0	0	scaffold_1	chr12
2370332	2372201	6085646	6083791	1870	1856	87.01	42145699	42466157	0	0	scaffold_1	chr12
2371739	2372948	37759038	37757863	1210	1176	83.19	42145699	52839179	0	0	scaffold_1	chr6
2379277	2379479	6080100	6079898	203	203	98.52	42145699	42466157	0	0	scaffold_1	chr12
2383263	2384118	6077240	6076426	856	815	85.88	42145699	42466157	0	0	scaffold_1	chr12
2404574	2404865	5996532	5996241	292	292	92.81	42145699	42466157	0	0	scaffold_1	chr12
2430202	2431111	37654147	37653234	910	914	86.65	42145699	52839179	0	0	scaffold_1	chr6
2436617	2436707	27324936	27325026	91	91	100	42145699	32237550	0	0	scaffold_1	chr18
2478921	2481265	37623464	37621113	2345	2352	87.13	42145699	52839179	0.01	0	scaffold_1	chr6
2481762	2483144	37620551	37619187	1383	1365	87.07	42145699	52839179	0	0	scaffold_1	chr6
2487578	2488568	37615890	37614899	991	992	85.25	42145699	52839179	0	0	scaffold_1	chr6
2510253	2516212	37597603	37591672	5960	5932	90.68	42145699	52839179	0.01	0.01	scaffold_1	chr6
2510306	2517210	5950625	5943762	6905	6864	89.83	42145699	42466157	0.02	0.02	scaffold_1	chr12
2517480	2520157	5943502	5940825	2678	2678	91.66	42145699	42466157	0.01	0.01	scaffold_1	chr12
2520340	2522266	5940812	5938877	1927	1936	87.29	42145699	42466157	0	0	scaffold_1	chr12
2537302	2538044	5925425	5924708	743	718	90.13	42145699	42466157	0	0	scaffold_1	chr12
2538680	2538866	5924028	5923846	187	183	92.02	42145699	42466157	0	0	scaffold_1	chr12
2547020	2548183	35449594	35450744	1164	1151	84.71	42145699	52839179	0	0	scaffold_1	chr6
2548859	2549758	35450779	35451689	900	911	89.38	42145699	52839179	0	0	scaffold_1	chr6
2570228	2571383	11118687	11119849	1156	1163	91.72	42145699	69183459	0	0	scaffold_1	chr1
2624448	2624954	1831120	1830613	507	508	84	42145699	57970102	0	0	scaffold_1	chr3
2638565	2642047	5841910	5838419	3483	3492	88.41	42145699	42466157	0.01	0.01	scaffold_1	chr12
2642047	2643142	5838315	5837204	1096	1112	88.41	42145699	42466157	0	0	scaffold_1	chr12
2687492	2688720	6727476	6726270	1229	1207	86.18	42145699	40720392	0	0	scaffold_1	chr13
2842340	2843222	5803934	5803027	883	908	87.27	42145699	42466157	0	0	scaffold_1	chr12
2843567	2845542	5802703	5800721	1976	1983	84.96	42145699	42466157	0	0	scaffold_1	chr12
2845875	2846236	5800409	5800048	362	362	90.08	42145699	42466157	0	0	scaffold_1	chr12
2850119	2851403	5796356	5795099	1285	1258	87.39	42145699	42466157	0	0	scaffold_1	chr12
2851882	2853511	35601780	35603406	1630	1627	90.67	42145699	52839179	0	0	scaffold_1	chr6
2852129	2853511	5794623	5793240	1383	1384	93.29	42145699	42466157	0	0	scaffold_1	chr12
2860895	2861671	5788752	5787996	777	757	92.17	42145699	42466157	0	0	scaffold_1	chr12
2899629	2900911	5750572	5749297	1283	1276	89.99	42145699	42466157	0	0	scaffold_1	chr12
2901234	2902772	5748939	5747441	1539	1499	82.56	42145699	42466157	0	0	scaffold_1	chr12
2904224	2904854	42848310	42847688	631	623	88.5	42145699	61153219	0	0	scaffold_1	chr2
2905874	2906416	31644767	31645298	543	532	90.98	42145699	43177482	0	0	scaffold_1	chr11
2913877	2914226	5741108	5740759	350	350	94.86	42145699	42466157	0	0	scaffold_1	chr12
2917349	2919036	4554797	4553095	1688	1703	94.91	42145699	34360906	0	0	scaffold_1	chr15
2917363	2919579	55821846	55824094	2217	2249	95.2	42145699	61153219	0.01	0	scaffold_1	chr2
2919585	2920785	55824216	55825414	1201	1199	95.44	42145699	61153219	0	0	scaffold_1	chr2
2926260	2926462	5724661	5724464	203	198	90.2	42145699	42466157	0	0	scaffold_1	chr12
2927379	2928276	35648442	35649310	898	869	81.68	42145699	52839179	0	0	scaffold_1	chr6
2930258	2930367	25094444	25094335	110	110	100	42145699	34360906	0	0	scaffold_1	chr15
2933566	2935011	35652458	35653909	1446	1452	85.69	42145699	52839179	0	0	scaffold_1	chr6
2940910	2942198	5710917	5709623	1289	1295	88.68	42145699	42466157	0	0	scaffold_1	chr12
2940910	2942198	35659973	35661262	1289	1290	89.06	42145699	52839179	0	0	scaffold_1	chr6
2946586	2946815	5704055	5703819	230	237	89.08	42145699	42466157	0	0	scaffold_1	chr12
2946668	2950507	35667953	35671768	3840	3816	88.18	42145699	52839179	0.01	0.01	scaffold_1	chr6
2954844	2955230	35681064	35681464	387	401	91.34	42145699	52839179	0	0	scaffold_1	chr6
2964703	2965115	35690643	35691049	413	407	86.87	42145699	52839179	0	0	scaffold_1	chr6
2965269	2966902	5661688	5660039	1634	1650	87.04	42145699	42466157	0	0	scaffold_1	chr12
2965488	2966902	35691623	35693059	1415	1437	85.43	42145699	52839179	0	0	scaffold_1	chr6
2967601	2968045	35694001	35694416	445	416	82.96	42145699	52839179	0	0	scaffold_1	chr6
2972281	2976827	5654232	5649613	4547	4620	86.43	42145699	42466157	0.01	0.01	scaffold_1	chr12
2977133	2977879	35705684	35706434	747	751	88.73	42145699	52839179	0	0	scaffold_1	chr6
2999606	3000720	35721293	35722426	1115	1134	90.44	42145699	52839179	0	0	scaffold_1	chr6
3001003	3002781	35722700	35724474	1779	1775	85.46	42145699	52839179	0	0	scaffold_1	chr6
3003082	3004198	5629829	5628701	1117	1129	84.42	42145699	42466157	0	0	scaffold_1	chr12
3004405	3004999	5628586	5627959	595	628	84.01	42145699	42466157	0	0	scaffold_1	chr12
3007620	3008250	35728695	35729324	631	630	88.14	42145699	52839179	0	0	scaffold_1	chr6
3009409	3009628	5622781	5622553	220	229	89.57	42145699	42466157	0	0	scaffold_1	chr12
3079659	3080326	35763447	35764131	668	685	87.52	42145699	52839179	0	0	scaffold_1	chr6
3079698	3080802	5588823	5587719	1105	1105	87.04	42145699	42466157	0	0	scaffold_1	chr12
3108286	3110995	36213136	36210408	2710	2729	87.64	42145699	52839179	0.01	0.01	scaffold_1	chr6
3112141	3113424	5308055	5309331	1284	1277	88.69	42145699	42466157	0	0	scaffold_1	chr12
3114712	3117174	36201009	36198533	2463	2477	88.92	42145699	52839179	0.01	0	scaffold_1	chr6
3124593	3125217	36183255	36182636	625	620	88.94	42145699	52839179	0	0	scaffold_1	chr6
3129770	3131032	5335847	5337135	1263	1289	86.13	42145699	42466157	0	0	scaffold_1	chr12
3131904	3133545	5337975	5339607	1642	1633	90.38	42145699	42466157	0	0	scaffold_1	chr12
3140804	3141811	5341985	5342990	1008	1006	91.51	42145699	42466157	0	0	scaffold_1	chr12
3141967	3143890	5343065	5345013	1924	1949	89.65	42145699	42466157	0	0	scaffold_1	chr12
3155657	3155791	5348522	5348656	135	135	94.07	42145699	42466157	0	0	scaffold_1	chr12
3167685	3169229	5359720	5361264	1545	1545	91.75	42145699	42466157	0	0	scaffold_1	chr12
3190405	3191317	40426226	40425287	913	940	87.68	42145699	56286655	0	0	scaffold_1	chr4
3197599	3200102	5400561	5403029	2504	2469	88.66	42145699	42466157	0.01	0.01	scaffold_1	chr12
3200430	3200645	5403311	5403526	216	216	96.76	42145699	42466157	0	0	scaffold_1	chr12
3223839	3224385	5417013	5417558	547	546	92.5	42145699	42466157	0	0	scaffold_1	chr12
3234226	3234527	5419496	5419797	302	302	95.71	42145699	42466157	0	0	scaffold_1	chr12
3238772	3239728	5423523	5424528	957	1006	82.81	42145699	42466157	0	0	scaffold_1	chr12
3240308	3241517	5424673	5425867	1210	1195	90.02	42145699	42466157	0	0	scaffold_1	chr12
3248839	3249220	36029734	36029315	382	420	86.94	42145699	52839179	0	0	scaffold_1	chr6
3263817	3265261	5436941	5438374	1445	1434	86.89	42145699	42466157	0	0	scaffold_1	chr12
3272948	3273141	5443606	5443799	194	194	97.94	42145699	42466157	0	0	scaffold_1	chr12
3295195	3297289	36001258	35999155	2095	2104	89.42	42145699	52839179	0	0	scaffold_1	chr6
3297867	3299024	35998745	35997576	1158	1170	91.02	42145699	52839179	0	0	scaffold_1	chr6
3297924	3299053	5449934	5451072	1130	1139	92.4	42145699	42466157	0	0	scaffold_1	chr12
3303055	3304375	35994304	35992970	1321	1335	88.8	42145699	52839179	0	0	scaffold_1	chr6
3313017	3314845	35982010	35980193	1829	1818	85.93	42145699	52839179	0	0	scaffold_1	chr6
3329377	3330433	5486506	5487545	1057	1040	87.57	42145699	42466157	0	0	scaffold_1	chr12
3352063	3353366	35903466	35902148	1304	1319	84.45	42145699	52839179	0	0	scaffold_1	chr6
3352818	3353974	5503443	5504584	1157	1142	86.63	42145699	42466157	0	0	scaffold_1	chr12
3354031	3354588	35901459	35900861	558	599	84.44	42145699	52839179	0	0	scaffold_1	chr6
3410149	3410293	5516026	5516170	145	145	99.31	42145699	42466157	0	0	scaffold_1	chr12
3412246	3413361	5521717	5522805	1116	1089	87.95	42145699	42466157	0	0	scaffold_1	chr12
3413584	3414836	5523003	5524267	1253	1265	88.13	42145699	42466157	0	0	scaffold_1	chr12
3415464	3416171	35878739	35878042	708	698	89.48	42145699	52839179	0	0	scaffold_1	chr6
3422367	3424635	35877040	35874730	2269	2311	86.66	42145699	52839179	0.01	0	scaffold_1	chr6
3422483	3424823	5531222	5533550	2341	2329	85.61	42145699	42466157	0.01	0.01	scaffold_1	chr12
3426734	3429148	5535291	5537763	2415	2473	89.19	42145699	42466157	0.01	0.01	scaffold_1	chr12
3431630	3432504	5546585	5547444	875	860	88.3	42145699	42466157	0	0	scaffold_1	chr12
3434084	3437163	35864887	35861799	3080	3089	85.7	42145699	52839179	0.01	0.01	scaffold_1	chr6
3660223	3661679	5240412	5238947	1457	1466	89.33	42145699	42466157	0	0	scaffold_1	chr12
3660223	3661679	36454666	36453200	1457	1467	89.66	42145699	52839179	0	0	scaffold_1	chr6
3672766	3673075	5216147	5215847	310	301	89.35	42145699	42466157	0	0	scaffold_1	chr12
3702341	3702670	15656231	15655902	330	330	90.36	42145699	32993148	0	0	scaffold_1	chr17
3706833	3707320	21977691	21977201	488	491	90.06	42145699	34360906	0	0	scaffold_1	chr15
3712438	3713111	5196388	5195683	674	706	86.08	42145699	42466157	0	0	scaffold_1	chr12
3713814	3714663	5194801	5193924	850	878	91.27	42145699	42466157	0	0	scaffold_1	chr12
3726265	3727053	5191771	5190980	789	792	86.88	42145699	42466157	0	0	scaffold_1	chr12
3729241	3729766	5189048	5188514	526	535	88.48	42145699	42466157	0	0	scaffold_1	chr12
3732947	3733645	5185767	5185059	699	709	84.46	42145699	42466157	0	0	scaffold_1	chr12
3738357	3739457	5181918	5180812	1101	1107	90.09	42145699	42466157	0	0	scaffold_1	chr12
3738357	3739457	36368545	36367439	1101	1107	90.27	42145699	52839179	0	0	scaffold_1	chr6
3748770	3751238	5166633	5164189	2469	2445	89.88	42145699	42466157	0.01	0.01	scaffold_1	chr12
3751563	3752184	5163880	5163256	622	625	87.5	42145699	42466157	0	0	scaffold_1	chr12
3753282	3754961	36343372	36341700	1680	1673	90.21	42145699	52839179	0	0	scaffold_1	chr6
3855077	3855483	36758100	36758512	407	413	90.31	42145699	52839179	0	0	scaffold_1	chr6
3855605	3856566	36758591	36759572	962	982	84.98	42145699	52839179	0	0	scaffold_1	chr6
3855985	3856746	5086120	5085402	762	719	83.81	42145699	42466157	0	0	scaffold_1	chr12
3858930	3859521	5083198	5082600	592	599	86.23	42145699	42466157	0	0	scaffold_1	chr12
3878914	3879534	5058211	5057608	621	604	89.15	42145699	42466157	0	0	scaffold_1	chr12
3887604	3888761	36793032	36794180	1158	1149	89.51	42145699	52839179	0	0	scaffold_1	chr6
3910437	3912952	36849724	36852238	2516	2515	88.66	42145699	52839179	0.01	0	scaffold_1	chr6
3911570	3913240	5003777	5002095	1671	1683	89.69	42145699	42466157	0	0	scaffold_1	chr12
3913636	3917379	5001944	4998272	3744	3673	86.2	42145699	42466157	0.01	0.01	scaffold_1	chr12
3917423	3920490	36857112	36860159	3068	3048	86.06	42145699	52839179	0.01	0.01	scaffold_1	chr6
3925848	3928410	4992474	4989932	2563	2543	89.14	42145699	42466157	0.01	0.01	scaffold_1	chr12
3925894	3928442	36862417	36864942	2549	2526	88.41	42145699	52839179	0.01	0	scaffold_1	chr6
3939494	3940606	4980920	4979799	1113	1122	91.48	42145699	42466157	0	0	scaffold_1	chr12
3942615	3947374	42921876	42926588	4760	4713	89.31	42145699	48259421	0.01	0.01	scaffold_1	chr8
3955191	3956399	4967432	4966230	1209	1203	90.38	42145699	42466157	0	0	scaffold_1	chr12
3956513	3957231	36913275	36913999	719	725	84.68	42145699	52839179	0	0	scaffold_1	chr6
3957930	3960545	36914796	36917427	2616	2632	90.91	42145699	52839179	0.01	0	scaffold_1	chr6
3996934	3999896	48602821	48599811	2963	3011	87.55	42145699	56286655	0.01	0.01	scaffold_1	chr4
4027642	4033851	4946822	4940593	6210	6230	91.03	42145699	42466157	0.01	0.01	scaffold_1	chr12
4033980	4034331	36938781	36939146	352	366	92.62	42145699	52839179	0	0	scaffold_1	chr6
4044313	4044876	4921346	4920788	564	559	89.08	42145699	42466157	0	0	scaffold_1	chr12
4050520	4052093	4914693	4913102	1574	1592	88.97	42145699	42466157	0	0	scaffold_1	chr12
4051948	4053270	4913424	4912078	1323	1347	88.78	42145699	42466157	0	0	scaffold_1	chr12
4070676	4073923	4866092	4862855	3248	3238	87.01	42145699	42466157	0.01	0.01	scaffold_1	chr12
4090027	4091542	4862013	4860506	1516	1508	90.85	42145699	42466157	0	0	scaffold_1	chr12
4105528	4107039	3502297	3503804	1512	1508	90.31	42145699	42466157	0	0	scaffold_1	chr12
4184562	4186079	4816165	4814647	1518	1519	94.54	42145699	42466157	0	0	scaffold_1	chr12
4186617	4187343	4809162	4808418	727	745	83.44	42145699	42466157	0	0	scaffold_1	chr12
4187601	4188285	4808091	4807390	685	702	84.69	42145699	42466157	0	0	scaffold_1	chr12
4189572	4189952	37049847	37050229	381	383	92.17	42145699	52839179	0	0	scaffold_1	chr6
4194700	4195208	4801837	4801316	509	522	86.36	42145699	42466157	0	0	scaffold_1	chr12
4194872	4195472	37054384	37054988	601	605	84.36	42145699	52839179	0	0	scaffold_1	chr6
4196340	4197972	37056251	37057898	1633	1648	90.28	42145699	52839179	0	0	scaffold_1	chr6
4196365	4197992	4799961	4798324	1628	1638	90.07	42145699	42466157	0	0	scaffold_1	chr12
4198625	4199080	37058542	37058988	456	447	89.3	42145699	52839179	0	0	scaffold_1	chr6
4232940	4233973	37084809	37085836	1034	1028	86.27	42145699	52839179	0	0	scaffold_1	chr6
4234320	4235972	4770189	4768535	1653	1655	89.84	42145699	42466157	0	0	scaffold_1	chr12
4240578	4243941	4765264	4761889	3364	3376	87.97	42145699	42466157	0.01	0.01	scaffold_1	chr12
4271911	4274285	4749639	4747259	2375	2381	90.75	42145699	42466157	0.01	0.01	scaffold_1	chr12
4272673	4274473	37114427	37116235	1801	1809	91.57	42145699	52839179	0	0	scaffold_1	chr6
4274623	4276641	4747053	4745016	2019	2038	86.25	42145699	42466157	0	0	scaffold_1	chr12
4276999	4278382	4744428	4743046	1384	1383	83.58	42145699	42466157	0	0	scaffold_1	chr12
4288509	4289483	4737254	4736287	975	968	90.62	42145699	42466157	0	0	scaffold_1	chr12
4294401	4299430	4732023	4727044	5030	4980	88.38	42145699	42466157	0.01	0.01	scaffold_1	chr12
4304070	4305232	4723262	4722095	1163	1168	92.99	42145699	42466157	0	0	scaffold_1	chr12
4304070	4305230	37139318	37140482	1161	1165	93.22	42145699	52839179	0	0	scaffold_1	chr6
4305235	4307425	4721895	4719700	2191	2196	91.86	42145699	42466157	0.01	0.01	scaffold_1	chr12
4305258	4307425	37140718	37142891	2168	2174	92.27	42145699	52839179	0.01	0	scaffold_1	chr6
4312913	4313306	37150412	37150795	394	384	91.65	42145699	52839179	0	0	scaffold_1	chr6
4313452	4314032	4714123	4713535	581	589	88.61	42145699	42466157	0	0	scaffold_1	chr12
4324990	4327250	4709157	4706918	2261	2240	89.27	42145699	42466157	0.01	0.01	scaffold_1	chr12
4329265	4330083	4705060	4704216	819	845	83.96	42145699	42466157	0	0	scaffold_1	chr12
4346572	4349958	4676987	4673539	3387	3449	86.27	42145699	42466157	0.01	0.01	scaffold_1	chr12
4350245	4351210	37196194	37197176	966	983	85.74	42145699	52839179	0	0	scaffold_1	chr6
4351894	4352576	37198260	37198860	683	601	81.04	42145699	52839179	0	0	scaffold_1	chr6
4352944	4355564	4670340	4667727	2621	2614	86.56	42145699	42466157	0.01	0.01	scaffold_1	chr12
4357995	4360538	4665209	4662643	2544	2567	88.06	42145699	42466157	0.01	0.01	scaffold_1	chr12
4360562	4361201	4660706	4660056	640	651	85.54	42145699	42466157	0	0	scaffold_1	chr12
4362691	4364411	4658722	4656979	1721	1744	88.88	42145699	42466157	0	0	scaffold_1	chr12
4369448	4370070	37219087	37219682	623	596	87.5	42145699	52839179	0	0	scaffold_1	chr6
4370543	4371462	4654553	4653621	920	933	87.67	42145699	42466157	0	0	scaffold_1	chr12
4370545	4371465	37220634	37221582	921	949	87.67	42145699	52839179	0	0	scaffold_1	chr6
4396001	4399057	37226868	37229938	3057	3071	88.87	42145699	52839179	0.01	0.01	scaffold_1	chr6
4402470	4404584	37233192	37235315	2115	2124	91.46	42145699	52839179	0.01	0	scaffold_1	chr6
4417370	4417903	4626154	4625617	534	538	91.7	42145699	42466157	0	0	scaffold_1	chr12
4417496	4417905	37244771	37245178	410	408	95.38	42145699	52839179	0	0	scaffold_1	chr6
4419476	4421587	4623941	4621854	2112	2088	89.46	42145699	42466157	0.01	0	scaffold_1	chr12
4475021	4475464	37275890	37276332	444	443	90.87	42145699	52839179	0	0	scaffold_1	chr6
4483417	4484289	33282553	33283448	873	896	87.78	42145699	33613985	0	0	scaffold_1	chr16
4485085	4485402	4587827	4587513	318	315	94.34	42145699	42466157	0	0	scaffold_1	chr12
4499673	4503124	37349069	37352450	3452	3382	89.3	42145699	52839179	0.01	0.01	scaffold_1	chr6
4526699	4528312	4563981	4562340	1614	1642	90.56	42145699	42466157	0	0	scaffold_1	chr12
4527302	4528323	37425291	37426312	1022	1022	95.5	42145699	52839179	0	0	scaffold_1	chr6
4538325	4539121	4552548	4551768	797	781	84.49	42145699	42466157	0	0	scaffold_1	chr12
4539885	4540506	37448790	37449403	622	614	91.04	42145699	52839179	0	0	scaffold_1	chr6
4539895	4540506	4550956	4550343	612	614	91.07	42145699	42466157	0	0	scaffold_1	chr12
4541318	4542798	4549512	4548048	1481	1465	86.34	42145699	42466157	0	0	scaffold_1	chr12
4544005	4546415	4547434	4545023	2411	2412	92.16	42145699	42466157	0.01	0.01	scaffold_1	chr12
4546730	4548263	37454916	37456431	1534	1516	88.98	42145699	52839179	0	0	scaffold_1	chr6
4554801	4557465	37458137	37460820	2665	2684	90.28	42145699	52839179	0.01	0.01	scaffold_1	chr6
4561254	4563187	37472142	37474072	1934	1931	88.89	42145699	52839179	0	0	scaffold_1	chr6
4563290	4564844	37474230	37475771	1555	1542	89.19	42145699	52839179	0	0	scaffold_1	chr6
4570485	4571225	4527845	4527106	741	740	89.1	42145699	42466157	0	0	scaffold_1	chr12
4575866	4576869	37486143	37487146	1004	1004	90.41	42145699	52839179	0	0	scaffold_1	chr6
4577082	4578403	4516207	4514884	1322	1324	88.87	42145699	42466157	0	0	scaffold_1	chr12
4589089	4589909	4497997	4497165	821	833	86.89	42145699	42466157	0	0	scaffold_1	chr12
4590542	4591566	37518458	37519496	1025	1039	91.4	42145699	52839179	0	0	scaffold_1	chr6
4592060	4593890	4494909	4493072	1831	1838	84.35	42145699	42466157	0	0	scaffold_1	chr12
4593495	4593890	37521461	37521859	396	399	84.1	42145699	52839179	0	0	scaffold_1	chr6
4595402	4597374	37523586	37525503	1973	1918	84.81	42145699	52839179	0	0	scaffold_1	chr6
4609934	4611767	4473545	4471733	1834	1813	89.53	42145699	42466157	0	0	scaffold_1	chr12
4611935	4612588	4471672	4471017	654	656	91.79	42145699	42466157	0	0	scaffold_1	chr12
4613364	4613885	4469185	4468669	522	517	89.94	42145699	42466157	0	0	scaffold_1	chr12
4614167	4614702	37534537	37535074	536	538	93.33	42145699	52839179	0	0	scaffold_1	chr6
4614949	4616104	37535339	37536483	1156	1145	90.32	42145699	52839179	0	0	scaffold_1	chr6
4656143	4656726	37540734	37541310	584	577	86.66	42145699	52839179	0	0	scaffold_1	chr6
4663671	4664101	37551144	37551573	431	430	84.49	42145699	52839179	0	0	scaffold_1	chr6
4685203	4686888	35432817	35431162	1686	1656	84.56	42145699	52839179	0	0	scaffold_1	chr6
4687238	4687607	35430851	35430482	370	370	90.81	42145699	52839179	0	0	scaffold_1	chr6
4688668	4691161	35429478	35427010	2494	2469	88.18	42145699	52839179	0.01	0	scaffold_1	chr6
4694008	4696602	35426780	35424187	2595	2594	88.53	42145699	52839179	0.01	0	scaffold_1	chr6
4710324	4711926	35417812	35416189	1603	1624	86.79	42145699	52839179	0	0	scaffold_1	chr6
4712974	4714633	4419586	4417953	1660	1634	85.71	42145699	42466157	0	0	scaffold_1	chr12
4715042	4717027	35412495	35410541	1986	1955	87.76	42145699	52839179	0	0	scaffold_1	chr6
4715113	4717069	4417278	4415358	1957	1921	87.58	42145699	42466157	0	0	scaffold_1	chr12
4719188	4719662	4413637	4413176	475	462	89.63	42145699	42466157	0	0	scaffold_1	chr12
4720328	4720689	4409609	4409271	362	339	84.95	42145699	42466157	0	0	scaffold_1	chr12
4723355	4725285	4408008	4406072	1931	1937	88.95	42145699	42466157	0	0	scaffold_1	chr12
4725864	4726607	35403838	35403077	744	762	87.35	42145699	52839179	0	0	scaffold_1	chr6
4756545	4756953	35400413	35399985	409	429	89.74	42145699	52839179	0	0	scaffold_1	chr6
4757349	4758830	35399599	35398117	1482	1483	88.73	42145699	52839179	0	0	scaffold_1	chr6
4757904	4759320	4400021	4398604	1417	1418	89.83	42145699	42466157	0	0	scaffold_1	chr12
4762720	4762956	4396675	4396437	237	239	93.72	42145699	42466157	0	0	scaffold_1	chr12
4764440	4765890	4394925	4393449	1451	1477	89.43	42145699	42466157	0	0	scaffold_1	chr12
4768871	4769601	4392666	4391935	731	732	94.82	42145699	42466157	0	0	scaffold_1	chr12
4769761	4770309	35390798	35390263	549	536	88.27	42145699	52839179	0	0	scaffold_1	chr6
4773131	4777019	4390556	4386639	3889	3918	91.21	42145699	42466157	0.01	0.01	scaffold_1	chr12
4801746	4803780	35379690	35377563	2035	2128	86.34	42145699	52839179	0	0	scaffold_1	chr6
4805361	4806875	4375382	4373883	1515	1500	86.06	42145699	42466157	0	0	scaffold_1	chr12
4806278	4807051	35374268	35373482	774	787	86.81	42145699	52839179	0	0	scaffold_1	chr6
4816199	4816783	35359614	35359011	585	604	87.75	42145699	52839179	0	0	scaffold_1	chr6
4817370	4818060	4359866	4359182	691	685	85.96	42145699	42466157	0	0	scaffold_1	chr12
4826757	4828629	4349649	4347747	1873	1903	89.43	42145699	42466157	0	0	scaffold_1	chr12
4833855	4834982	4342548	4341470	1128	1079	87.16	42145699	42466157	0	0	scaffold_1	chr12
4854569	4855686	4329904	4328792	1118	1113	88.95	42145699	42466157	0	0	scaffold_1	chr12
4857126	4858523	4327392	4325971	1398	1422	86.66	42145699	42466157	0	0	scaffold_1	chr12
4860693	4861009	4323508	4323201	317	308	88.75	42145699	42466157	0	0	scaffold_1	chr12
4862553	4864113	4315792	4314258	1561	1535	85.22	42145699	42466157	0	0	scaffold_1	chr12
4877645	4878882	4289643	4288374	1238	1270	85.99	42145699	42466157	0	0	scaffold_1	chr12
4880370	4881806	35319411	35317984	1437	1428	87.41	42145699	52839179	0	0	scaffold_1	chr6
4883899	4886016	4282775	4280663	2118	2113	85.06	42145699	42466157	0.01	0	scaffold_1	chr12
4898108	4898416	4271427	4271124	309	304	93.53	42145699	42466157	0	0	scaffold_1	chr12
4899223	4900905	35284545	35282844	1683	1702	90.63	42145699	52839179	0	0	scaffold_1	chr6
4902245	4903901	35281856	35280198	1657	1659	84.1	42145699	52839179	0	0	scaffold_1	chr6
4904053	4908624	4258456	4253890	4572	4567	87.39	42145699	42466157	0.01	0.01	scaffold_1	chr12
4952020	4954756	35239294	35236555	2737	2740	90.37	42145699	52839179	0.01	0.01	scaffold_1	chr6
4952082	4954791	4243646	4240934	2710	2713	89.02	42145699	42466157	0.01	0.01	scaffold_1	chr12
4957717	4958434	4216208	4215474	718	735	87.21	42145699	42466157	0	0	scaffold_1	chr12
4960632	4962045	4213435	4212029	1414	1407	86.26	42145699	42466157	0	0	scaffold_1	chr12
4960646	4962049	35230292	35228888	1404	1405	86.42	42145699	52839179	0	0	scaffold_1	chr6
4965011	4965682	4209377	4208692	672	686	86.19	42145699	42466157	0	0	scaffold_1	chr12
4966872	4968762	35223824	35221934	1891	1891	88.62	42145699	52839179	0	0	scaffold_1	chr6
4992598	4994981	41247378	41245039	2384	2340	84.46	42145699	56286655	0.01	0	scaffold_1	chr4
4997009	4998697	35216216	35214554	1689	1663	87.44	42145699	52839179	0	0	scaffold_1	chr6
5002342	5003346	35206492	35205496	1005	997	84.34	42145699	52839179	0	0	scaffold_1	chr6
5004214	5005126	4181909	4181006	913	904	89.74	42145699	42466157	0	0	scaffold_1	chr12
5006938	5007524	4179549	4178957	587	593	86.42	42145699	42466157	0	0	scaffold_1	chr12
5009050	5010677	35048853	35047230	1628	1624	89.65	42145699	52839179	0	0	scaffold_1	chr6
5014819	5016157	5185920	5184615	1339	1306	87.81	42145699	69183459	0	0	scaffold_1	chr1
5016280	5019228	5184409	5181415	2949	2995	88.1	42145699	69183459	0.01	0	scaffold_1	chr1
5020753	5022270	5180125	5178611	1518	1515	90.58	42145699	69183459	0	0	scaffold_1	chr1
5032347	5033838	35044610	35043117	1492	1494	91.62	42145699	52839179	0	0	scaffold_1	chr6
5032351	5036737	4172783	4168331	4387	4453	89.69	42145699	42466157	0.01	0.01	scaffold_1	chr12
5037031	5040943	35040147	35036361	3913	3787	89.45	42145699	52839179	0.01	0.01	scaffold_1	chr6
5037123	5042223	4168222	4163294	5101	4929	87.76	42145699	42466157	0.01	0.01	scaffold_1	chr12
5043115	5044630	35033137	35031604	1516	1534	86.24	42145699	52839179	0	0	scaffold_1	chr6
5044669	5046078	4160867	4159484	1410	1384	89.63	42145699	42466157	0	0	scaffold_1	chr12
5126769	5127466	34930285	34929618	698	668	83.83	42145699	52839179	0	0	scaffold_1	chr6
5163172	5165518	4091723	4089392	2347	2332	91.87	42145699	42466157	0.01	0.01	scaffold_1	chr12
5167996	5168726	34894635	34893907	731	729	87.45	42145699	52839179	0	0	scaffold_1	chr6
5186399	5186700	34891038	34890737	302	302	94.7	42145699	52839179	0	0	scaffold_1	chr6
5190898	5192926	4078227	4076200	2029	2028	91.45	42145699	42466157	0	0	scaffold_1	chr12
5201387	5203020	34880586	34878953	1634	1634	91.94	42145699	52839179	0	0	scaffold_1	chr6
5202975	5203869	4066782	4065916	895	867	87.74	42145699	42466157	0	0	scaffold_1	chr12
5206172	5206711	4063744	4063211	540	534	91.36	42145699	42466157	0	0	scaffold_1	chr12
5206172	5206706	34875826	34875297	535	530	92.02	42145699	52839179	0	0	scaffold_1	chr6
5207195	5207610	4062633	4062217	416	417	93.05	42145699	42466157	0	0	scaffold_1	chr12
5207195	5207612	34874632	34874214	418	419	92.6	42145699	52839179	0	0	scaffold_1	chr6
5207992	5211163	4061748	4058600	3172	3149	90.17	42145699	42466157	0.01	0.01	scaffold_1	chr12
5216072	5217200	34865313	34864218	1129	1096	83.2	42145699	52839179	0	0	scaffold_1	chr6
5234737	5236406	34858479	34856863	1670	1617	88.24	42145699	52839179	0	0	scaffold_1	chr6
5234767	5237554	4044876	4042150	2788	2727	88.83	42145699	42466157	0.01	0.01	scaffold_1	chr12
5296813	5297884	34833621	34832545	1072	1077	85.51	42145699	52839179	0	0	scaffold_1	chr6
5303012	5305332	34829496	34827153	2321	2344	88.03	42145699	52839179	0.01	0	scaffold_1	chr6
5304220	5305332	4024600	4023457	1113	1144	89.48	42145699	42466157	0	0	scaffold_1	chr12
5305451	5308236	4023387	4020565	2786	2823	87.79	42145699	42466157	0.01	0.01	scaffold_1	chr12
5305839	5309943	34826710	34822601	4105	4110	86.96	42145699	52839179	0.01	0.01	scaffold_1	chr6
5318934	5321655	4012321	4009702	2722	2620	85.51	42145699	42466157	0.01	0.01	scaffold_1	chr12
5319879	5322909	34815275	34812258	3031	3018	86.12	42145699	52839179	0.01	0.01	scaffold_1	chr6
5323876	5324404	4007101	4006597	529	505	85.21	42145699	42466157	0	0	scaffold_1	chr12
5325130	5326750	4006605	4005001	1621	1605	87.09	42145699	42466157	0	0	scaffold_1	chr12
5329097	5330207	4002664	4001563	1111	1102	87.11	42145699	42466157	0	0	scaffold_1	chr12
5331655	5332315	34783407	34782754	661	654	87.78	42145699	52839179	0	0	scaffold_1	chr6
5332643	5333742	34782512	34781412	1100	1101	85.89	42145699	52839179	0	0	scaffold_1	chr6
5340798	5344921	34776984	34772880	4124	4105	90.91	42145699	52839179	0.01	0.01	scaffold_1	chr6
5343603	5346697	3990036	3987021	3095	3016	88.54	42145699	42466157	0.01	0.01	scaffold_1	chr12
5347417	5349323	34771137	34769195	1907	1943	85.37	42145699	52839179	0	0	scaffold_1	chr6
5366791	5368097	3973120	3971825	1307	1296	94.66	42145699	42466157	0	0	scaffold_1	chr12
5366794	5368116	34747583	34746254	1323	1330	93.77	42145699	52839179	0	0	scaffold_1	chr6
5369782	5370229	3971244	3970800	448	445	88.79	42145699	42466157	0	0	scaffold_1	chr12
5370744	5371849	3970446	3969361	1106	1086	91.25	42145699	42466157	0	0	scaffold_1	chr12
5371866	5375534	3968241	3964591	3669	3651	91.38	42145699	42466157	0.01	0.01	scaffold_1	chr12
5394493	5395037	1719793	1719247	545	547	93.45	42145699	56286655	0	0	scaffold_1	chr4
5412439	5415566	3950408	3947263	3128	3146	86.49	42145699	42466157	0.01	0.01	scaffold_1	chr12
5430773	5431087	3938481	3938167	315	315	91.75	42145699	42466157	0	0	scaffold_1	chr12
5434366	5435899	34679784	34678256	1534	1529	88.38	42145699	52839179	0	0	scaffold_1	chr6
5434411	5435966	3922948	3921366	1556	1583	88.5	42145699	42466157	0	0	scaffold_1	chr12
5444516	5445324	3914903	3914084	809	820	84.59	42145699	42466157	0	0	scaffold_1	chr12
5446984	5447754	3911922	3911147	771	776	88.18	42145699	42466157	0	0	scaffold_1	chr12
5455556	5455982	34632342	34631908	427	435	87.59	42145699	52839179	0	0	scaffold_1	chr6
5455592	5456069	3897730	3897267	478	464	86.67	42145699	42466157	0	0	scaffold_1	chr12
5495721	5497215	3890582	3889044	1495	1539	83.14	42145699	42466157	0	0	scaffold_1	chr12
5497809	5498493	3888833	3888155	685	679	93.14	42145699	42466157	0	0	scaffold_1	chr12
5499998	5501407	3886948	3885539	1410	1410	87.49	42145699	42466157	0	0	scaffold_1	chr12
5512950	5514023	34540415	34539362	1074	1054	86.45	42145699	52839179	0	0	scaffold_1	chr6
5514223	5516952	3875608	3872842	2730	2767	87.1	42145699	42466157	0.01	0.01	scaffold_1	chr12
5531044	5532502	3857045	3855715	1459	1331	83.49	42145699	42466157	0	0	scaffold_1	chr12
5533089	5533734	3855289	3854642	646	648	93.83	42145699	42466157	0	0	scaffold_1	chr12
5534572	5535195	34527160	34526517	624	644	88.36	42145699	52839179	0	0	scaffold_1	chr6
5535632	5536863	3853375	3852123	1232	1253	87.36	42145699	42466157	0	0	scaffold_1	chr12
5554910	5555530	3839184	3838565	621	620	89.53	42145699	42466157	0	0	scaffold_1	chr12
5555650	5556583	34499050	34498114	934	937	91.41	42145699	52839179	0	0	scaffold_1	chr6
5557258	5558439	3835086	3833914	1182	1173	88.59	42145699	42466157	0	0	scaffold_1	chr12
5557785	5559078	34494577	34493255	1294	1323	89.43	42145699	52839179	0	0	scaffold_1	chr6
5561530	5562706	3832025	3830861	1177	1165	87.27	42145699	42466157	0	0	scaffold_1	chr12
5571686	5576253	3821507	3817043	4568	4465	85.92	42145699	42466157	0.01	0.01	scaffold_1	chr12
5577306	5579786	3813212	3810735	2481	2478	91.86	42145699	42466157	0.01	0.01	scaffold_1	chr12
5595672	5597410	34459914	34461642	1739	1729	89.52	42145699	52839179	0	0	scaffold_1	chr6
5622593	5625319	34404075	34406834	2727	2760	87.88	42145699	52839179	0.01	0.01	scaffold_1	chr6
5630483	5631420	34409291	34410214	938	924	89.19	42145699	52839179	0	0	scaffold_1	chr6
5633630	5636107	3748755	3751164	2478	2410	86.54	42145699	42466157	0.01	0.01	scaffold_1	chr12
5636912	5637149	3752024	3752263	238	240	89.71	42145699	42466157	0	0	scaffold_1	chr12
5646371	5647593	28707070	28705851	1223	1220	89.59	42145699	51234605	0	0	scaffold_1	chr7
5664857	5665686	3758809	3759641	830	833	86.89	42145699	42466157	0	0	scaffold_1	chr12
5666500	5667330	3760272	3761097	831	826	91.41	42145699	42466157	0	0	scaffold_1	chr12
5668976	5671281	3762558	3764884	2306	2327	86.95	42145699	42466157	0.01	0.01	scaffold_1	chr12
5673435	5673966	3767523	3768059	532	537	84.12	42145699	42466157	0	0	scaffold_1	chr12
5674816	5675051	34435162	34435398	236	237	93.67	42145699	52839179	0	0	scaffold_1	chr6
5680210	5681607	3770400	3771806	1398	1407	88.52	42145699	42466157	0	0	scaffold_1	chr12
5681749	5683742	34437423	34439365	1994	1943	90.15	42145699	52839179	0	0	scaffold_1	chr6
5681752	5683898	3771884	3773983	2147	2100	89.9	42145699	42466157	0.01	0	scaffold_1	chr12
5685956	5686460	3776036	3776539	505	504	85.88	42145699	42466157	0	0	scaffold_1	chr12
5695321	5695486	34446487	34446659	166	173	88.14	42145699	52839179	0	0	scaffold_1	chr6
5697054	5698481	3787807	3789194	1428	1388	86.7	42145699	42466157	0	0	scaffold_1	chr12
5698739	5703215	34448363	34452828	4477	4466	90.15	42145699	52839179	0.01	0.01	scaffold_1	chr6
5699887	5703267	3790215	3793630	3381	3416	91.81	42145699	42466157	0.01	0.01	scaffold_1	chr12
5709327	5710536	3798095	3799288	1210	1194	85.68	42145699	42466157	0	0	scaffold_1	chr12
5743979	5744287	3735211	3734909	309	303	88.18	42145699	42466157	0	0	scaffold_1	chr12
5745313	5746644	3733661	3732334	1332	1328	88.68	42145699	42466157	0	0	scaffold_1	chr12
5746998	5748711	3731844	3730145	1714	1700	85.13	42145699	42466157	0	0	scaffold_1	chr12
5753805	5756219	3726497	3724054	2415	2444	86.85	42145699	42466157	0.01	0.01	scaffold_1	chr12
5764552	5765598	3714731	3713701	1047	1031	87.15	42145699	42466157	0	0	scaffold_1	chr12
5764773	5765611	34365860	34365041	839	820	88.7	42145699	52839179	0	0	scaffold_1	chr6
5766068	5767296	3713287	3712075	1229	1213	87.6	42145699	42466157	0	0	scaffold_1	chr12
5769567	5770347	3709670	3708898	781	773	90.63	42145699	42466157	0	0	scaffold_1	chr12
5771489	5772129	3707688	3707044	641	645	89.19	42145699	42466157	0	0	scaffold_1	chr12
5791181	5792964	34344817	34343040	1784	1778	87.02	42145699	52839179	0	0	scaffold_1	chr6
5793166	5793957	3678137	3677339	792	799	91.64	42145699	42466157	0	0	scaffold_1	chr12
5793958	5795513	34337762	34336220	1556	1543	87.75	42145699	52839179	0	0	scaffold_1	chr6
5794121	5795532	3677215	3675810	1412	1406	89.98	42145699	42466157	0	0	scaffold_1	chr12
5800080	5804551	34333921	34329523	4472	4399	87.84	42145699	52839179	0.01	0.01	scaffold_1	chr6
5801982	5804558	3671635	3669065	2577	2571	90.2	42145699	42466157	0.01	0.01	scaffold_1	chr12
5825980	5826581	61470118	61469506	602	613	83.41	42145699	69183459	0	0	scaffold_1	chr1
5828519	5829697	61468026	61466847	1179	1180	88.16	42145699	69183459	0	0	scaffold_1	chr1
5828869	5830524	49372573	49370914	1656	1660	89.68	42145699	56286655	0	0	scaffold_1	chr4
5859410	5863525	3871152	3875299	4116	4148	87.05	42145699	42466157	0.01	0.01	scaffold_1	chr12
5866852	5868897	34317711	34315674	2046	2038	89.13	42145699	52839179	0	0	scaffold_1	chr6
5871430	5872283	3646869	3646004	854	866	85.93	42145699	42466157	0	0	scaffold_1	chr12
5871430	5872290	34313496	34312617	861	880	85.27	42145699	52839179	0	0	scaffold_1	chr6
5873733	5873832	32645106	32645206	100	101	98.02	42145699	42466157	0	0	scaffold_1	chr12
5877706	5878482	34305872	34305108	777	765	88.34	42145699	52839179	0	0	scaffold_1	chr6
5894488	5897111	34241877	34239227	2624	2651	85.68	42145699	52839179	0.01	0.01	scaffold_1	chr6
5901413	5902622	3617499	3616281	1210	1219	84.46	42145699	42466157	0	0	scaffold_1	chr12
5912517	5914195	3609196	3607558	1679	1639	85.44	42145699	42466157	0	0	scaffold_1	chr12
5921105	5925400	3594804	3590545	4296	4260	87.96	42145699	42466157	0.01	0.01	scaffold_1	chr12
5927897	5928762	34208380	34207500	866	881	87.92	42145699	52839179	0	0	scaffold_1	chr6
5937059	5937640	34202459	34201889	582	571	88.1	42145699	52839179	0	0	scaffold_1	chr6
5937858	5938902	3580722	3579688	1045	1035	88.82	42145699	42466157	0	0	scaffold_1	chr12
5942492	5943171	3576083	3575407	680	677	88.81	42145699	42466157	0	0	scaffold_1	chr12
5943143	5944264	34193064	34191955	1122	1110	86.95	42145699	52839179	0	0	scaffold_1	chr6
5973146	5975859	34183378	34180740	2714	2639	86.4	42145699	52839179	0.01	0	scaffold_1	chr6
5981901	5984136	3559547	3557313	2236	2235	91.29	42145699	42466157	0.01	0.01	scaffold_1	chr12
5981901	5984139	34174340	34172113	2239	2228	90.72	42145699	52839179	0.01	0	scaffold_1	chr6
5984570	5987862	3556780	3553392	3293	3389	87.13	42145699	42466157	0.01	0.01	scaffold_1	chr12
5988619	5989596	34167342	34166360	978	983	87.78	42145699	52839179	0	0	scaffold_1	chr6
5992202	5992300	38906510	38906412	99	99	100	42145699	48259421	0	0	scaffold_1	chr8
5993512	5999238	3548315	3542547	5727	5769	91.67	42145699	42466157	0.01	0.01	scaffold_1	chr12
5999905	6002492	3542168	3539611	2588	2558	89.7	42145699	42466157	0.01	0.01	scaffold_1	chr12
6013626	6014292	34145020	34144354	667	667	91.75	42145699	52839179	0	0	scaffold_1	chr6
6017280	6017556	34141355	34141091	277	265	87.23	42145699	52839179	0	0	scaffold_1	chr6
6021548	6023605	3526873	3524828	2058	2046	85.9	42145699	42466157	0	0	scaffold_1	chr12
6021718	6023608	34138032	34136148	1891	1885	87.05	42145699	52839179	0	0	scaffold_1	chr6
6024006	6026004	3524564	3522529	1999	2036	86.85	42145699	42466157	0	0	scaffold_1	chr12
6032157	6033051	3517086	3516185	895	902	87.42	42145699	42466157	0	0	scaffold_1	chr12
6040230	6041155	3496125	3495212	926	914	89.3	42145699	42466157	0	0	scaffold_1	chr12
6045857	6046506	34096352	34095689	650	664	87.72	42145699	52839179	0	0	scaffold_1	chr6
6050038	6050753	3488562	3487877	716	686	90.29	42145699	42466157	0	0	scaffold_1	chr12
6053906	6055314	3484554	3483127	1409	1428	86.49	42145699	42466157	0	0	scaffold_1	chr12
6059145	6059481	3460723	3460387	337	337	96.14	42145699	42466157	0	0	scaffold_1	chr12
6061509	6061904	3458335	3457940	396	396	95.71	42145699	42466157	0	0	scaffold_1	chr12
6062308	6062606	3457232	3456933	299	300	93.05	42145699	42466157	0	0	scaffold_1	chr12
6063087	6063357	34047390	34047667	271	278	92.45	42145699	52839179	0	0	scaffold_1	chr6
6077026	6077744	3423667	3422975	719	693	86.71	42145699	42466157	0	0	scaffold_1	chr12
6083693	6085672	3419760	3417793	1980	1968	91.33	42145699	42466157	0	0	scaffold_1	chr12
6090184	6090691	34018390	34017887	508	504	87.96	42145699	52839179	0	0	scaffold_1	chr6
6104503	6104918	3403941	3403536	416	406	87.23	42145699	42466157	0	0	scaffold_1	chr12
6116859	6117107	30904552	30904800	249	249	95.2	42145699	44648547	0	0	scaffold_1	chr10
6119491	6120159	33981628	33980962	669	667	89.63	42145699	52839179	0	0	scaffold_1	chr6
6120313	6123178	33980850	33977902	2866	2949	88.44	42145699	52839179	0.01	0.01	scaffold_1	chr6
6151028	6151385	12490151	12490508	358	358	94.71	42145699	32237550	0	0	scaffold_1	chr18
6151846	6153010	12491002	12492138	1165	1137	87.18	42145699	32237550	0	0	scaffold_1	chr18
6176411	6178484	33953956	33951893	2074	2064	87.95	42145699	52839179	0	0	scaffold_1	chr6
6184395	6185152	3352433	3351676	758	758	85.81	42145699	42466157	0	0	scaffold_1	chr12
6202170	6203623	33934374	33932949	1454	1426	85.86	42145699	52839179	0	0	scaffold_1	chr6
6205405	6206813	3337318	3335930	1409	1389	92.07	42145699	42466157	0	0	scaffold_1	chr12
6215549	6216752	3334185	3332985	1204	1201	86.83	42145699	42466157	0	0	scaffold_1	chr12
6220439	6221014	33925228	33925820	576	593	89.24	42145699	52839179	0	0	scaffold_1	chr6
6221095	6222293	33925944	33927137	1199	1194	87.7	42145699	52839179	0	0	scaffold_1	chr6
6228162	6228272	642803	642693	111	111	99.1	42145699	48259421	0	0	scaffold_1	chr8
6252012	6252729	33906425	33905702	718	724	88.6	42145699	52839179	0	0	scaffold_1	chr6
6255592	6257165	3314993	3313449	1574	1545	87.36	42145699	42466157	0	0	scaffold_1	chr12
6259425	6260285	33898240	33897374	861	867	88.89	42145699	52839179	0	0	scaffold_1	chr6
6260731	6262166	3304074	3302650	1436	1425	89.92	42145699	42466157	0	0	scaffold_1	chr12
6269079	6269768	33855672	33854987	690	686	85.69	42145699	52839179	0	0	scaffold_1	chr6
6270295	6271220	33854454	33853522	926	933	83.89	42145699	52839179	0	0	scaffold_1	chr6
6272993	6273275	33851099	33850829	283	271	92.93	42145699	52839179	0	0	scaffold_1	chr6
6273841	6274224	3288472	3288110	384	363	83.08	42145699	42466157	0	0	scaffold_1	chr12
6273853	6274249	33850141	33849768	397	374	83.83	42145699	52839179	0	0	scaffold_1	chr6
6275190	6275362	33848779	33848610	173	170	95.38	42145699	52839179	0	0	scaffold_1	chr6
6279449	6282639	3278386	3275268	3191	3119	86.39	42145699	42466157	0.01	0.01	scaffold_1	chr12
6283888	6286124	33830718	33828472	2237	2247	89.21	42145699	52839179	0.01	0	scaffold_1	chr6
6293771	6294458	3265284	3264612	688	673	89.02	42145699	42466157	0	0	scaffold_1	chr12
6303050	6304746	3257670	3255963	1697	1708	87.75	42145699	42466157	0	0	scaffold_1	chr12
6303079	6305308	33810253	33808020	2230	2234	85.4	42145699	52839179	0.01	0	scaffold_1	chr6
6306413	6306783	33807513	33807142	371	372	87.21	42145699	52839179	0	0	scaffold_1	chr6
6307226	6307795	3254185	3253618	570	568	88.58	42145699	42466157	0	0	scaffold_1	chr12
6308648	6309190	3252669	3252126	543	544	92.73	42145699	42466157	0	0	scaffold_1	chr12
6320696	6322748	3247752	3245689	2053	2064	85.6	42145699	42466157	0	0	scaffold_1	chr12
6322319	6322985	33798992	33798332	667	661	85.82	42145699	52839179	0	0	scaffold_1	chr6
6323675	6326120	3244722	3242240	2446	2483	86.97	42145699	42466157	0.01	0.01	scaffold_1	chr12
6329171	6331511	33792134	33789731	2341	2404	87.23	42145699	52839179	0.01	0	scaffold_1	chr6
6331928	6332200	33789017	33788751	273	267	94.87	42145699	52839179	0	0	scaffold_1	chr6
6331949	6332646	3235242	3234567	698	676	90.01	42145699	42466157	0	0	scaffold_1	chr12
6333341	6335506	3234306	3232163	2166	2144	88.13	42145699	42466157	0.01	0.01	scaffold_1	chr12
6340115	6341661	3227722	3226206	1547	1517	87.53	42145699	42466157	0	0	scaffold_1	chr12
6344159	6345496	33763179	33761826	1338	1354	85.08	42145699	52839179	0	0	scaffold_1	chr6
6384004	6386621	49222908	49225564	2618	2657	89.69	42145699	52839179	0.01	0.01	scaffold_1	chr6
6389319	6390514	3185959	3184746	1196	1214	86.77	42145699	42466157	0	0	scaffold_1	chr12
6394486	6397470	49232175	49235108	2985	2934	88.93	42145699	52839179	0.01	0.01	scaffold_1	chr6
6397648	6401374	3179030	3175351	3727	3680	87.98	42145699	42466157	0.01	0.01	scaffold_1	chr12
6419025	6419867	3155846	3155002	843	845	88.23	42145699	42466157	0	0	scaffold_1	chr12
6420342	6420842	49243422	49243935	501	514	89.81	42145699	52839179	0	0	scaffold_1	chr6
6423151	6424189	3152348	3151311	1039	1038	86.52	42145699	42466157	0	0	scaffold_1	chr12
6424411	6426138	3150968	3149231	1728	1738	86.56	42145699	42466157	0	0	scaffold_1	chr12
6431269	6432929	3145330	3143668	1661	1663	86.93	42145699	42466157	0	0	scaffold_1	chr12
6435046	6437259	49257133	49259317	2214	2185	84.87	42145699	52839179	0.01	0	scaffold_1	chr6
6441442	6442069	3135593	3134961	628	633	88.11	42145699	42466157	0	0	scaffold_1	chr12
6442479	6444162	3134724	3133050	1684	1675	90.47	42145699	42466157	0	0	scaffold_1	chr12
6443238	6444162	49265370	49266297	925	928	91.08	42145699	52839179	0	0	scaffold_1	chr6
6445566	6447420	49267583	49269411	1855	1829	90.76	42145699	52839179	0	0	scaffold_1	chr6
6449965	6451100	49270851	49271959	1136	1109	89.16	42145699	52839179	0	0	scaffold_1	chr6
6450404	6451104	3127984	3127292	701	693	90.3	42145699	42466157	0	0	scaffold_1	chr12
6451589	6454501	49272439	49275322	2913	2884	87.13	42145699	52839179	0.01	0.01	scaffold_1	chr6
6455233	6455953	49276086	49276806	721	721	87.82	42145699	52839179	0	0	scaffold_1	chr6
6471628	6472026	49284809	49285208	399	400	88.86	42145699	52839179	0	0	scaffold_1	chr6
6475747	6476386	49288141	49288787	640	647	88.24	42145699	52839179	0	0	scaffold_1	chr6
6476837	6479162	3108687	3106435	2326	2253	88.49	42145699	42466157	0.01	0.01	scaffold_1	chr12
6494924	6495511	49293477	49294085	588	609	85.62	42145699	52839179	0	0	scaffold_1	chr6
6507184	6508407	49306694	49307924	1224	1231	87.27	42145699	52839179	0	0	scaffold_1	chr6
6507264	6509702	3086726	3084354	2439	2373	88.23	42145699	42466157	0.01	0.01	scaffold_1	chr12
6510451	6510862	49309952	49310366	412	415	87.32	42145699	52839179	0	0	scaffold_1	chr6
6519696	6521730	49322694	49324729	2035	2036	88.87	42145699	52839179	0	0	scaffold_1	chr6
6521806	6523659	49324903	49326745	1854	1843	90.18	42145699	52839179	0	0	scaffold_1	chr6
6521815	6523663	3071382	3069549	1849	1834	89.5	42145699	42466157	0	0	scaffold_1	chr12
6534406	6536518	17506903	17509032	2113	2130	84.97	42145699	52839179	0.01	0	scaffold_1	chr6
6535830	6536524	37838159	37837481	695	679	86.53	42145699	54126031	0	0	scaffold_1	chr5
6560237	6561473	24338	23096	1237	1243	89.31	42145699	29418	0	4.23	scaffold_1	Scaffold_711
6561702	6562873	3039244	3038101	1172	1144	84.88	42145699	42466157	0	0	scaffold_1	chr12
6569117	6569652	3033986	3033446	536	541	88.01	42145699	42466157	0	0	scaffold_1	chr12
6569772	6572473	3033444	3030724	2702	2721	85.83	42145699	42466157	0.01	0.01	scaffold_1	chr12
6573280	6574736	3029719	3028285	1457	1435	84.82	42145699	42466157	0	0	scaffold_1	chr12
6581011	6582373	3021430	3020065	1363	1366	89.75	42145699	42466157	0	0	scaffold_1	chr12
6587400	6588087	22115538	22114829	688	710	84.79	42145699	33613985	0	0	scaffold_1	chr16
6600128	6600498	49462168	49462544	371	377	86.41	42145699	52839179	0	0	scaffold_1	chr6
6601690	6602748	49463395	49464442	1059	1048	84.88	42145699	52839179	0	0	scaffold_1	chr6
6601737	6602748	3014408	3013395	1012	1014	85.3	42145699	42466157	0	0	scaffold_1	chr12
6604223	6604530	3011990	3011666	308	325	84.07	42145699	42466157	0	0	scaffold_1	chr12
6616168	6617221	4921524	4922595	1054	1072	88.07	42145699	51234605	0	0	scaffold_1	chr7
6633927	6634342	3008864	3008445	416	420	90.71	42145699	42466157	0	0	scaffold_1	chr12
6646905	6647900	49536209	49537194	996	986	90.85	42145699	52839179	0	0	scaffold_1	chr6
6650118	6653306	2987993	2984779	3189	3215	84.13	42145699	42466157	0.01	0.01	scaffold_1	chr12
6653547	6653980	49542867	49543284	434	418	85.81	42145699	52839179	0	0	scaffold_1	chr6
6694997	6695318	15980955	15981278	322	324	89.85	42145699	61153219	0	0	scaffold_1	chr2
6701839	6702580	49547859	49548607	742	749	90.04	42145699	52839179	0	0	scaffold_1	chr6
6702688	6703087	2979121	2978723	400	399	94.26	42145699	42466157	0	0	scaffold_1	chr12
6703380	6703862	49549435	49549909	483	475	91.72	42145699	52839179	0	0	scaffold_1	chr6
6705127	6705343	49551154	49551370	217	217	98.16	42145699	52839179	0	0	scaffold_1	chr6
6706622	6707391	2974050	2973266	770	785	90.78	42145699	42466157	0	0	scaffold_1	chr12
6706632	6707391	49553928	49554692	760	765	89.59	42145699	52839179	0	0	scaffold_1	chr6
6710145	6710733	49556329	49556918	589	590	88.81	42145699	52839179	0	0	scaffold_1	chr6
6711167	6711536	2968077	2967707	370	371	90.84	42145699	42466157	0	0	scaffold_1	chr12
6711701	6712098	2967691	2967293	398	399	88.78	42145699	42466157	0	0	scaffold_1	chr12
6712345	6713077	49559583	49560311	733	729	86.3	42145699	52839179	0	0	scaffold_1	chr6
6731939	6732915	49565784	49566735	977	952	86.84	42145699	52839179	0	0	scaffold_1	chr6
6732991	6734184	2960973	2959783	1194	1191	88.15	42145699	42466157	0	0	scaffold_1	chr12
6734464	6735896	2959533	2958137	1433	1397	88.31	42145699	42466157	0	0	scaffold_1	chr12
6745169	6747101	2949346	2947419	1933	1928	91.16	42145699	42466157	0	0	scaffold_1	chr12
6749268	6751899	49582491	49585138	2632	2648	89.68	42145699	52839179	0.01	0.01	scaffold_1	chr6
6752375	6753995	49585460	49587042	1621	1583	87.75	42145699	52839179	0	0	scaffold_1	chr6
6809125	6811514	2933523	2931125	2390	2399	87.7	42145699	42466157	0.01	0.01	scaffold_1	chr12
6822917	6824177	49597989	49599227	1261	1239	88.95	42145699	52839179	0	0	scaffold_1	chr6
6825993	6826665	2906420	2905741	673	680	90.63	42145699	42466157	0	0	scaffold_1	chr12
6826822	6827645	2905748	2904932	824	817	82.92	42145699	42466157	0	0	scaffold_1	chr12
6827669	6829462	49602860	49604653	1794	1794	87.68	42145699	52839179	0	0	scaffold_1	chr6
6829880	6830578	49605219	49605922	699	704	91.29	42145699	52839179	0	0	scaffold_1	chr6
6831023	6833933	2901315	2898403	2911	2913	87.51	42145699	42466157	0.01	0.01	scaffold_1	chr12
6834291	6834679	49609781	49610154	389	374	89.23	42145699	52839179	0	0	scaffold_1	chr6
6838314	6838802	49613683	49614165	489	483	88.73	42145699	52839179	0	0	scaffold_1	chr6
6853789	6856184	2888677	2886304	2396	2374	91.24	42145699	42466157	0.01	0.01	scaffold_1	chr12
6856397	6859616	49624484	49627705	3220	3222	90.15	42145699	52839179	0.01	0.01	scaffold_1	chr6
6860008	6860404	2882315	2881917	397	399	91.27	42145699	42466157	0	0	scaffold_1	chr12
6863156	6864878	2880519	2878811	1723	1709	90.35	42145699	42466157	0	0	scaffold_1	chr12
6863162	6864929	49631056	49632808	1768	1753	89.12	42145699	52839179	0	0	scaffold_1	chr6
6865544	6866347	2878081	2877303	804	779	89.23	42145699	42466157	0	0	scaffold_1	chr12
6876307	6879076	2873633	2870858	2770	2776	92.2	42145699	42466157	0.01	0.01	scaffold_1	chr12
6879487	6880036	49646440	49646986	550	547	87.1	42145699	52839179	0	0	scaffold_1	chr6
6881188	6882157	2869047	2868061	970	987	86.27	42145699	42466157	0	0	scaffold_1	chr12
6901059	6902015	2859544	2858606	957	939	88.65	42145699	42466157	0	0	scaffold_1	chr12
6959334	6961865	49734128	49736642	2532	2515	85.44	42145699	52839179	0.01	0	scaffold_1	chr6
6979150	6979636	49751576	49752086	487	511	83.24	42145699	52839179	0	0	scaffold_1	chr6
6982741	6985955	49755098	49758238	3215	3141	84.42	42145699	52839179	0.01	0.01	scaffold_1	chr6
6988429	6994352	2808856	2802990	5924	5867	89.07	42145699	42466157	0.01	0.01	scaffold_1	chr12
7011471	7011843	2791454	2791092	373	363	84.8	42145699	42466157	0	0	scaffold_1	chr12
7015688	7017372	49788896	49790586	1685	1691	90.73	42145699	52839179	0	0	scaffold_1	chr6
7015714	7017381	2786793	2785119	1668	1675	90.64	42145699	42466157	0	0	scaffold_1	chr12
7025995	7028771	2783914	2781078	2777	2837	85.74	42145699	42466157	0.01	0.01	scaffold_1	chr12
7026857	7029474	49792791	49795443	2618	2653	86.49	42145699	52839179	0.01	0.01	scaffold_1	chr6
7047866	7048143	2775338	2775061	278	278	92.09	42145699	42466157	0	0	scaffold_1	chr12
7055268	7055966	2772501	2771788	699	714	85.19	42145699	42466157	0	0	scaffold_1	chr12
7056525	7057275	49803961	49804702	751	742	87.07	42145699	52839179	0	0	scaffold_1	chr6
7056796	7057452	2770844	2770207	657	638	87.14	42145699	42466157	0	0	scaffold_1	chr12
7058083	7058474	2769345	2768953	392	393	92.88	42145699	42466157	0	0	scaffold_1	chr12
7058083	7058474	49805740	49806133	392	394	93.4	42145699	52839179	0	0	scaffold_1	chr6
7062282	7066035	2765382	2761672	3754	3711	87.19	42145699	42466157	0.01	0.01	scaffold_1	chr12
7066205	7066589	2761661	2761270	385	392	91.07	42145699	42466157	0	0	scaffold_1	chr12
7066589	7067923	2760920	2759566	1335	1355	92.04	42145699	42466157	0	0	scaffold_1	chr12
7067957	7070126	49815708	49817865	2170	2158	87.91	42145699	52839179	0.01	0	scaffold_1	chr6
7071300	7074409	49818938	49822032	3110	3095	91.38	42145699	52839179	0.01	0.01	scaffold_1	chr6
7071304	7074866	2756205	2752673	3563	3533	89.86	42145699	42466157	0.01	0.01	scaffold_1	chr12
7075713	7078065	2752296	2749906	2353	2391	90	42145699	42466157	0.01	0.01	scaffold_1	chr12
7107062	7108335	2734553	2733288	1274	1266	83.7	42145699	42466157	0	0	scaffold_1	chr12
7108426	7109096	2733046	2732409	671	638	87.24	42145699	42466157	0	0	scaffold_1	chr12
7111813	7112711	49852968	49853837	899	870	85.23	42145699	52839179	0	0	scaffold_1	chr6
7113022	7116377	2728759	2725382	3356	3378	85.71	42145699	42466157	0.01	0.01	scaffold_1	chr12
7122259	7122974	28567	27854	716	714	91.06	42145699	42571	0	1.68	scaffold_1	Scaffold_320
7133996	7135396	2254228	2252828	1401	1401	92.22	42145699	42466157	0	0	scaffold_1	chr12
7138046	7138524	49874805	49875272	479	468	91.7	42145699	52839179	0	0	scaffold_1	chr6
7143829	7144976	2699966	2698789	1148	1178	86.78	42145699	42466157	0	0	scaffold_1	chr12
7145269	7146992	2698435	2696768	1724	1668	82.68	42145699	42466157	0	0	scaffold_1	chr12
7145445	7148884	2706512	2703094	3440	3419	84.94	42145699	42466157	0.01	0.01	scaffold_1	chr12
7147378	7149917	2696575	2694066	2540	2510	86.18	42145699	42466157	0.01	0.01	scaffold_1	chr12
7151947	7153536	49925898	49927478	1590	1581	89.6	42145699	52839179	0	0	scaffold_1	chr6
7152069	7155889	2692419	2688642	3821	3778	88.04	42145699	42466157	0.01	0.01	scaffold_1	chr12
7153951	7155898	49927785	49929742	1948	1958	89.88	42145699	52839179	0	0	scaffold_1	chr6
7157885	7159919	49931581	49933611	2035	2031	87.34	42145699	52839179	0	0	scaffold_1	chr6
7158311	7160367	2686272	2684211	2057	2062	88.38	42145699	42466157	0	0	scaffold_1	chr12
7166659	7166931	49936125	49936391	273	267	91.67	42145699	52839179	0	0	scaffold_1	chr6
7181314	7182999	49940238	49941949	1686	1712	89.85	42145699	52839179	0	0	scaffold_1	chr6
7187874	7189139	49954989	49956272	1266	1284	86.84	42145699	52839179	0	0	scaffold_1	chr6
7190180	7192233	2655181	2653134	2054	2048	91.37	42145699	42466157	0	0	scaffold_1	chr12
7190208	7192614	49957419	49959790	2407	2372	90.03	42145699	52839179	0.01	0	scaffold_1	chr6
7194909	7197223	3810654	3812958	2315	2305	92.55	42145699	38490750	0.01	0.01	scaffold_1	chr14
7211538	7212741	2644819	2643614	1204	1206	92.25	42145699	42466157	0	0	scaffold_1	chr12
7211542	7212744	49965585	49966808	1203	1224	90.22	42145699	52839179	0	0	scaffold_1	chr6
7214362	7215030	2642154	2641489	669	666	89.87	42145699	42466157	0	0	scaffold_1	chr12
7214653	7215892	49968541	49969795	1240	1255	86.5	42145699	52839179	0	0	scaffold_1	chr6
7216375	7218038	2640269	2638588	1664	1682	87.63	42145699	42466157	0	0	scaffold_1	chr12
7218306	7219447	2638332	2637205	1142	1128	88.29	42145699	42466157	0	0	scaffold_1	chr12
7218409	7219631	49972092	49973307	1223	1216	87.17	42145699	52839179	0	0	scaffold_1	chr6
7220750	7221170	2636498	2636083	421	416	85.18	42145699	42466157	0	0	scaffold_1	chr12
7226059	7226952	49976014	49976894	894	881	89.35	42145699	52839179	0	0	scaffold_1	chr6
7227162	7228918	49980611	49982330	1757	1720	87.32	42145699	52839179	0	0	scaffold_1	chr6
7232741	7233648	49986799	49987744	908	946	81.26	42145699	52839179	0	0	scaffold_1	chr6
7232887	7233650	2626996	2626215	764	782	83.19	42145699	42466157	0	0	scaffold_1	chr12
7236917	7237046	2625308	2625179	130	130	99.23	42145699	42466157	0	0	scaffold_1	chr12
7247586	7247956	2622592	2622228	371	365	87.89	42145699	42466157	0	0	scaffold_1	chr12
7248492	7250494	2621695	2619690	2003	2006	89.79	42145699	42466157	0	0	scaffold_1	chr12
7248502	7252221	49994187	49997930	3720	3744	87.22	42145699	52839179	0.01	0.01	scaffold_1	chr6
7268917	7269265	2601024	2600679	349	346	94.27	42145699	42466157	0	0	scaffold_1	chr12
7269271	7269981	2600574	2599861	711	714	91.98	42145699	42466157	0	0	scaffold_1	chr12
7270314	7270998	50006607	50007309	685	703	88.53	42145699	52839179	0	0	scaffold_1	chr6
7271422	7272546	50007759	50008844	1125	1086	87.54	42145699	52839179	0	0	scaffold_1	chr6
7271928	7272546	2598137	2597505	619	633	90.13	42145699	42466157	0	0	scaffold_1	chr12
7273828	7275180	2596306	2594923	1353	1384	86.62	42145699	42466157	0	0	scaffold_1	chr12
7281746	7282929	2588872	2587691	1184	1182	89.83	42145699	42466157	0	0	scaffold_1	chr12
7281746	7282929	50017475	50018662	1184	1188	89.78	42145699	52839179	0	0	scaffold_1	chr6
7284415	7284905	50019689	50020180	491	492	85.77	42145699	52839179	0	0	scaffold_1	chr6
7287525	7288198	2582881	2582198	674	684	85.39	42145699	42466157	0	0	scaffold_1	chr12
7293767	7294470	2581092	2580371	704	722	85.58	42145699	42466157	0	0	scaffold_1	chr12
7293772	7294473	50024363	50025084	702	722	85.05	42145699	52839179	0	0	scaffold_1	chr6
7294730	7295811	50025923	50027038	1082	1116	89.31	42145699	52839179	0	0	scaffold_1	chr6
7294878	7295861	2579960	2578955	984	1006	90.47	42145699	42466157	0	0	scaffold_1	chr12
7301646	7302162	50036143	50036655	517	513	89.6	42145699	52839179	0	0	scaffold_1	chr6
7302285	7302641	2520416	2520771	357	356	89.36	42145699	42466157	0	0	scaffold_1	chr12
7304175	7304895	2522936	2523688	721	753	84.38	42145699	42466157	0	0	scaffold_1	chr12
7307247	7308792	50043009	50044563	1546	1555	87.3	42145699	52839179	0	0	scaffold_1	chr6
7307483	7309165	2553566	2555305	1683	1740	87.19	42145699	42466157	0	0	scaffold_1	chr12
7310356	7311459	50046262	50047341	1104	1080	83.86	42145699	52839179	0	0	scaffold_1	chr6
7336620	7339727	2500134	2497056	3108	3079	85.97	42145699	42466157	0.01	0.01	scaffold_1	chr12
7337617	7339730	50071521	50073604	2114	2084	83.9	42145699	52839179	0.01	0	scaffold_1	chr6
7353629	7353977	16758261	16758609	349	349	85.24	42145699	61153219	0	0	scaffold_1	chr2
7356200	7356802	50083382	50083979	603	598	87.97	42145699	52839179	0	0	scaffold_1	chr6
7356887	7358751	50084204	50086074	1865	1871	90.76	42145699	52839179	0	0	scaffold_1	chr6
7359009	7360006	50086079	50087087	998	1009	88.27	42145699	52839179	0	0	scaffold_1	chr6
7359524	7360234	2483945	2483243	711	703	91.02	42145699	42466157	0	0	scaffold_1	chr12
7360363	7361692	2483245	2481908	1330	1338	89.25	42145699	42466157	0	0	scaffold_1	chr12
7362211	7363978	2481185	2479365	1768	1821	86.92	42145699	42466157	0	0	scaffold_1	chr12
7396149	7399023	2448636	2445764	2875	2873	92.38	42145699	42466157	0.01	0.01	scaffold_1	chr12
7414574	7418164	2422377	2418810	3591	3568	87.44	42145699	42466157	0.01	0.01	scaffold_1	chr12
7418870	7421559	2399178	2396514	2690	2665	89.19	42145699	42466157	0.01	0.01	scaffold_1	chr12
7438066	7438569	53013956	53013432	504	525	89.14	42145699	54126031	0	0	scaffold_1	chr5
7438720	7439678	53013416	53012438	959	979	88.99	42145699	54126031	0	0	scaffold_1	chr5
7439758	7441512	53012434	53010712	1755	1723	88.69	42145699	54126031	0	0	scaffold_1	chr5
7442310	7442972	951763	952428	663	666	90.69	42145699	48259421	0	0	scaffold_1	chr8
7443460	7444269	53008580	53007769	810	812	87.02	42145699	54126031	0	0	scaffold_1	chr5
7443486	7444440	953002	953962	955	961	86.11	42145699	48259421	0	0	scaffold_1	chr8
7446233	7446588	53005546	53005187	356	360	86.33	42145699	54126031	0	0	scaffold_1	chr5
7472176	7473273	2368865	2367767	1098	1099	93.27	42145699	42466157	0	0	scaffold_1	chr12
7504522	7507086	50194468	50197018	2565	2551	90.16	42145699	52839179	0.01	0	scaffold_1	chr6
7504658	7507086	2352137	2349689	2429	2449	90.41	42145699	42466157	0.01	0.01	scaffold_1	chr12
7509434	7511793	2347161	2344783	2360	2379	91.6	42145699	42466157	0.01	0.01	scaffold_1	chr12
7569789	7571512	2337911	2336194	1724	1718	89.86	42145699	42466157	0	0	scaffold_1	chr12
7583552	7584468	50218588	50219504	917	917	90.08	42145699	52839179	0	0	scaffold_1	chr6
7586519	7589846	2332819	2329494	3328	3326	90.03	42145699	42466157	0.01	0.01	scaffold_1	chr12
7586533	7590544	50221361	50225359	4012	3999	88.75	42145699	52839179	0.01	0.01	scaffold_1	chr6
7595353	7599313	50228025	50231995	3961	3971	91.27	42145699	52839179	0.01	0.01	scaffold_1	chr6
7601291	7605316	50233946	50237961	4026	4016	91.78	42145699	52839179	0.01	0.01	scaffold_1	chr6
7617964	7619646	2288894	2287204	1683	1691	88.35	42145699	42466157	0	0	scaffold_1	chr12
7620030	7623079	2286957	2284009	3050	2949	87.03	42145699	42466157	0.01	0.01	scaffold_1	chr12
7633944	7638344	2272305	2267873	4401	4433	87.98	42145699	42466157	0.01	0.01	scaffold_1	chr12
7643763	7645080	2265046	2263736	1318	1311	90.18	42145699	42466157	0	0	scaffold_1	chr12
7654963	7655650	8166871	8166186	688	686	89.83	42145699	32237550	0	0	scaffold_1	chr18
7655436	7656109	2457045	2457718	674	674	91.1	42145699	42466157	0	0	scaffold_1	chr12
7672232	7673055	2245360	2244539	824	822	89	42145699	42466157	0	0	scaffold_1	chr12
7725413	7726451	2211632	2210598	1039	1035	88.15	42145699	42466157	0	0	scaffold_1	chr12
7727129	7729513	2209858	2207502	2385	2357	90.64	42145699	42466157	0.01	0.01	scaffold_1	chr12
7730203	7730453	50340188	50340439	251	252	94.84	42145699	52839179	0	0	scaffold_1	chr6
7731903	7732668	50341749	50342523	766	775	93.43	42145699	52839179	0	0	scaffold_1	chr6
7740567	7742084	50350626	50352133	1518	1508	89.81	42145699	52839179	0	0	scaffold_1	chr6
7743333	7744063	2192884	2192151	731	734	93.19	42145699	42466157	0	0	scaffold_1	chr12
7747784	7747959	2188308	2188133	176	176	92.61	42145699	42466157	0	0	scaffold_1	chr12
7753576	7754578	50355616	50356607	1003	992	90.18	42145699	52839179	0	0	scaffold_1	chr6
7757800	7758677	50360807	50361674	878	868	89.04	42145699	52839179	0	0	scaffold_1	chr6
7763984	7765257	2179732	2178453	1274	1280	94.06	42145699	42466157	0	0	scaffold_1	chr12
7766915	7769024	50369673	50371784	2110	2112	90.36	42145699	52839179	0.01	0	scaffold_1	chr6
7767311	7769241	2176569	2174651	1931	1919	91.27	42145699	42466157	0	0	scaffold_1	chr12
7771423	7772257	2173266	2172420	835	847	83.52	42145699	42466157	0	0	scaffold_1	chr12
7771697	7772265	50373654	50374213	569	560	86.82	42145699	52839179	0	0	scaffold_1	chr6
7776650	7777520	50378362	50379234	871	873	90.73	42145699	52839179	0	0	scaffold_1	chr6
7783177	7784132	50384351	50385293	956	943	86.29	42145699	52839179	0	0	scaffold_1	chr6
7790169	7791635	50390470	50391925	1467	1456	87.4	42145699	52839179	0	0	scaffold_1	chr6
7791992	7793526	50392147	50393719	1535	1573	87.74	42145699	52839179	0	0	scaffold_1	chr6
7845512	7846342	50426031	50426852	831	822	89.47	42145699	52839179	0	0	scaffold_1	chr6
7850423	7852910	2134296	2131830	2488	2467	91.18	42145699	42466157	0.01	0.01	scaffold_1	chr12
7854585	7856312	2130072	2128353	1728	1720	93.25	42145699	42466157	0	0	scaffold_1	chr12
7860983	7862710	2123667	2121999	1728	1669	87.31	42145699	42466157	0	0	scaffold_1	chr12
7869167	7869529	50443853	50444201	363	349	84.07	42145699	52839179	0	0	scaffold_1	chr6
7870148	7870407	2115151	2114899	260	253	91.19	42145699	42466157	0	0	scaffold_1	chr12
7873078	7882622	50448338	50457897	9545	9560	91.26	42145699	52839179	0.02	0.02	scaffold_1	chr6
7887280	7888183	2098680	2097767	904	914	89.92	42145699	42466157	0	0	scaffold_1	chr12
7887587	7888183	50476042	50476647	597	606	93.4	42145699	52839179	0	0	scaffold_1	chr6
7889080	7890223	50477648	50478806	1144	1159	90.77	42145699	52839179	0	0	scaffold_1	chr6
7891573	7892313	50480187	50480917	741	731	92.2	42145699	52839179	0	0	scaffold_1	chr6
7893535	7894910	2069562	2068199	1376	1364	94.34	42145699	42466157	0	0	scaffold_1	chr12
7895684	7896058	2067283	2066901	375	383	87.31	42145699	42466157	0	0	scaffold_1	chr12
7896716	7897877	50485203	50486341	1162	1139	86.57	42145699	52839179	0	0	scaffold_1	chr6
7913406	7913894	2055926	2055434	489	493	88.53	42145699	42466157	0	0	scaffold_1	chr12
7917144	7918534	2052537	2051177	1391	1361	89.89	42145699	42466157	0	0	scaffold_1	chr12
7918541	7920005	2050493	2049033	1465	1461	89.7	42145699	42466157	0	0	scaffold_1	chr12
7925388	7926004	50507276	50507895	617	620	93.09	42145699	52839179	0	0	scaffold_1	chr6
7925533	7926103	2044207	2043635	571	573	94.26	42145699	42466157	0	0	scaffold_1	chr12
7929182	7929797	2040539	2039907	616	633	83.51	42145699	42466157	0	0	scaffold_1	chr12
7935853	7937263	2038184	2036783	1411	1402	89.63	42145699	42466157	0	0	scaffold_1	chr12
7937987	7940348	2035096	2032744	2362	2353	88.4	42145699	42466157	0.01	0.01	scaffold_1	chr12
7944213	7945197	50520045	50521027	985	983	88.43	42145699	52839179	0	0	scaffold_1	chr6
7945548	7946340	50521023	50521808	793	786	92.2	42145699	52839179	0	0	scaffold_1	chr6
7946828	7948234	50522323	50523740	1407	1418	86.84	42145699	52839179	0	0	scaffold_1	chr6
7946872	7948234	2029354	2027967	1363	1388	87.89	42145699	42466157	0	0	scaffold_1	chr12
7948981	7949325	2027509	2027138	345	372	86.47	42145699	42466157	0	0	scaffold_1	chr12
7952065	7958187	50527085	50533223	6123	6139	93.67	42145699	52839179	0.01	0.01	scaffold_1	chr6
7960352	7962199	2017071	2015216	1848	1856	91.95	42145699	42466157	0	0	scaffold_1	chr12
7963412	7963912	2014214	2013728	501	487	88.56	42145699	42466157	0	0	scaffold_1	chr12
7968421	7969573	50545747	50546896	1153	1150	90.11	42145699	52839179	0	0	scaffold_1	chr6
7968468	7971120	2010161	2007494	2653	2668	86.5	42145699	42466157	0.01	0.01	scaffold_1	chr12
7969731	7971384	50546900	50548578	1654	1679	84.72	42145699	52839179	0	0	scaffold_1	chr6
7973946	7974588	2004436	2003803	643	634	87.85	42145699	42466157	0	0	scaffold_1	chr12
7973946	7974586	50551217	50551866	641	650	90.8	42145699	52839179	0	0	scaffold_1	chr6
7975472	7978622	2003248	2000086	3151	3163	86.85	42145699	42466157	0.01	0.01	scaffold_1	chr12
7978662	7979641	1999711	1998731	980	981	89.75	42145699	42466157	0	0	scaffold_1	chr12
7980501	7983654	1997949	1994790	3154	3160	87.22	42145699	42466157	0.01	0.01	scaffold_1	chr12
7983766	7985962	1994673	1992412	2197	2262	84.31	42145699	42466157	0.01	0.01	scaffold_1	chr12
7986401	7987618	50564344	50565552	1218	1209	88.02	42145699	52839179	0	0	scaffold_1	chr6
7993293	7993914	1961178	1960589	622	590	86.76	42145699	42466157	0	0	scaffold_1	chr12
7995651	7996472	1958933	1958103	822	831	89.74	42145699	42466157	0	0	scaffold_1	chr12
7998372	7999178	1956175	1955362	807	814	90.58	42145699	42466157	0	0	scaffold_1	chr12
7999173	7999478	1950222	1949915	306	308	88.03	42145699	42466157	0	0	scaffold_1	chr12
8003497	8003977	1943209	1942727	481	483	84.31	42145699	42466157	0	0	scaffold_1	chr12
8014155	8014768	1934181	1933569	614	613	90.34	42145699	42466157	0	0	scaffold_1	chr12
8014767	8015041	50598874	50599152	275	279	90.36	42145699	52839179	0	0	scaffold_1	chr6
8016353	8021256	1931937	1927023	4904	4915	89.22	42145699	42466157	0.01	0.01	scaffold_1	chr12
8023194	8023419	1925067	1924842	226	226	95.13	42145699	42466157	0	0	scaffold_1	chr12
8025363	8026181	50608890	50609675	819	786	90.62	42145699	52839179	0	0	scaffold_1	chr6
8086342	8087342	1917774	1916781	1001	994	90.8	42145699	42466157	0	0	scaffold_1	chr12
8088713	8089603	50632176	50633060	891	885	87.96	42145699	52839179	0	0	scaffold_1	chr6
8101907	8102173	50639451	50639722	267	272	94.16	42145699	52839179	0	0	scaffold_1	chr6
8107793	8108756	50664132	50665099	964	968	89.76	42145699	52839179	0	0	scaffold_1	chr6
8108827	8109583	1901999	1901254	757	746	88.13	42145699	42466157	0	0	scaffold_1	chr12
8110050	8110412	1900797	1900435	363	363	96.14	42145699	42466157	0	0	scaffold_1	chr12
8118487	8118942	1895604	1895153	456	452	90.43	42145699	42466157	0	0	scaffold_1	chr12
8118948	8120666	50702604	50704375	1719	1772	83.89	42145699	52839179	0	0	scaffold_1	chr6
8119343	8120793	1894510	1892991	1451	1520	85.06	42145699	42466157	0	0	scaffold_1	chr12
8123115	8124750	1879709	1878076	1636	1634	93.17	42145699	42466157	0	0	scaffold_1	chr12
8127018	8128199	1876588	1875405	1182	1184	87.04	42145699	42466157	0	0	scaffold_1	chr12
8139205	8140136	1872737	1871801	932	937	88.21	42145699	42466157	0	0	scaffold_1	chr12
8150934	8151248	1865399	1865081	315	319	85.45	42145699	42466157	0	0	scaffold_1	chr12
8150935	8151248	50727481	50727807	314	327	84.78	42145699	52839179	0	0	scaffold_1	chr6
8158166	8159381	50743072	50744305	1216	1234	88.21	42145699	52839179	0	0	scaffold_1	chr6
8160540	8162807	50745551	50747799	2268	2249	89.43	42145699	52839179	0.01	0	scaffold_1	chr6
8162872	8165295	1853830	1851422	2424	2409	86.44	42145699	42466157	0.01	0.01	scaffold_1	chr12
8165632	8166652	1850980	1849974	1021	1007	86.35	42145699	42466157	0	0	scaffold_1	chr12
8167519	8167861	50752760	50753102	343	343	92.49	42145699	52839179	0	0	scaffold_1	chr6
8176948	8179763	50756659	50759387	2816	2729	85.66	42145699	52839179	0.01	0.01	scaffold_1	chr6
8192914	8195702	50765811	50768626	2789	2816	86.46	42145699	52839179	0.01	0.01	scaffold_1	chr6
8196936	8197676	50769581	50770322	741	742	89.33	42145699	52839179	0	0	scaffold_1	chr6
8198905	8200340	50771396	50772856	1436	1461	88.4	42145699	52839179	0	0	scaffold_1	chr6
8200583	8201934	50773100	50774459	1352	1360	88.97	42145699	52839179	0	0	scaffold_1	chr6
8201378	8201934	1814850	1814277	557	574	88.52	42145699	42466157	0	0	scaffold_1	chr12
8203783	8204960	1813082	1811882	1178	1201	86.27	42145699	42466157	0	0	scaffold_1	chr12
8219590	8220490	1799429	1798528	901	902	89.7	42145699	42466157	0	0	scaffold_1	chr12
8220598	8221622	50784886	50785900	1025	1015	91.56	42145699	52839179	0	0	scaffold_1	chr6
8220648	8221658	1798463	1797498	1011	966	88.89	42145699	42466157	0	0	scaffold_1	chr12
8222501	8225129	50786833	50789449	2629	2617	86.76	42145699	52839179	0.01	0	scaffold_1	chr6
8226103	8229184	1793279	1790207	3082	3073	89.93	42145699	42466157	0.01	0.01	scaffold_1	chr12
8229589	8232533	1790072	1787093	2945	2980	89.09	42145699	42466157	0.01	0.01	scaffold_1	chr12
8232923	8235245	1786836	1784526	2323	2311	92.88	42145699	42466157	0.01	0.01	scaffold_1	chr12
8235898	8238821	1784516	1781665	2924	2852	87.66	42145699	42466157	0.01	0.01	scaffold_1	chr12
8235898	8238791	50799307	50802180	2894	2874	88.82	42145699	52839179	0.01	0.01	scaffold_1	chr6
8265290	8270018	1755746	1751009	4729	4738	91.97	42145699	42466157	0.01	0.01	scaffold_1	chr12
8265862	8270040	54896695	54892518	4179	4178	92.05	42145699	56286655	0.01	0.01	scaffold_1	chr4
8270108	8271646	50819220	50820727	1539	1508	87.4	42145699	52839179	0	0	scaffold_1	chr6
8272652	8274606	1747937	1745976	1955	1962	87.58	42145699	42466157	0	0	scaffold_1	chr12
8277202	8278605	50826865	50828276	1404	1412	83.45	42145699	52839179	0	0	scaffold_1	chr6
8279110	8279386	1741765	1741489	277	277	89.61	42145699	42466157	0	0	scaffold_1	chr12
8279883	8281617	1741006	1739283	1735	1724	87.32	42145699	42466157	0	0	scaffold_1	chr12
8282139	8282976	1738727	1737898	838	830	91.06	42145699	42466157	0	0	scaffold_1	chr12
8284538	8287797	50834046	50837286	3260	3241	88.97	42145699	52839179	0.01	0.01	scaffold_1	chr6
8285025	8287918	1735813	1732929	2894	2885	89.48	42145699	42466157	0.01	0.01	scaffold_1	chr12
8292455	8293137	50842493	50843164	683	672	86.65	42145699	52839179	0	0	scaffold_1	chr6
8292493	8293362	1732416	1731575	870	842	85.71	42145699	42466157	0	0	scaffold_1	chr12
8296849	8297127	41062446	41062727	279	282	88.38	42145699	42466157	0	0	scaffold_1	chr12
8299447	8302356	1726510	1723624	2910	2887	87.42	42145699	42466157	0.01	0.01	scaffold_1	chr12
8308573	8318194	50304634	50314319	9622	9686	96.48	42145699	52839179	0.02	0.02	scaffold_1	chr6
8308573	8318218	10038242	10047981	9646	9740	96.32	42145699	48259421	0.02	0.02	scaffold_1	chr8
8333005	8336043	43026247	43023202	3039	3046	92.95	42145699	44648547	0.01	0.01	scaffold_1	chr10
8339380	8340485	50891837	50892933	1106	1097	88.65	42145699	52839179	0	0	scaffold_1	chr6
8342955	8344835	1691173	1689305	1881	1869	89.67	42145699	42466157	0	0	scaffold_1	chr12
8342977	8344847	50894776	50896626	1871	1851	89.85	42145699	52839179	0	0	scaffold_1	chr6
8345894	8348451	50897577	50900129	2558	2553	88.96	42145699	52839179	0.01	0	scaffold_1	chr6
8357148	8358768	1678524	1676892	1621	1633	88.83	42145699	42466157	0	0	scaffold_1	chr12
8359034	8359482	1676628	1676190	449	439	85.31	42145699	42466157	0	0	scaffold_1	chr12
8365868	8366502	50928359	50928999	635	641	89.77	42145699	52839179	0	0	scaffold_1	chr6
8371266	8373720	50933657	50936131	2455	2475	87.38	42145699	52839179	0.01	0	scaffold_1	chr6
8371814	8373726	1665533	1663605	1913	1929	90.67	42145699	42466157	0	0	scaffold_1	chr12
8381770	8382305	1647856	1648388	536	533	87.45	42145699	42466157	0	0	scaffold_1	chr12
8383506	8383706	1649674	1649877	201	204	92.65	42145699	42466157	0	0	scaffold_1	chr12
8394089	8395172	1647578	1646511	1084	1068	91.88	42145699	42466157	0	0	scaffold_1	chr12
8394090	8395174	9033784	9032722	1085	1063	90.88	42145699	38490750	0	0	scaffold_1	chr14
8395663	8397430	1645888	1644107	1768	1782	85.17	42145699	42466157	0	0	scaffold_1	chr12
8395663	8397437	9032090	9030288	1775	1803	84.93	42145699	38490750	0	0	scaffold_1	chr14
8400968	8402045	50956889	50957935	1078	1047	83.02	42145699	52839179	0	0	scaffold_1	chr6
8404809	8405897	50960208	50961284	1089	1077	88.33	42145699	52839179	0	0	scaffold_1	chr6
8404892	8406039	1636933	1635786	1148	1148	88.68	42145699	42466157	0	0	scaffold_1	chr12
8410435	8411323	50966485	50967318	889	834	83.02	42145699	52839179	0	0	scaffold_1	chr6
8411877	8412727	1628633	1627794	851	840	86.69	42145699	42466157	0	0	scaffold_1	chr12
8426828	8428074	25444303	25443050	1247	1254	89.97	42145699	43177482	0	0	scaffold_1	chr11
8426832	8429511	9278089	9280780	2680	2692	88.29	42145699	51234605	0.01	0.01	scaffold_1	chr7
8433415	8434194	50973444	50974254	780	811	86.47	42145699	52839179	0	0	scaffold_1	chr6
8433532	8435424	1623189	1621266	1893	1924	85.46	42145699	42466157	0	0	scaffold_1	chr12
8435977	8436850	50976302	50977144	874	843	86.35	42145699	52839179	0	0	scaffold_1	chr6
8436327	8437144	1620091	1619268	818	824	89.83	42145699	42466157	0	0	scaffold_1	chr12
8439573	8440200	1617815	1617196	628	620	92.26	42145699	42466157	0	0	scaffold_1	chr12
8441016	8441526	1616260	1615765	511	496	91.39	42145699	42466157	0	0	scaffold_1	chr12
8441526	8442017	1615669	1615176	492	494	89.5	42145699	42466157	0	0	scaffold_1	chr12
8443338	8443914	50982718	50983312	577	595	90.89	42145699	52839179	0	0	scaffold_1	chr6
8444333	8445729	1612855	1611460	1397	1396	88.07	42145699	42466157	0	0	scaffold_1	chr12
8444344	8445737	50983736	50985114	1394	1379	87.93	42145699	52839179	0	0	scaffold_1	chr6
8447462	8447999	1609673	1609140	538	534	90.59	42145699	42466157	0	0	scaffold_1	chr12
8462275	8464363	1598025	1595975	2089	2051	88.61	42145699	42466157	0	0	scaffold_1	chr12
8466166	8466925	1594287	1593521	760	767	87.69	42145699	42466157	0	0	scaffold_1	chr12
8469122	8470022	1591101	1590194	901	908	87.65	42145699	42466157	0	0	scaffold_1	chr12
8483442	8483755	51005830	51006135	314	306	92.06	42145699	52839179	0	0	scaffold_1	chr6
8483468	8486286	1584230	1581357	2819	2874	89.13	42145699	42466157	0.01	0.01	scaffold_1	chr12
8484050	8486286	51006479	51008729	2237	2251	91.47	42145699	52839179	0.01	0	scaffold_1	chr6
8486884	8488850	51009399	51011366	1967	1968	87.16	42145699	52839179	0	0	scaffold_1	chr6
8491011	8492830	1576856	1575002	1820	1855	84.92	42145699	42466157	0	0	scaffold_1	chr12
8493209	8496143	51016338	51019297	2935	2960	86.49	42145699	52839179	0.01	0.01	scaffold_1	chr6
8500890	8502805	1566324	1564385	1916	1940	91.8	42145699	42466157	0	0	scaffold_1	chr12
8503660	8506969	51026905	51030215	3310	3311	92.87	42145699	52839179	0.01	0.01	scaffold_1	chr6
8507291	8507925	51030400	51031028	635	629	86.98	42145699	52839179	0	0	scaffold_1	chr6
8519291	8520061	1550323	1549541	771	783	89.11	42145699	42466157	0	0	scaffold_1	chr12
8520601	8522407	1549205	1547434	1807	1772	86.78	42145699	42466157	0	0	scaffold_1	chr12
8520601	8522373	51053534	51055290	1773	1757	87.87	42145699	52839179	0	0	scaffold_1	chr6
8526932	8528262	1542660	1541334	1331	1327	85.08	42145699	42466157	0	0	scaffold_1	chr12
8532488	8535154	1538224	1535600	2667	2625	83.21	42145699	42466157	0.01	0.01	scaffold_1	chr12
8540553	8541280	1528719	1528005	728	715	87.38	42145699	42466157	0	0	scaffold_1	chr12
8543712	8544567	1525591	1524730	856	862	89.56	42145699	42466157	0	0	scaffold_1	chr12
8546840	8547956	1522823	1521741	1117	1083	87.02	42145699	42466157	0	0	scaffold_1	chr12
8548014	8548252	51081810	51082049	239	240	92.92	42145699	52839179	0	0	scaffold_1	chr6
8549500	8551080	1520150	1518581	1581	1570	90.88	42145699	42466157	0	0	scaffold_1	chr12
8552895	8553633	1516849	1516111	739	739	85.24	42145699	42466157	0	0	scaffold_1	chr12
8554469	8554877	1516104	1515689	409	416	86.29	42145699	42466157	0	0	scaffold_1	chr12
8554469	8554877	51087317	51087732	409	416	86.05	42145699	52839179	0	0	scaffold_1	chr6
8555086	8556067	51088004	51088989	982	986	85.49	42145699	52839179	0	0	scaffold_1	chr6
8556579	8556838	20147627	20147879	260	253	88.89	42145699	45112342	0	0	scaffold_1	chr9
8556580	8557367	51089739	51090536	788	798	88.79	42145699	52839179	0	0	scaffold_1	chr6
8557695	8559033	1512068	1510753	1339	1316	88.91	42145699	42466157	0	0	scaffold_1	chr12
8563466	8564366	1506644	1505744	901	901	90.71	42145699	42466157	0	0	scaffold_1	chr12
8571758	8572644	51120716	51121602	887	887	87.89	42145699	52839179	0	0	scaffold_1	chr6
8574504	8574732	1480575	1480346	229	230	95.22	42145699	42466157	0	0	scaffold_1	chr12
8576823	8577592	51098455	51099224	770	770	91.3	42145699	52839179	0	0	scaffold_1	chr6
8579237	8579637	51113318	51113718	401	401	94.26	42145699	52839179	0	0	scaffold_1	chr6
8581284	8581499	51114821	51115036	216	216	95.37	42145699	52839179	0	0	scaffold_1	chr6
8581755	8582020	1473335	1473061	266	275	85.25	42145699	42466157	0	0	scaffold_1	chr12
8625722	8629685	51144921	51148888	3964	3968	85.24	42145699	52839179	0.01	0.01	scaffold_1	chr6
8643588	8644049	1438435	1437977	462	459	91.13	42145699	42466157	0	0	scaffold_1	chr12
8644288	8645368	51166836	51167895	1081	1060	87.02	42145699	52839179	0	0	scaffold_1	chr6
8649443	8649880	1433404	1432975	438	430	88.74	42145699	42466157	0	0	scaffold_1	chr12
8649979	8650304	51172125	51172450	326	326	94.17	42145699	52839179	0	0	scaffold_1	chr6
8651855	8652007	51174073	51174225	153	153	97.39	42145699	52839179	0	0	scaffold_1	chr6
8652717	8653570	1430004	1429175	854	830	88	42145699	42466157	0	0	scaffold_1	chr12
8659940	8660685	1423093	1422342	746	752	86.06	42145699	42466157	0	0	scaffold_1	chr12
8660103	8660690	51182820	51183402	588	583	89.86	42145699	52839179	0	0	scaffold_1	chr6
8667897	8668133	51188363	51188598	237	236	91.7	42145699	52839179	0	0	scaffold_1	chr6
8673620	8674257	1411240	1410603	638	638	89.1	42145699	42466157	0	0	scaffold_1	chr12
8675325	8675946	1409612	1408973	622	640	82.2	42145699	42466157	0	0	scaffold_1	chr12
8676606	8677072	51202038	51202504	467	467	91.08	42145699	52839179	0	0	scaffold_1	chr6
8678918	8681266	1406158	1403807	2349	2352	92.76	42145699	42466157	0.01	0.01	scaffold_1	chr12
8682504	8684992	51208436	51210913	2489	2478	87.72	42145699	52839179	0.01	0	scaffold_1	chr6
8682635	8685112	1401673	1399209	2478	2465	87.24	42145699	42466157	0.01	0.01	scaffold_1	chr12
8719132	8720524	1356760	1355369	1393	1392	92.32	42145699	42466157	0	0	scaffold_1	chr12
8744138	8744585	1342082	1341635	448	448	95.54	42145699	42466157	0	0	scaffold_1	chr12
8763727	8764862	1339979	1338845	1136	1135	85.96	42145699	42466157	0	0	scaffold_1	chr12
8765966	8767439	1337408	1335951	1474	1458	85.15	42145699	42466157	0	0	scaffold_1	chr12
8769147	8771101	1332004	1330007	1955	1998	89.39	42145699	42466157	0	0	scaffold_1	chr12
8771717	8772563	1329263	1328396	847	868	87.54	42145699	42466157	0	0	scaffold_1	chr12
8774042	8775938	1326058	1324163	1897	1896	86.71	42145699	42466157	0	0	scaffold_1	chr12
8777316	8777560	1322498	1322254	245	245	95.1	42145699	42466157	0	0	scaffold_1	chr12
8790445	8791403	51293333	51294278	959	946	88.16	42145699	52839179	0	0	scaffold_1	chr6
8792546	8793074	1312295	1311782	529	514	92.25	42145699	42466157	0	0	scaffold_1	chr12
8796172	8796401	1308078	1307850	230	229	88.89	42145699	42466157	0	0	scaffold_1	chr12
8798148	8798951	1307048	1306245	804	804	91.12	42145699	42466157	0	0	scaffold_1	chr12
8798148	8798951	51300321	51301127	804	807	90.93	42145699	52839179	0	0	scaffold_1	chr6
8799150	8799416	51301419	51301671	267	253	92.13	42145699	52839179	0	0	scaffold_1	chr6
8801366	8802377	51303027	51304004	1012	978	88.65	42145699	52839179	0	0	scaffold_1	chr6
8802702	8803778	51304064	51305144	1077	1081	91.77	42145699	52839179	0	0	scaffold_1	chr6
8803985	8804890	1301574	1300673	906	902	90.33	42145699	42466157	0	0	scaffold_1	chr12
8807759	8811067	1298444	1295124	3309	3321	93.9	42145699	42466157	0.01	0.01	scaffold_1	chr12
8816415	8816990	38895872	38896448	576	577	98.09	42145699	42466157	0	0	scaffold_1	chr12
8828544	8829264	1293601	1292884	721	718	90.32	42145699	42466157	0	0	scaffold_1	chr12
8830902	8831261	1291300	1290942	360	359	93.65	42145699	42466157	0	0	scaffold_1	chr12
8831284	8831635	1290721	1290355	352	367	85.98	42145699	42466157	0	0	scaffold_1	chr12
8832577	8834689	1289331	1287243	2113	2089	86.57	42145699	42466157	0.01	0	scaffold_1	chr12
8836804	8837102	1284412	1284114	299	299	91.3	42145699	42466157	0	0	scaffold_1	chr12
8837574	8838155	51324400	51324976	582	577	87.86	42145699	52839179	0	0	scaffold_1	chr6
8839089	8840696	51326104	51327719	1608	1616	92.27	42145699	52839179	0	0	scaffold_1	chr6
8840948	8841546	1279873	1279293	599	581	87.11	42145699	42466157	0	0	scaffold_1	chr12
8841863	8842735	51328852	51329716	873	865	91.04	42145699	52839179	0	0	scaffold_1	chr6
8842911	8843312	51329887	51330269	402	383	85.64	42145699	52839179	0	0	scaffold_1	chr6
8843450	8844597	1277268	1276145	1148	1124	88.12	42145699	42466157	0	0	scaffold_1	chr12
8844618	8845087	51331942	51332394	470	453	88.96	42145699	52839179	0	0	scaffold_1	chr6
8845995	8847227	51333197	51334427	1233	1231	88.24	42145699	52839179	0	0	scaffold_1	chr6
8852998	8853206	1267920	1267712	209	209	96.17	42145699	42466157	0	0	scaffold_1	chr12
8854258	8854415	51341948	51342105	158	158	96.2	42145699	52839179	0	0	scaffold_1	chr6
8854889	8855559	51342539	51343173	671	635	85.67	42145699	52839179	0	0	scaffold_1	chr6
8872915	8876605	1264664	1260970	3691	3695	84.61	42145699	42466157	0.01	0.01	scaffold_1	chr12
8872915	8876617	51343826	51347502	3703	3677	84.38	42145699	52839179	0.01	0.01	scaffold_1	chr6
8877198	8877516	1260393	1260075	319	319	92.52	42145699	42466157	0	0	scaffold_1	chr12
8877564	8878030	51348473	51348940	467	468	87.1	42145699	52839179	0	0	scaffold_1	chr6
8878257	8878950	1259117	1258405	694	713	85.56	42145699	42466157	0	0	scaffold_1	chr12
8882568	8883510	1255673	1254758	943	916	86.58	42145699	42466157	0	0	scaffold_1	chr12
8883665	8886501	51355840	51358682	2837	2843	88.74	42145699	52839179	0.01	0.01	scaffold_1	chr6
8890382	8891008	1239242	1238619	627	624	86.65	42145699	42466157	0	0	scaffold_1	chr12
8928149	8930263	1153879	1155975	2115	2097	90.69	42145699	42466157	0.01	0	scaffold_1	chr12
8930427	8933468	1156251	1159262	3042	3012	90.89	42145699	42466157	0.01	0.01	scaffold_1	chr12
8933967	8936919	51422617	51419714	2953	2904	87.87	42145699	52839179	0.01	0.01	scaffold_1	chr6
8937954	8938974	1163264	1164307	1021	1044	89.48	42145699	42466157	0	0	scaffold_1	chr12
8954975	8956563	1170618	1172230	1589	1613	86.15	42145699	42466157	0	0	scaffold_1	chr12
8956891	8958867	51399697	51397705	1977	1993	87.77	42145699	52839179	0	0	scaffold_1	chr6
8962833	8963444	1176824	1177424	612	601	92.97	42145699	42466157	0	0	scaffold_1	chr12
8962833	8963458	51392094	51391476	626	619	91.39	42145699	52839179	0	0	scaffold_1	chr6
8964067	8964389	51391030	51390707	323	324	91.69	42145699	52839179	0	0	scaffold_1	chr6
9001199	9001562	51386290	51385924	364	367	91.35	42145699	52839179	0	0	scaffold_1	chr6
9001947	9005700	51385481	51381756	3754	3726	87.88	42145699	52839179	0.01	0.01	scaffold_1	chr6
9008070	9009001	1193154	1194116	932	963	86.05	42145699	42466157	0	0	scaffold_1	chr12
9009843	9011369	1195024	1196564	1527	1541	86.83	42145699	42466157	0	0	scaffold_1	chr12
9011829	9012058	1197082	1197311	230	230	92.21	42145699	42466157	0	0	scaffold_1	chr12
9023778	9024252	51373526	51373053	475	474	85.22	42145699	52839179	0	0	scaffold_1	chr6
9024717	9025469	1215546	1216313	753	768	90.45	42145699	42466157	0	0	scaffold_1	chr12
9026149	9026367	51370736	51370518	219	219	96.8	42145699	52839179	0	0	scaffold_1	chr6
9031618	9032472	51364654	51363808	855	847	85.42	42145699	52839179	0	0	scaffold_1	chr6
9157872	9158709	51498505	51499325	838	821	88.39	42145699	52839179	0	0	scaffold_1	chr6
9163251	9163534	1067086	1066801	284	286	90.03	42145699	42466157	0	0	scaffold_1	chr12
9163804	9165844	3341411	3343588	2041	2178	87.88	42145699	69183459	0	0	scaffold_1	chr1
9232928	9235696	1050461	1047730	2769	2732	86.09	42145699	42466157	0.01	0.01	scaffold_1	chr12
9239223	9239927	51529524	51530226	705	703	85.24	42145699	52839179	0	0	scaffold_1	chr6
9239436	9239929	1040091	1039605	494	487	88.58	42145699	42466157	0	0	scaffold_1	chr12
9240150	9240893	1039292	1038566	744	727	84.82	42145699	42466157	0	0	scaffold_1	chr12
9241022	9241245	1038433	1038210	224	224	96.88	42145699	42466157	0	0	scaffold_1	chr12
9258681	9260546	51540438	51542307	1866	1870	90.54	42145699	52839179	0	0	scaffold_1	chr6
9262068	9263444	1027685	1026311	1377	1375	87.71	42145699	42466157	0	0	scaffold_1	chr12
9263180	9263671	51548997	51549475	492	479	86.48	42145699	52839179	0	0	scaffold_1	chr6
9264849	9265238	1024974	1024580	390	395	90.95	42145699	42466157	0	0	scaffold_1	chr12
9300203	9300361	1020508	1020350	159	159	98.11	42145699	42466157	0	0	scaffold_1	chr12
9302527	9305865	51560912	51564234	3339	3323	87.36	42145699	52839179	0.01	0.01	scaffold_1	chr6
9309181	9310378	51567123	51568238	1198	1116	83.28	42145699	52839179	0	0	scaffold_1	chr6
9311984	9313052	42276837	42277902	1069	1066	87.65	42145699	57970102	0	0	scaffold_1	chr3
9313893	9314129	33217578	33217342	237	237	90.34	42145699	44648547	0	0	scaffold_1	chr10
9314248	9315084	33217329	33216488	837	842	90.48	42145699	44648547	0	0	scaffold_1	chr10
9314248	9315086	42279139	42279982	839	844	90.16	42145699	57970102	0	0	scaffold_1	chr3
9322760	9323630	33210250	33209360	871	891	88.49	42145699	44648547	0	0	scaffold_1	chr10
9325439	9326675	33205767	33204527	1237	1241	93.08	42145699	44648547	0	0	scaffold_1	chr10
9335263	9336252	18154859	18155826	990	968	83.72	42145699	61153219	0	0	scaffold_1	chr2
9362205	9362690	51569761	51570253	486	493	85.23	42145699	52839179	0	0	scaffold_1	chr6
9366137	9367897	1005982	1004217	1761	1766	88.45	42145699	42466157	0	0	scaffold_1	chr12
9386486	9388510	976047	974018	2025	2030	92.81	42145699	42466157	0	0	scaffold_1	chr12
9573851	9574128	951063	950781	278	283	84.3	42145699	42466157	0	0	scaffold_1	chr12
9577960	9578309	51660533	51660874	350	342	88.98	42145699	52839179	0	0	scaffold_1	chr6
9586543	9587301	941091	940325	759	767	87.13	42145699	42466157	0	0	scaffold_1	chr12
9589310	9589828	51673404	51673915	519	512	89.46	42145699	52839179	0	0	scaffold_1	chr6
9590854	9592262	51674194	51675612	1409	1419	90.35	42145699	52839179	0	0	scaffold_1	chr6
9592266	9593916	936698	935018	1651	1681	88.3	42145699	42466157	0	0	scaffold_1	chr12
9598077	9599586	932866	931374	1510	1493	85.21	42145699	42466157	0	0	scaffold_1	chr12
9604614	9605650	926526	925484	1037	1043	89.88	42145699	42466157	0	0	scaffold_1	chr12
9608899	9610228	922602	921296	1330	1307	87.33	42145699	42466157	0	0	scaffold_1	chr12
9610378	9611314	921249	920315	937	935	87.57	42145699	42466157	0	0	scaffold_1	chr12
9611705	9612525	919706	918880	821	827	91.44	42145699	42466157	0	0	scaffold_1	chr12
9613283	9613502	918480	918269	220	212	90.95	42145699	42466157	0	0	scaffold_1	chr12
9614545	9616844	51696840	51699080	2300	2241	87.36	42145699	52839179	0.01	0	scaffold_1	chr6
9616978	9618407	915476	914046	1430	1431	90.97	42145699	42466157	0	0	scaffold_1	chr12
9618984	9619089	1340235	1340341	106	107	96.26	42145699	42466157	0	0	scaffold_1	chr12
9622260	9622581	15086321	15085996	322	326	89.57	42145699	57970102	0	0	scaffold_1	chr3
9634490	9634733	896955	896715	244	241	95.08	42145699	42466157	0	0	scaffold_1	chr12
9650436	9652172	893178	891440	1737	1739	84.45	42145699	42466157	0	0	scaffold_1	chr12
9657420	9657921	888970	888460	502	511	90.82	42145699	42466157	0	0	scaffold_1	chr12
9665201	9665633	881133	880699	433	435	87.05	42145699	42466157	0	0	scaffold_1	chr12
9665394	9666194	51777637	51776815	801	823	84.2	42145699	52839179	0	0	scaffold_1	chr6
9668778	9670725	877582	875600	1948	1983	88.09	42145699	42466157	0	0	scaffold_1	chr12
9683321	9683776	51771476	51771031	456	446	87.55	42145699	52839179	0	0	scaffold_1	chr6
9684112	9685459	874226	872881	1348	1346	91.33	42145699	42466157	0	0	scaffold_1	chr12
9684194	9686135	51769633	51767670	1942	1964	89.98	42145699	52839179	0	0	scaffold_1	chr6
9687471	9688005	870972	870438	535	535	85.92	42145699	42466157	0	0	scaffold_1	chr12
9688361	9690671	51745732	51743418	2311	2315	85.71	42145699	52839179	0.01	0	scaffold_1	chr6
9691851	9692609	51742257	51741489	759	769	90.17	42145699	52839179	0	0	scaffold_1	chr6
9740378	9742188	834063	832251	1811	1813	87.64	42145699	42466157	0	0	scaffold_1	chr12
9743929	9744246	830174	829852	318	323	92	42145699	42466157	0	0	scaffold_1	chr12
9746580	9748059	51825129	51826596	1480	1468	92.85	42145699	52839179	0	0	scaffold_1	chr6
9750427	9753235	51828171	51831039	2809	2869	85.71	42145699	52839179	0.01	0.01	scaffold_1	chr6
9819633	9821934	51933778	51936062	2302	2285	89.81	42145699	52839179	0.01	0	scaffold_1	chr6
9825755	9827197	807423	806027	1443	1397	89.07	42145699	42466157	0	0	scaffold_1	chr12
9826563	9827523	51940877	51941812	961	936	88.51	42145699	52839179	0	0	scaffold_1	chr6
9837108	9837366	51962231	51962486	259	256	90.73	42145699	52839179	0	0	scaffold_1	chr6
9837471	9837762	51962603	51962894	292	292	92.81	42145699	52839179	0	0	scaffold_1	chr6
9838533	9839100	796829	796286	568	544	83.13	42145699	42466157	0	0	scaffold_1	chr12
9840604	9842185	794940	793343	1582	1598	88.2	42145699	42466157	0	0	scaffold_1	chr12
9848561	9848926	31681221	31681586	366	366	95.9	42145699	43177482	0	0	scaffold_1	chr11
9850371	9850642	42470150	42470424	272	275	90.25	42145699	61153219	0	0	scaffold_1	chr2
9851214	9852115	31683912	31684813	902	902	87.13	42145699	43177482	0	0	scaffold_1	chr11
9851265	9852133	42471062	42471927	869	866	86.72	42145699	61153219	0	0	scaffold_1	chr2
9865547	9868307	792091	789357	2761	2735	88.3	42145699	42466157	0.01	0.01	scaffold_1	chr12
9865563	9868317	51967733	51970491	2755	2759	87.39	42145699	52839179	0.01	0.01	scaffold_1	chr6
9868617	9869842	789039	787800	1226	1240	87.29	42145699	42466157	0	0	scaffold_1	chr12
9870140	9870424	787541	787234	285	308	87.34	42145699	42466157	0	0	scaffold_1	chr12
9870684	9874781	786900	782812	4098	4089	91.91	42145699	42466157	0.01	0.01	scaffold_1	chr12
9881851	9882274	51986632	51987046	424	415	92.24	42145699	52839179	0	0	scaffold_1	chr6
9887813	9888791	771449	770444	979	1006	83.28	42145699	42466157	0	0	scaffold_1	chr12
9888269	9888792	51992068	51992602	524	535	86.59	42145699	52839179	0	0	scaffold_1	chr6
9890693	9891214	51994699	51995201	522	503	84.27	42145699	52839179	0	0	scaffold_1	chr6
9906805	9907708	3331554	3330665	904	890	86.89	42145699	69183459	0	0	scaffold_1	chr1
9983913	9988180	557215	561543	4268	4329	89.74	42145699	42466157	0.01	0.01	scaffold_1	chr12
10013640	10013849	564891	565103	210	213	94.37	42145699	42466157	0	0	scaffold_1	chr12
10021765	10021860	39901166	39901261	96	96	100	42145699	48259421	0	0	scaffold_1	chr8
10022307	10022440	47680272	47680139	134	134	100	42145699	52839179	0	0	scaffold_1	chr6
10022333	10022474	33014376	33014235	142	142	98.59	42145699	33613985	0	0	scaffold_1	chr16
10024383	10025510	52214037	52212905	1128	1133	93.03	42145699	52839179	0	0	scaffold_1	chr6
10049864	10050130	13872388	13872654	267	267	89.89	42145699	44648547	0	0	scaffold_1	chr10
10150708	10150979	653292	653015	272	278	89.96	42145699	42466157	0	0	scaffold_1	chr12
10154051	10155354	649602	648293	1304	1310	86.13	42145699	42466157	0	0	scaffold_1	chr12
10200085	10200940	52120000	52119145	856	856	92.07	42145699	52839179	0	0	scaffold_1	chr6
10208935	10209823	667778	668673	889	896	89.61	42145699	42466157	0	0	scaffold_1	chr12
10209865	10210595	52116156	52115417	731	740	89.1	42145699	52839179	0	0	scaffold_1	chr6
10214065	10215752	52112113	52110414	1688	1700	88.05	42145699	52839179	0	0	scaffold_1	chr6
10214087	10216523	673030	675546	2437	2517	86.19	42145699	42466157	0.01	0.01	scaffold_1	chr12
10216709	10217661	675665	676561	953	897	87.64	42145699	42466157	0	0	scaffold_1	chr12
10218009	10218625	677030	677639	617	610	93.57	42145699	42466157	0	0	scaffold_1	chr12
10219868	10220837	52105578	52104652	970	927	87.24	42145699	52839179	0	0	scaffold_1	chr6
10223766	10224721	52098401	52097457	956	945	85.29	42145699	52839179	0	0	scaffold_1	chr6
10226306	10228193	688045	689894	1888	1850	88.43	42145699	42466157	0	0	scaffold_1	chr12
10233262	10233765	52081097	52080596	504	502	85.49	42145699	52839179	0	0	scaffold_1	chr6
10233876	10234721	698059	698909	846	851	90.85	42145699	42466157	0	0	scaffold_1	chr12
10234712	10237100	52079406	52077074	2389	2333	88.62	42145699	52839179	0.01	0	scaffold_1	chr6
10241935	10243352	705439	706857	1418	1419	92.89	42145699	42466157	0	0	scaffold_1	chr12
10246336	10248209	52060454	52058569	1874	1886	90.63	42145699	52839179	0	0	scaffold_1	chr6
10246356	10248235	710777	712658	1880	1882	90.54	42145699	42466157	0	0	scaffold_1	chr12
10248485	10249447	712922	713884	963	963	93.26	42145699	42466157	0	0	scaffold_1	chr12
10248505	10249562	52058258	52057200	1058	1059	91.14	42145699	52839179	0	0	scaffold_1	chr6
10256950	10257548	720629	721229	599	601	89.64	42145699	42466157	0	0	scaffold_1	chr12
10257970	10259723	52050707	52048955	1754	1753	92.6	42145699	52839179	0	0	scaffold_1	chr6
10267067	10269205	729466	731676	2139	2211	90.3	42145699	42466157	0.01	0.01	scaffold_1	chr12
10271051	10271629	733099	733676	579	578	85.88	42145699	42466157	0	0	scaffold_1	chr12
10272070	10272188	734249	734367	119	119	97.48	42145699	42466157	0	0	scaffold_1	chr12
10276102	10278167	52025979	52023938	2066	2042	87.12	42145699	52839179	0	0	scaffold_1	chr6
10278444	10279848	52023723	52022351	1405	1373	90.41	42145699	52839179	0	0	scaffold_1	chr6
10283958	10284689	749211	749956	732	746	90.07	42145699	42466157	0	0	scaffold_1	chr12
10286462	10289953	752738	756186	3492	3449	89.91	42145699	42466157	0.01	0.01	scaffold_1	chr12
10296972	10299975	52008298	52005309	3004	2990	87.15	42145699	52839179	0.01	0.01	scaffold_1	chr6
10300458	10300893	51999794	51999350	436	445	93.93	42145699	52839179	0	0	scaffold_1	chr6
10300506	10300898	763316	763708	393	393	97.2	42145699	42466157	0	0	scaffold_1	chr12
10360513	10361927	13902041	13900629	1415	1413	93.01	42145699	61153219	0	0	scaffold_1	chr2
10363403	10365515	548593	546478	2113	2116	89.19	42145699	42466157	0.01	0	scaffold_1	chr12
10365730	10366437	13895822	13895130	708	693	87.85	42145699	61153219	0	0	scaffold_1	chr2
10371093	10372396	52253705	52254990	1304	1286	90.51	42145699	52839179	0	0	scaffold_1	chr6
10372673	10373828	52255295	52256445	1156	1151	88.97	42145699	52839179	0	0	scaffold_1	chr6
10384073	10386249	52266089	52268245	2177	2157	88.45	42145699	52839179	0.01	0	scaffold_1	chr6
10385937	10386928	529633	528632	992	1002	89.28	42145699	42466157	0	0	scaffold_1	chr12
10389727	10391695	52284186	52286150	1969	1965	93.41	42145699	52839179	0	0	scaffold_1	chr6
10414802	10415118	8172388	8172704	317	317	92.11	42145699	42466157	0	0	scaffold_1	chr12
10428799	10429490	8179977	8180671	692	695	89.75	42145699	42466157	0	0	scaffold_1	chr12
10429594	10430474	8180771	8181673	881	903	89.8	42145699	42466157	0	0	scaffold_1	chr12
10430576	10431006	8181813	8182243	431	431	95.13	42145699	42466157	0	0	scaffold_1	chr12
10432551	10433380	8183031	8183858	830	828	89.5	42145699	42466157	0	0	scaffold_1	chr12
10436096	10436707	41476232	41475616	612	617	93.69	42145699	52839179	0	0	scaffold_1	chr6
10441040	10441653	8197702	8198314	614	613	86.12	42145699	42466157	0	0	scaffold_1	chr12
10442358	10443060	8198379	8199090	703	712	88.92	42145699	42466157	0	0	scaffold_1	chr12
10443351	10444394	8199704	8200741	1044	1038	85.01	42145699	42466157	0	0	scaffold_1	chr12
10449476	10450340	41465606	41464736	865	871	91.18	42145699	52839179	0	0	scaffold_1	chr6
10486627	10487327	8249043	8249744	701	702	85.63	42145699	42466157	0	0	scaffold_1	chr12
10487089	10490213	41548323	41551438	3125	3116	86.62	42145699	52839179	0.01	0.01	scaffold_1	chr6
10541488	10545332	8263211	8267085	3845	3875	88.33	42145699	42466157	0.01	0.01	scaffold_1	chr12
10621480	10623166	41626357	41628051	1687	1695	81.91	42145699	52839179	0	0	scaffold_1	chr6
10624296	10625218	8379688	8380588	923	901	89.41	42145699	42466157	0	0	scaffold_1	chr12
10625550	10626060	8381246	8381756	511	511	92.04	42145699	42466157	0	0	scaffold_1	chr12
10625581	10626291	41630781	41631488	711	708	87.69	42145699	52839179	0	0	scaffold_1	chr6
10626632	10627391	8382501	8383258	760	758	90.84	42145699	42466157	0	0	scaffold_1	chr12
10640376	10640871	8388711	8389208	496	498	91.58	42145699	42466157	0	0	scaffold_1	chr12
10706603	10709552	41874310	41877246	2950	2937	86.93	42145699	52839179	0.01	0.01	scaffold_1	chr6
10760595	10760856	8474570	8474833	262	264	91.67	42145699	42466157	0	0	scaffold_1	chr12
10761380	10763096	8475286	8476985	1717	1700	87.46	42145699	42466157	0	0	scaffold_1	chr12
10767397	10768382	43408116	43409092	986	977	89.01	42145699	52839179	0	0	scaffold_1	chr6
10793524	10793976	43618440	43618902	453	463	88.79	42145699	52839179	0	0	scaffold_1	chr6
10795104	10795982	8563147	8564042	879	896	86.17	42145699	42466157	0	0	scaffold_1	chr12
10822530	10823221	43637085	43637778	692	694	90.32	42145699	52839179	0	0	scaffold_1	chr6
10826739	10827441	43640884	43641576	703	693	83.26	42145699	52839179	0	0	scaffold_1	chr6
10828087	10828404	43642299	43642625	318	327	92.73	42145699	52839179	0	0	scaffold_1	chr6
10828771	10828985	8586414	8586629	215	216	94.01	42145699	42466157	0	0	scaffold_1	chr12
10829567	10829748	8587509	8587684	182	176	87.7	42145699	42466157	0	0	scaffold_1	chr12
10875029	10875407	43667017	43667397	379	381	86.09	42145699	52839179	0	0	scaffold_1	chr6
10879474	10880118	43670080	43670731	645	652	83.71	42145699	52839179	0	0	scaffold_1	chr6
10976996	10978508	43784127	43782602	1513	1526	89.08	42145699	52839179	0	0	scaffold_1	chr6
10977573	10978508	8742568	8741626	936	943	87.9	42145699	42466157	0	0	scaffold_1	chr12
11024936	11025667	8781319	8782065	732	747	87.95	42145699	42466157	0	0	scaffold_1	chr12
11056849	11058992	8806041	8808195	2144	2155	89.82	42145699	42466157	0.01	0.01	scaffold_1	chr12
11056919	11059005	43837886	43839981	2087	2096	89.32	42145699	52839179	0	0	scaffold_1	chr6
11087194	11088535	8823066	8824398	1342	1333	86.17	42145699	42466157	0	0	scaffold_1	chr12
11087818	11088584	43214184	43213431	767	754	89	42145699	52839179	0	0	scaffold_1	chr6
11134954	11136098	42979213	42978049	1145	1165	84.07	42145699	52839179	0	0	scaffold_1	chr6
11136230	11136650	42977928	42977514	421	415	94.06	42145699	52839179	0	0	scaffold_1	chr6
11150825	11151560	8848224	8848951	736	728	87.05	42145699	42466157	0	0	scaffold_1	chr12
11155140	11155322	42956037	42955858	183	180	92.9	42145699	52839179	0	0	scaffold_1	chr6
11201508	11202998	42923147	42921663	1491	1485	90.71	42145699	52839179	0	0	scaffold_1	chr6
11203356	11204638	8869862	8871164	1283	1303	87.58	42145699	42466157	0	0	scaffold_1	chr12
11205774	11207249	8872080	8873557	1476	1478	91.89	42145699	42466157	0	0	scaffold_1	chr12
11207444	11208348	42917071	42916154	905	918	90.1	42145699	52839179	0	0	scaffold_1	chr6
11300123	11302022	9549211	9547320	1900	1892	88.13	42145699	42466157	0	0	scaffold_1	chr12
11302155	11302968	42118277	42119110	814	834	89.94	42145699	52839179	0	0	scaffold_1	chr6
11302970	11303605	9545942	9545319	636	624	89.84	42145699	42466157	0	0	scaffold_1	chr12
11314089	11316835	9544984	9542227	2747	2758	86.87	42145699	42466157	0.01	0.01	scaffold_1	chr12
11314957	11316835	42123301	42125199	1879	1899	86.95	42145699	52839179	0	0	scaffold_1	chr6
11318337	11318794	42125365	42125826	458	462	89.63	42145699	52839179	0	0	scaffold_1	chr6
11373980	11374865	9394961	9394070	886	892	90.33	42145699	42466157	0	0	scaffold_1	chr12
11375831	11376929	9391167	9390078	1099	1090	94.45	42145699	42466157	0	0	scaffold_1	chr12
11378031	11379738	42528235	42529914	1708	1680	86.97	42145699	52839179	0	0	scaffold_1	chr6
11379061	11379818	9212962	9212205	758	758	85.98	42145699	42466157	0	0	scaffold_1	chr12
11397128	11397592	9198801	9198348	465	454	88.4	42145699	42466157	0	0	scaffold_1	chr12
11397134	11397775	42542994	42543625	642	632	86.08	42145699	52839179	0	0	scaffold_1	chr6
11397921	11398528	9198019	9197428	608	592	85.83	42145699	42466157	0	0	scaffold_1	chr12
11397931	11398749	42543736	42544526	819	791	82.78	42145699	52839179	0	0	scaffold_1	chr6
11440917	11441363	42569268	42569711	447	444	86.38	42145699	52839179	0	0	scaffold_1	chr6
11443417	11444759	42569775	42571077	1343	1303	86.72	42145699	52839179	0	0	scaffold_1	chr6
11540898	11542887	9122021	9120133	1990	1889	86.31	42145699	42466157	0	0	scaffold_1	chr12
11586084	11587478	42770025	42771448	1395	1424	87.88	42145699	52839179	0	0	scaffold_1	chr6
11587617	11588060	9049138	9048701	444	438	89.91	42145699	42466157	0	0	scaffold_1	chr12
11591507	11592192	9046698	9046015	686	684	91.69	42145699	42466157	0	0	scaffold_1	chr12
11606795	11608496	61192821	61191098	1702	1724	87.06	42145699	69183459	0	0	scaffold_1	chr1
11608760	11609102	9303327	9303669	343	343	88.41	42145699	40720392	0	0	scaffold_1	chr13
11617671	11619036	9562442	9563819	1366	1378	88.95	42145699	42466157	0	0	scaffold_1	chr12
11759003	11760326	41994497	41993182	1324	1316	85.27	42145699	52839179	0	0	scaffold_1	chr6
11761970	11762317	9576891	9577241	348	351	94.3	42145699	42466157	0	0	scaffold_1	chr12
11763171	11764093	41991703	41990760	923	944	85.47	42145699	52839179	0	0	scaffold_1	chr6
11893745	11896158	44941496	44939074	2414	2423	88.27	42145699	52839179	0.01	0	scaffold_1	chr6
11972992	11977363	32144506	32140167	4372	4340	87.41	42145699	38490750	0.01	0.01	scaffold_1	chr14
11990367	11991243	10194102	10193237	877	866	87.53	42145699	42466157	0	0	scaffold_1	chr12
11992326	11992836	44697857	44697340	511	518	88.4	42145699	52839179	0	0	scaffold_1	chr6
11992628	11992851	10191728	10191505	224	224	95.98	42145699	42466157	0	0	scaffold_1	chr12
11995581	11996454	10173659	10172766	874	894	89.72	42145699	42466157	0	0	scaffold_1	chr12
11997369	11997879	44351133	44350621	511	513	85.16	42145699	52839179	0	0	scaffold_1	chr6
11998395	11999832	10171128	10169686	1438	1443	92.57	42145699	42466157	0	0	scaffold_1	chr12
12016520	12018369	10085833	10083965	1850	1869	88.65	42145699	42466157	0	0	scaffold_1	chr12
12052238	12052978	16813514	16814254	741	741	83.04	42145699	32237550	0	0	scaffold_1	chr18
12068319	12069087	10080355	10079598	769	758	88.76	42145699	42466157	0	0	scaffold_1	chr12
12141190	12141779	9948156	9947572	590	585	84.55	42145699	42466157	0	0	scaffold_1	chr12
12142915	12143160	44198667	44198422	246	246	93.5	42145699	52839179	0	0	scaffold_1	chr6
12247477	12248060	9830088	9829505	584	584	92.47	42145699	42466157	0	0	scaffold_1	chr12
12352885	12353161	24843248	24843524	277	277	93.86	42145699	34360906	0	0	scaffold_1	chr15
12388198	12389046	10328424	10329263	849	840	88.4	42145699	42466157	0	0	scaffold_1	chr12
12392161	12392591	10331553	10331978	431	426	89.04	42145699	42466157	0	0	scaffold_1	chr12
12407928	12408364	10335802	10336251	437	450	88.22	42145699	42466157	0	0	scaffold_1	chr12
12413640	12414339	10342088	10342793	700	706	85.12	42145699	42466157	0	0	scaffold_1	chr12
12420949	12423536	45144636	45147236	2588	2601	89.99	42145699	52839179	0.01	0	scaffold_1	chr6
12602600	12603998	10460254	10461648	1399	1395	90.79	42145699	42466157	0	0	scaffold_1	chr12
12672276	12675838	10627263	10630800	3563	3538	90.22	42145699	42466157	0.01	0.01	scaffold_1	chr12
12750690	12752113	12227520	12228966	1424	1447	90.64	42145699	45112342	0	0	scaffold_1	chr9
12858344	12858964	11142088	11142703	621	616	89.71	42145699	42466157	0	0	scaffold_1	chr12
12871335	12872174	46184387	46185204	840	818	88	42145699	52839179	0	0	scaffold_1	chr6
12895225	12898418	11177446	11180598	3194	3153	87.37	42145699	42466157	0.01	0.01	scaffold_1	chr12
12997607	12997812	11272816	11273024	206	209	91.39	42145699	42466157	0	0	scaffold_1	chr12
13007764	13008590	11283592	11284389	827	798	84.38	42145699	42466157	0	0	scaffold_1	chr12
13018049	13019213	5636494	5637676	1165	1183	90.74	42145699	69183459	0	0	scaffold_1	chr1
13018049	13019213	5151325	5152509	1165	1185	91.25	42145699	56286655	0	0	scaffold_1	chr4
13019307	13019782	5637788	5638267	476	480	92.29	42145699	69183459	0	0	scaffold_1	chr1
13108158	13108787	46624786	46625420	630	635	90.64	42145699	52839179	0	0	scaffold_1	chr6
13189038	13191797	51751758	51754527	2760	2770	88.7	42145699	52839179	0.01	0.01	scaffold_1	chr6
13332390	13332791	46723138	46723539	402	402	94.78	42145699	52839179	0	0	scaffold_1	chr6
13564699	13564808	9281344	9281453	110	110	100	42145699	44648547	0	0	scaffold_1	chr10
13564700	13564812	22946360	22946248	113	113	100	42145699	57970102	0	0	scaffold_1	chr3
13574134	13581789	29066686	29074347	7656	7662	86.72	42145699	34360906	0.02	0.02	scaffold_1	chr15
13591291	13591701	47300517	47300925	411	409	89.59	42145699	52839179	0	0	scaffold_1	chr6
13620727	13621344	11854343	11854956	618	614	92.64	42145699	42466157	0	0	scaffold_1	chr12
13621439	13624117	11855066	11857744	2679	2679	96.12	42145699	42466157	0.01	0.01	scaffold_1	chr12
13624397	13625384	11857995	11858964	988	970	87.75	42145699	42466157	0	0	scaffold_1	chr12
13628061	13628677	11861426	11862040	617	615	87.54	42145699	42466157	0	0	scaffold_1	chr12
13629047	13630565	47349641	47351158	1519	1518	88.51	42145699	52839179	0	0	scaffold_1	chr6
13670640	13671139	15686446	15686953	500	508	80.62	42145699	44648547	0	0	scaffold_1	chr10
13782090	13784079	11892006	11893996	1990	1991	87.35	42145699	42466157	0	0	scaffold_1	chr12
13807747	13808693	18746732	18745786	947	947	89.65	42145699	34360906	0	0	scaffold_1	chr15
13922683	13923862	48231075	48229905	1180	1171	90.1	42145699	52839179	0	0	scaffold_1	chr6
13925775	13926784	12057602	12058655	1010	1054	84.92	42145699	42466157	0	0	scaffold_1	chr12
14015059	14016437	48168420	48167048	1379	1373	86.5	42145699	52839179	0	0	scaffold_1	chr6
14081391	14081941	48131240	48130690	551	551	87.88	42145699	52839179	0	0	scaffold_1	chr6
14210880	14212786	48126345	48124414	1907	1932	87.09	42145699	52839179	0	0	scaffold_1	chr6
14214880	14216487	12139541	12141176	1608	1636	84.75	42145699	42466157	0	0	scaffold_1	chr12
14265144	14265440	23889488	23889195	297	294	87.58	42145699	33613985	0	0	scaffold_1	chr16
14353647	14356563	12212910	12215822	2917	2913	90.51	42145699	42466157	0.01	0.01	scaffold_1	chr12
14360153	14361389	12217777	12219032	1237	1256	89.04	42145699	42466157	0	0	scaffold_1	chr12
14361741	14362465	47885348	47884625	725	724	88.77	42145699	52839179	0	0	scaffold_1	chr6
14417503	14419700	12228445	12230650	2198	2206	91.05	42145699	42466157	0.01	0.01	scaffold_1	chr12
14417847	14419721	47880447	47878566	1875	1882	90.77	42145699	52839179	0	0	scaffold_1	chr6
14424712	14425754	12251031	12252088	1043	1058	89.16	42145699	42466157	0	0	scaffold_1	chr12
14431449	14433170	12255663	12257366	1722	1704	89.55	42145699	42466157	0	0	scaffold_1	chr12
14475863	14476618	12303979	12304741	756	763	91.3	42145699	42466157	0	0	scaffold_1	chr12
14575101	14575601	14910690	14911195	501	506	83.07	42145699	33613985	0	0	scaffold_1	chr16
14584194	14584755	30732877	30733438	562	562	87.65	42145699	43177482	0	0	scaffold_1	chr11
14584309	14585523	4354630	4353390	1215	1241	83.68	42145699	61153219	0	0	scaffold_1	chr2
14608681	14609737	14329695	14328633	1057	1063	85.89	42145699	42466157	0	0	scaffold_1	chr12
14611623	14612224	48952295	48952891	602	597	88.6	42145699	52839179	0	0	scaffold_1	chr6
14612309	14614594	14325379	14323064	2286	2316	86.58	42145699	42466157	0.01	0.01	scaffold_1	chr12
14617635	14618038	48959931	48960334	404	404	94.57	42145699	52839179	0	0	scaffold_1	chr6
14617638	14618117	14318271	14317784	480	488	91.26	42145699	42466157	0	0	scaffold_1	chr12
14650589	14652396	18695180	18696964	1808	1785	97.57	42145699	40720392	0	0	scaffold_1	chr13
14660479	14660606	8831883	8831756	128	128	99.22	42145699	34360906	0	0	scaffold_1	chr15
14679307	14679478	39344078	39343907	172	172	98.26	42145699	54126031	0	0	scaffold_1	chr5
14680635	14680796	4950749	4950588	162	162	100	42145699	43177482	0	0	scaffold_1	chr11
14681634	14681803	61330718	61330887	170	170	100	42145699	69183459	0	0	scaffold_1	chr1
14681976	14682147	25494560	25494731	172	172	100	42145699	32237550	0	0	scaffold_1	chr18
14685605	14686005	35731160	35730797	401	364	90.02	42145699	40720392	0	0	scaffold_1	chr13
14686578	14686742	33318982	33319141	165	160	95.76	42145699	40720392	0	0	scaffold_1	chr13
14687544	14687753	34513793	34513584	210	210	98.57	42145699	45112342	0	0	scaffold_1	chr9
14688244	14688373	12378838	12378967	130	130	98.46	42145699	69183459	0	0	scaffold_1	chr1
14690700	14690848	38621551	38621403	149	149	100	42145699	52839179	0	0	scaffold_1	chr6
14692579	14692754	21313846	21313667	176	180	94.48	42145699	57970102	0	0	scaffold_1	chr3
14693199	14693343	24951138	24951282	145	145	99.31	42145699	54126031	0	0	scaffold_1	chr5
14702270	14702386	40327702	40327819	117	118	98.31	42145699	54126031	0	0	scaffold_1	chr5
14761824	14762354	14303375	14302861	531	515	89.89	42145699	42466157	0	0	scaffold_1	chr12
14761891	14762358	49009473	49009941	468	469	95.12	42145699	52839179	0	0	scaffold_1	chr6
14765198	14765842	14297421	14296794	645	628	84.65	42145699	42466157	0	0	scaffold_1	chr12
14771816	14772853	14282248	14281209	1038	1040	88.73	42145699	42466157	0	0	scaffold_1	chr12
14771857	14774016	49020972	49023154	2160	2183	87.68	42145699	52839179	0.01	0	scaffold_1	chr6
14774246	14774749	49023289	49023789	504	501	88.63	42145699	52839179	0	0	scaffold_1	chr6
14777404	14777591	49026360	49026552	188	193	93.78	42145699	52839179	0	0	scaffold_1	chr6
14867314	14868829	15874062	15875576	1516	1515	90.23	42145699	42466157	0	0	scaffold_1	chr12
14867327	14868837	27958848	27957351	1511	1498	90.26	42145699	52839179	0	0	scaffold_1	chr6
15027318	15027475	14188800	14188643	158	158	94.94	42145699	42466157	0	0	scaffold_1	chr12
15035717	15036141	14181709	14181294	425	416	82.87	42145699	42466157	0	0	scaffold_1	chr12
15085228	15087195	14065958	14063980	1968	1979	91.52	42145699	42466157	0	0	scaffold_1	chr12
15110728	15112046	32197940	32199230	1319	1291	86.88	42145699	52839179	0	0	scaffold_1	chr6
15113136	15114240	14003277	14002156	1105	1122	89.63	42145699	42466157	0	0	scaffold_1	chr12
15116377	15117773	32202674	32204070	1397	1397	90.09	42145699	52839179	0	0	scaffold_1	chr6
15119295	15120459	13997824	13996629	1165	1196	87.86	42145699	42466157	0	0	scaffold_1	chr12
15137584	15138713	13886753	13885604	1130	1150	85.57	42145699	42466157	0	0	scaffold_1	chr12
15146610	15147771	13854187	13853065	1162	1123	84.84	42145699	42466157	0	0	scaffold_1	chr12
15153305	15155009	32339181	32340881	1705	1701	89.72	42145699	52839179	0	0	scaffold_1	chr6
15155893	15156851	32347946	32348916	959	971	89.37	42145699	52839179	0	0	scaffold_1	chr6
15195075	15195403	32387643	32387972	329	330	93.03	42145699	52839179	0	0	scaffold_1	chr6
15195076	15195409	13817446	13817113	334	334	92.84	42145699	42466157	0	0	scaffold_1	chr12
15197014	15198128	13815706	13814614	1115	1093	87	42145699	42466157	0	0	scaffold_1	chr12
15197473	15198581	32388958	32390067	1109	1110	88.09	42145699	52839179	0	0	scaffold_1	chr6
15198748	15199958	13814214	13813020	1211	1195	87.58	42145699	42466157	0	0	scaffold_1	chr12
15200725	15201113	13812683	13812285	389	399	89.28	42145699	42466157	0	0	scaffold_1	chr12
15201692	15203286	32392457	32394043	1595	1587	87.8	42145699	52839179	0	0	scaffold_1	chr6
15201713	15203382	13811716	13810060	1670	1657	86.54	42145699	42466157	0	0	scaffold_1	chr12
15209468	15209905	13701954	13701508	438	447	85.05	42145699	42466157	0	0	scaffold_1	chr12
15221392	15222355	14600042	14599080	964	963	94.31	42145699	34360906	0	0	scaffold_1	chr15
15224673	15229041	32642499	32646866	4369	4368	94.58	42145699	57970102	0.01	0.01	scaffold_1	chr3
15578253	15578581	13093212	13092890	329	323	92.71	42145699	42466157	0	0	scaffold_1	chr12
15587531	15588018	13088896	13088402	488	495	89.46	42145699	42466157	0	0	scaffold_1	chr12
15679767	15680765	15271629	15270629	999	1001	84.82	42145699	61153219	0	0	scaffold_1	chr2
15766412	15766998	29991575	29990991	587	585	91.19	42145699	52839179	0	0	scaffold_1	chr6
15925769	15926898	21900449	21901610	1130	1162	82.26	42145699	32237550	0	0	scaffold_1	chr18
15926093	15926898	40684018	40684837	806	820	83.62	42145699	57970102	0	0	scaffold_1	chr3
15931184	15933053	47184458	47182588	1870	1871	85.33	42145699	51234605	0	0	scaffold_1	chr7
16102339	16105237	12781679	12778768	2899	2912	89.72	42145699	42466157	0.01	0.01	scaffold_1	chr12
16169247	16170513	14801195	14799965	1267	1231	88.56	42145699	42466157	0	0	scaffold_1	chr12
16649122	16649706	36245804	36245205	585	600	87.11	42145699	52839179	0	0	scaffold_1	chr6
16652530	16653850	43966575	43965257	1321	1319	88.45	42145699	52839179	0	0	scaffold_1	chr6
16670041	16670872	56638293	56637474	832	820	86.57	42145699	69183459	0	0	scaffold_1	chr1
16762627	16764210	48551245	48549665	1584	1581	94.28	42145699	56286655	0	0	scaffold_1	chr4
16846145	16847327	10392773	10393939	1183	1167	86.13	42145699	42466157	0	0	scaffold_1	chr12
16847392	16849344	45206673	45208604	1953	1932	87.68	42145699	52839179	0	0	scaffold_1	chr6
16851357	16852634	10397553	10398825	1278	1273	87.34	42145699	42466157	0	0	scaffold_1	chr12
17015373	17017796	23392799	23395216	2424	2418	86.17	42145699	32237550	0.01	0.01	scaffold_1	chr18
17043604	17044446	31829771	31830616	843	846	90.13	42145699	52839179	0	0	scaffold_1	chr6
17044760	17045455	31830926	31831615	696	690	85.33	42145699	52839179	0	0	scaffold_1	chr6
17045061	17046981	16810605	16808661	1921	1945	84.54	42145699	42466157	0	0	scaffold_1	chr12
17204372	17205135	20469159	20469923	764	765	84.48	42145699	42466157	0	0	scaffold_1	chr12
17208144	17208760	26563472	26564082	617	611	92.54	42145699	52839179	0	0	scaffold_1	chr6
17210761	17212035	26580145	26581431	1275	1287	88.21	42145699	52839179	0	0	scaffold_1	chr6
17214310	17216415	26583363	26585597	2106	2235	83.08	42145699	52839179	0	0	scaffold_1	chr6
17215479	17216418	20480628	20481553	940	926	86.76	42145699	42466157	0	0	scaffold_1	chr12
17216610	17217313	20481647	20482336	704	690	86.83	42145699	42466157	0	0	scaffold_1	chr12
17260493	17262114	26743702	26745332	1622	1631	84.2	42145699	52839179	0	0	scaffold_1	chr6
17293645	17296384	33378991	33381711	2740	2721	86.56	42145699	38490750	0.01	0.01	scaffold_1	chr14
17363375	17365868	17483986	17486435	2494	2450	86.2	42145699	42466157	0.01	0.01	scaffold_1	chr12
17424745	17425531	26948989	26949787	787	799	85.8	42145699	52839179	0	0	scaffold_1	chr6
17434247	17435012	23823452	23824214	766	763	92.82	42145699	42466157	0	0	scaffold_1	chr12
17446630	17449766	18047845	18044688	3137	3158	83.22	42145699	61153219	0.01	0.01	scaffold_1	chr2
17461096	17462217	24786020	24784893	1122	1128	86.11	42145699	40720392	0	0	scaffold_1	chr13
17503731	17507089	21214636	21218014	3359	3379	86.7	42145699	52839179	0.01	0.01	scaffold_1	chr6
17505567	17507093	20277617	20276072	1527	1546	88.95	42145699	43177482	0	0	scaffold_1	chr11
17531538	17531693	20516956	20516798	156	159	91.25	42145699	51234605	0	0	scaffold_1	chr7
17531538	17531693	34012085	34012243	156	159	92.5	42145699	51234605	0	0	scaffold_1	chr7
17591554	17593306	17030420	17032105	1753	1686	86.49	42145699	42466157	0	0	scaffold_1	chr12
17622869	17623845	18364162	18365131	977	970	89.78	42145699	42466157	0	0	scaffold_1	chr12
17627219	17628730	18366287	18367795	1512	1509	89.71	42145699	42466157	0	0	scaffold_1	chr12
17632275	17633408	17833647	17832481	1134	1167	84.86	42145699	42466157	0	0	scaffold_1	chr12
17633402	17633652	26453666	26453421	251	246	85.71	42145699	52839179	0	0	scaffold_1	chr6
17635615	17637280	26450818	26449141	1666	1678	90.25	42145699	52839179	0	0	scaffold_1	chr6
17795217	17795729	32499985	32500496	513	512	89.56	42145699	69183459	0	0	scaffold_1	chr1
17907823	17908943	22973574	22972471	1121	1104	87.2	42145699	42466157	0	0	scaffold_1	chr12
18120202	18120451	22012777	22013033	250	257	90.35	42145699	42466157	0	0	scaffold_1	chr12
18120595	18122207	22013035	22014647	1613	1613	84.71	42145699	42466157	0	0	scaffold_1	chr12
18120595	18122210	26826434	26828052	1616	1619	84.25	42145699	52839179	0	0	scaffold_1	chr6
18209076	18212324	5381280	5378018	3249	3263	85.12	42145699	48259421	0.01	0.01	scaffold_1	chr8
18395084	18395397	22616134	22615823	314	312	95.22	42145699	42466157	0	0	scaffold_1	chr12
18419243	18421163	11062154	11064067	1921	1914	85.06	42145699	45112342	0	0	scaffold_1	chr9
18451027	18451902	22459002	22458127	876	876	83.9	42145699	42466157	0	0	scaffold_1	chr12
18454027	18454631	22457348	22456736	605	613	86.58	42145699	42466157	0	0	scaffold_1	chr12
18657880	18658649	22308926	22308152	770	775	88.29	42145699	42466157	0	0	scaffold_1	chr12
18658972	18662262	30783270	30786559	3291	3290	90.01	42145699	52839179	0.01	0.01	scaffold_1	chr6
18659485	18662264	22302184	22299395	2780	2790	90.53	42145699	42466157	0.01	0.01	scaffold_1	chr12
18679563	18679714	27936883	27937034	152	152	94.12	42145699	61153219	0	0	scaffold_1	chr2
18756861	18760307	27764302	27760858	3447	3445	88.25	42145699	42466157	0.01	0.01	scaffold_1	chr12
18760637	18760821	10226978	10227163	185	186	94.12	42145699	40720392	0	0	scaffold_1	chr13
18760637	18760821	13012334	13012149	185	186	91.98	42145699	34360906	0	0	scaffold_1	chr15
18791706	18793951	22226809	22224580	2246	2230	90.95	42145699	42466157	0.01	0.01	scaffold_1	chr12
18797146	18798149	22220257	22219272	1004	986	87.3	42145699	42466157	0	0	scaffold_1	chr12
18812722	18815475	7137622	7134846	2754	2777	84.32	42145699	34360906	0.01	0.01	scaffold_1	chr15
18923267	18926907	10362389	10358746	3641	3644	87.7	42145699	32237550	0.01	0.01	scaffold_1	chr18
19040347	19040941	21061473	21062117	595	645	83.46	42145699	42466157	0	0	scaffold_1	chr12
19047662	19049588	31655360	31657279	1927	1920	83.78	42145699	38490750	0	0	scaffold_1	chr14
19135529	19136505	21158782	21159789	977	1008	86.31	42145699	42466157	0	0	scaffold_1	chr12
19140946	19145228	21163758	21168063	4283	4306	90.28	42145699	42466157	0.01	0.01	scaffold_1	chr12
19145416	19146373	21168240	21169217	958	978	86.98	42145699	42466157	0	0	scaffold_1	chr12
19187375	19190968	15651148	15654701	3594	3554	83.44	42145699	34360906	0.01	0.01	scaffold_1	chr15
19261144	19262697	32014946	32013408	1554	1539	91.84	42145699	57970102	0	0	scaffold_1	chr3
19261145	19264810	36022144	36025806	3666	3663	89.25	42145699	57970102	0.01	0.01	scaffold_1	chr3
19783255	19784353	21485558	21486652	1099	1095	86.23	42145699	42466157	0	0	scaffold_1	chr12
19786802	19787980	21488608	21489794	1179	1187	88.89	42145699	42466157	0	0	scaffold_1	chr12
19788383	19788926	25748483	25747950	544	534	87.16	42145699	52839179	0	0	scaffold_1	chr6
19791072	19792217	21492874	21494029	1146	1156	90.94	42145699	42466157	0	0	scaffold_1	chr12
19793014	19793398	21494741	21495123	385	383	89.61	42145699	42466157	0	0	scaffold_1	chr12
19793675	19794424	21495445	21496176	750	732	88.62	42145699	42466157	0	0	scaffold_1	chr12
19794991	19796131	25740994	25739868	1141	1127	86.48	42145699	52839179	0	0	scaffold_1	chr6
19796136	19797282	21498205	21499363	1147	1159	84.95	42145699	42466157	0	0	scaffold_1	chr12
19835866	19836320	8862376	8862827	455	452	86.46	42145699	45112342	0	0	scaffold_1	chr9
19843233	19843878	25691674	25691030	646	645	87.2	42145699	52839179	0	0	scaffold_1	chr6
19843251	19843893	21505658	21506302	643	645	87.77	42145699	42466157	0	0	scaffold_1	chr12
19844130	19847665	21506717	21510276	3536	3560	84.67	42145699	42466157	0.01	0.01	scaffold_1	chr12
19845723	19847671	25687746	25685774	1949	1973	85.71	42145699	52839179	0	0	scaffold_1	chr6
19850568	19851743	21511768	21512961	1176	1194	90.48	42145699	42466157	0	0	scaffold_1	chr12
19851909	19853282	21513196	21514592	1374	1397	87.85	42145699	42466157	0	0	scaffold_1	chr12
19853675	19856559	21515049	21517936	2885	2888	86.97	42145699	42466157	0.01	0.01	scaffold_1	chr12
19860271	19860839	25668880	25668328	569	553	89.39	42145699	52839179	0	0	scaffold_1	chr6
19861809	19863023	21524344	21525560	1215	1217	86.45	42145699	42466157	0	0	scaffold_1	chr12
19873623	19874805	25619996	25618822	1183	1175	92.06	42145699	52839179	0	0	scaffold_1	chr6
19940622	19941725	21538926	21540024	1104	1099	90.62	42145699	42466157	0	0	scaffold_1	chr12
20114654	20116231	25585770	25584132	1578	1639	85.36	42145699	52839179	0	0	scaffold_1	chr6
20119060	20119835	13016242	13017021	776	780	89.36	42145699	42466157	0	0	scaffold_1	chr12
20265916	20266964	25533710	25532655	1049	1056	88.79	42145699	52839179	0	0	scaffold_1	chr6
20267929	20270413	25531667	25529186	2485	2482	90.57	42145699	52839179	0.01	0	scaffold_1	chr6
20418326	20421145	21843320	21846153	2820	2834	89.46	42145699	42466157	0.01	0.01	scaffold_1	chr12
20471849	20473520	11903556	11905223	1672	1668	83.91	42145699	45112342	0	0	scaffold_1	chr9
20718598	20719001	22838832	22838438	404	395	90.64	42145699	42466157	0	0	scaffold_1	chr12
20721528	20722268	22836917	22836186	741	732	92.35	42145699	42466157	0	0	scaffold_1	chr12
20762602	20763684	22743603	22742511	1083	1093	90.79	42145699	42466157	0	0	scaffold_1	chr12
20812815	20813172	17154260	17154620	358	361	86.5	42145699	57970102	0	0	scaffold_1	chr3
20823635	20827350	22739862	22736159	3716	3704	90.01	42145699	42466157	0.01	0.01	scaffold_1	chr12
20843268	20845032	24215005	24213260	1765	1746	84.98	42145699	52839179	0	0	scaffold_1	chr6
20920487	20921059	20308198	20307630	573	569	87.63	42145699	48259421	0	0	scaffold_1	chr8
21051067	21053455	35740036	35742424	2389	2389	91.63	42145699	61153219	0.01	0	scaffold_1	chr2
21140063	21140697	24167613	24166998	635	616	84.86	42145699	52839179	0	0	scaffold_1	chr6
21140071	21140886	22163451	22164257	816	807	84.87	42145699	42466157	0	0	scaffold_1	chr12
21252653	21253447	24102454	24103263	795	810	86.91	42145699	42466157	0	0	scaffold_1	chr12
21252723	21253724	23000456	23001468	1002	1013	85.98	42145699	52839179	0	0	scaffold_1	chr6
21257712	21258527	24106243	24107079	816	837	88.65	42145699	42466157	0	0	scaffold_1	chr12
21269751	21271852	24111126	24113233	2102	2108	88.91	42145699	42466157	0	0	scaffold_1	chr12
21329700	21331566	24281119	24282935	1867	1817	87.36	42145699	42466157	0	0	scaffold_1	chr12
21364134	21364271	23115178	23115040	138	139	98.56	42145699	52839179	0	0	scaffold_1	chr6
21393510	21394712	23105769	23104596	1203	1174	86.24	42145699	52839179	0	0	scaffold_1	chr6
21398049	21399493	24308107	24309553	1445	1447	89.08	42145699	42466157	0	0	scaffold_1	chr12
21402287	21403438	24311955	24313104	1152	1150	84.92	42145699	42466157	0	0	scaffold_1	chr12
21405331	21406895	35757826	35756253	1565	1574	90.55	42145699	56286655	0	0	scaffold_1	chr4
21449268	21450509	31518514	31517273	1242	1242	96.38	42145699	32993148	0	0	scaffold_1	chr17
21456264	21456870	55291928	55291322	607	607	98.02	42145699	61153219	0	0	scaffold_1	chr2
21456630	21456986	1892325	1891969	357	357	96.64	42145699	40720392	0	0	scaffold_1	chr13
21457532	21459054	7918906	7920419	1523	1514	96.78	42145699	42466157	0	0	scaffold_1	chr12
21458314	21459756	41681017	41679586	1443	1432	95.77	42145699	45112342	0	0	scaffold_1	chr9
21562714	21563176	22628835	22629300	463	466	94.64	42145699	52839179	0	0	scaffold_1	chr6
21586323	21587127	24828296	24829059	805	764	86.81	42145699	42466157	0	0	scaffold_1	chr12
21587653	21589254	22559964	22558365	1602	1600	84.42	42145699	52839179	0	0	scaffold_1	chr6
21589587	21590572	24831902	24832902	986	1001	88.74	42145699	42466157	0	0	scaffold_1	chr12
21592042	21593074	22555346	22554321	1033	1026	86.7	42145699	52839179	0	0	scaffold_1	chr6
21600219	21601068	22552903	22552048	850	856	88.15	42145699	52839179	0	0	scaffold_1	chr6
21717757	21718894	26735771	26736903	1138	1133	91.46	42145699	52839179	0	0	scaffold_1	chr6
21722745	21723684	16565761	16564804	940	958	87.14	42145699	42466157	0	0	scaffold_1	chr12
21733302	21734503	20608249	20609441	1202	1193	90.53	42145699	34360906	0	0	scaffold_1	chr15
21799056	21800090	25006037	25007073	1035	1037	92.03	42145699	42466157	0	0	scaffold_1	chr12
21991836	21993498	25015930	25017598	1663	1669	92.55	42145699	42466157	0	0	scaffold_1	chr12
22003078	22003337	25203422	25203678	260	257	89.69	42145699	42466157	0	0	scaffold_1	chr12
22003685	22004294	25203956	25204586	610	631	86.56	42145699	42466157	0	0	scaffold_1	chr12
22004881	22005351	22461063	22460597	471	467	87.9	42145699	52839179	0	0	scaffold_1	chr6
22016869	22018723	25207858	25209706	1855	1849	91	42145699	42466157	0	0	scaffold_1	chr12
22025692	22026846	22315783	22314612	1155	1172	85.38	42145699	52839179	0	0	scaffold_1	chr6
22030646	22032113	25234751	25236209	1468	1459	86.79	42145699	42466157	0	0	scaffold_1	chr12
22036822	22038105	25244802	25246083	1284	1282	87.28	42145699	42466157	0	0	scaffold_1	chr12
22036822	22038107	22267315	22266027	1286	1289	87.01	42145699	52839179	0	0	scaffold_1	chr6
22038741	22040087	22266025	22264695	1347	1331	84.44	42145699	52839179	0	0	scaffold_1	chr6
22047734	22048043	25256384	25256698	310	315	91.46	42145699	42466157	0	0	scaffold_1	chr12
22072170	22072923	25369232	25369980	754	749	90.09	42145699	42466157	0	0	scaffold_1	chr12
22074810	22075326	25372062	25372578	517	517	89.21	42145699	42466157	0	0	scaffold_1	chr12
22081965	22084595	22191697	22189069	2631	2629	93.13	42145699	52839179	0.01	0	scaffold_1	chr6
22095306	22095983	25420583	25421247	678	665	93.37	42145699	42466157	0	0	scaffold_1	chr12
22095391	22096201	22184753	22183943	811	811	90.7	42145699	52839179	0	0	scaffold_1	chr6
22097295	22098513	25423047	25424249	1219	1203	89.3	42145699	42466157	0	0	scaffold_1	chr12
22100744	22102098	22178656	22177335	1355	1322	86.67	42145699	52839179	0	0	scaffold_1	chr6
22103708	22105780	25429798	25431847	2073	2050	88.87	42145699	42466157	0	0	scaffold_1	chr12
22108253	22110704	25434164	25436629	2452	2466	90.42	42145699	42466157	0.01	0.01	scaffold_1	chr12
22114858	22115509	25472292	25472945	652	654	91.92	42145699	42466157	0	0	scaffold_1	chr12
22115906	22116680	25472934	25473708	775	775	93.17	42145699	42466157	0	0	scaffold_1	chr12
22117415	22118777	22113112	22111746	1363	1367	91.4	42145699	52839179	0	0	scaffold_1	chr6
22121048	22121272	22109802	22109578	225	225	89.47	42145699	52839179	0	0	scaffold_1	chr6
22121681	22123666	25478111	25480124	1986	2014	91.04	42145699	42466157	0	0	scaffold_1	chr12
22121692	22123797	22109327	22107201	2106	2127	90.12	42145699	52839179	0	0	scaffold_1	chr6
22130133	22130986	25482310	25483163	854	854	86.69	42145699	42466157	0	0	scaffold_1	chr12
22131443	22132249	25483157	25483965	807	809	91.75	42145699	42466157	0	0	scaffold_1	chr12
22131455	22132253	22103534	22102733	799	802	91.53	42145699	52839179	0	0	scaffold_1	chr6
22132447	22133757	25483960	25485279	1311	1320	91.99	42145699	42466157	0	0	scaffold_1	chr12
22134468	22134853	22100943	22100556	386	388	90.03	42145699	52839179	0	0	scaffold_1	chr6
22137719	22138785	25494845	25495898	1067	1054	89.97	42145699	42466157	0	0	scaffold_1	chr12
22139094	22139431	22092023	22091687	338	337	92.9	42145699	52839179	0	0	scaffold_1	chr6
22139916	22140665	25498400	25499159	750	760	86.59	42145699	42466157	0	0	scaffold_1	chr12
22143958	22144541	22081613	22081027	584	587	90.99	42145699	52839179	0	0	scaffold_1	chr6
22147598	22148424	22077327	22076497	827	831	87.35	42145699	52839179	0	0	scaffold_1	chr6
22157072	22158042	25519810	25520770	971	961	90.2	42145699	42466157	0	0	scaffold_1	chr12
22201492	22202953	22017994	22016545	1462	1450	88.84	42145699	52839179	0	0	scaffold_1	chr6
22203028	22203840	25599068	25599880	813	813	89.87	42145699	42466157	0	0	scaffold_1	chr12
22300182	22302185	18854648	18852634	2004	2015	87.11	42145699	57970102	0	0	scaffold_1	chr3
22327931	22330536	5898303	5900909	2606	2607	91.07	42145699	69183459	0.01	0	scaffold_1	chr1
22329815	22331042	2984581	2985816	1228	1236	90.56	42145699	32237550	0	0	scaffold_1	chr18
22331041	22335080	41547533	41551582	4040	4050	89.81	42145699	43177482	0.01	0.01	scaffold_1	chr11
22331770	22339274	24817450	24824969	7505	7520	89.42	42145699	45112342	0.02	0.02	scaffold_1	chr9
22372726	22373034	21748418	21748116	309	303	91.67	42145699	52839179	0	0	scaffold_1	chr6
22442446	22444028	26040489	26042055	1583	1567	88.06	42145699	42466157	0	0	scaffold_1	chr12
22446095	22446689	26044523	26045095	595	573	85.98	42145699	42466157	0	0	scaffold_1	chr12
22446956	22447357	26045094	26045493	402	400	92.54	42145699	42466157	0	0	scaffold_1	chr12
22446990	22447376	21672126	21671737	387	390	90	42145699	52839179	0	0	scaffold_1	chr6
22448043	22449333	26053221	26054524	1291	1304	88.03	42145699	42466157	0	0	scaffold_1	chr12
22450284	22451212	26054618	26055554	929	937	90.32	42145699	42466157	0	0	scaffold_1	chr12
22450284	22451212	21669247	21668307	929	941	90.87	42145699	52839179	0	0	scaffold_1	chr6
22452243	22453400	26055855	26057016	1158	1162	90.65	42145699	42466157	0	0	scaffold_1	chr12
22452275	22453400	21667780	21666653	1126	1128	90.38	42145699	52839179	0	0	scaffold_1	chr6
22453484	22454850	21666476	21665102	1367	1375	81.49	42145699	52839179	0	0	scaffold_1	chr6
22454386	22455365	26058069	26059040	980	972	86.4	42145699	42466157	0	0	scaffold_1	chr12
22457753	22458034	26060142	26060430	282	289	89.04	42145699	42466157	0	0	scaffold_1	chr12
22483437	22491191	32283524	32291280	7755	7757	98.87	42145699	48259421	0.02	0.02	scaffold_1	chr8
22607076	22607593	26232579	26233112	518	534	86.63	42145699	42466157	0	0	scaffold_1	chr12
22607076	22607587	21542258	21541747	512	512	89.02	42145699	52839179	0	0	scaffold_1	chr6
22609339	22612523	26234688	26237889	3185	3202	87.76	42145699	42466157	0.01	0.01	scaffold_1	chr12
22616686	22618213	21530035	21528532	1528	1504	88.06	42145699	52839179	0	0	scaffold_1	chr6
22626906	22628192	26313325	26314607	1287	1283	93.32	42145699	42466157	0	0	scaffold_1	chr12
22628580	22629045	26314845	26315319	466	475	87.5	42145699	42466157	0	0	scaffold_1	chr12
22628582	22629081	21496377	21495863	500	515	86.1	42145699	52839179	0	0	scaffold_1	chr6
22633113	22633933	26335507	26336346	821	840	86.23	42145699	42466157	0	0	scaffold_1	chr12
22633953	22635028	26336573	26337657	1076	1085	84.68	42145699	42466157	0	0	scaffold_1	chr12
22638145	22638504	26343287	26343638	360	352	87.78	42145699	42466157	0	0	scaffold_1	chr12
22638151	22638535	21470212	21469836	385	377	86.08	42145699	52839179	0	0	scaffold_1	chr6
22641876	22642808	26347843	26348792	933	950	88.98	42145699	42466157	0	0	scaffold_1	chr12
22682278	22683783	23667309	23665802	1506	1508	89.73	42145699	42466157	0	0	scaffold_1	chr12
22727810	22729639	36009896	36008040	1830	1857	87.27	42145699	61153219	0	0	scaffold_1	chr2
22731540	22732155	13896365	13895740	616	626	89.7	42145699	43177482	0	0	scaffold_1	chr11
22733921	22734184	13893383	13893120	264	264	96.21	42145699	43177482	0	0	scaffold_1	chr11
22769777	22770612	26599078	26599909	836	832	91.7	42145699	42466157	0	0	scaffold_1	chr12
22772263	22772725	20884560	20884071	463	490	84.77	42145699	52839179	0	0	scaffold_1	chr6
22782558	22786475	20882247	20878337	3918	3911	93.37	42145699	52839179	0.01	0.01	scaffold_1	chr6
22802548	22803244	26636474	26637175	697	702	87.59	42145699	42466157	0	0	scaffold_1	chr12
22803494	22803933	20810156	20809712	440	445	87.53	42145699	52839179	0	0	scaffold_1	chr6
22804262	22805066	26637906	26638693	805	788	88.56	42145699	42466157	0	0	scaffold_1	chr12
22807251	22808174	20805450	20804534	924	917	90.68	42145699	52839179	0	0	scaffold_1	chr6
22808527	22808777	26642149	26642399	251	251	96.02	42145699	42466157	0	0	scaffold_1	chr12
22814218	22814971	20799921	20799168	754	754	86.58	42145699	52839179	0	0	scaffold_1	chr6
22816679	22817355	26648726	26649411	677	686	91.91	42145699	42466157	0	0	scaffold_1	chr12
22816679	22817355	20797498	20796831	677	668	93.96	42145699	52839179	0	0	scaffold_1	chr6
22818524	22819940	26657701	26659091	1417	1391	88.34	42145699	42466157	0	0	scaffold_1	chr12
22818524	22819954	20794530	20793137	1431	1394	87.19	42145699	52839179	0	0	scaffold_1	chr6
22820034	22820941	26659093	26659993	908	901	91.98	42145699	42466157	0	0	scaffold_1	chr12
22821288	22821857	26660205	26660787	570	583	88.93	42145699	42466157	0	0	scaffold_1	chr12
22821974	22825293	26661925	26665159	3320	3235	86.82	42145699	42466157	0.01	0.01	scaffold_1	chr12
22858091	22859653	26775066	26776643	1563	1578	89.83	42145699	42466157	0	0	scaffold_1	chr12
22860031	22860616	20704402	20703820	586	583	89.02	42145699	52839179	0	0	scaffold_1	chr6
22860610	22862134	26777735	26779250	1525	1516	85.92	42145699	42466157	0	0	scaffold_1	chr12
22861368	22862143	20702981	20702218	776	764	85.7	42145699	52839179	0	0	scaffold_1	chr6
22924031	22924793	43063592	43062829	763	764	91.88	42145699	69183459	0	0	scaffold_1	chr1
22958361	22960710	20152327	20154643	2350	2317	93.38	42145699	56286655	0.01	0	scaffold_1	chr4
22994251	22997003	20632521	20629853	2753	2669	86.39	42145699	52839179	0.01	0.01	scaffold_1	chr6
22997585	22999635	27046642	27048693	2051	2052	89.88	42145699	42466157	0	0	scaffold_1	chr12
22998189	22999635	20628382	20626916	1447	1467	89.58	42145699	52839179	0	0	scaffold_1	chr6
23000802	23001151	20625746	20625397	350	350	94.3	42145699	52839179	0	0	scaffold_1	chr6
23032309	23033152	27067173	27068006	844	834	88.41	42145699	42466157	0	0	scaffold_1	chr12
23039577	23045774	22835690	22829478	6198	6213	86.99	42145699	54126031	0.01	0.01	scaffold_1	chr5
23119075	23121042	27087524	27089457	1968	1934	90.62	42145699	42466157	0	0	scaffold_1	chr12
23127153	23127478	305307	305632	326	326	95.09	42145699	51234605	0	0	scaffold_1	chr7
23174367	23174945	27253806	27254387	579	582	88.01	42145699	42466157	0	0	scaffold_1	chr12
23229453	23230457	27279095	27278087	1005	1009	87.94	42145699	42466157	0	0	scaffold_1	chr12
23516936	23518333	31072843	31071455	1398	1389	92.71	42145699	33613985	0	0	scaffold_1	chr16
23544157	23545291	15275417	15274250	1135	1168	88.44	42145699	52839179	0	0	scaffold_1	chr6
23579343	23580250	20305129	20304234	908	896	85.99	42145699	52839179	0	0	scaffold_1	chr6
23608868	23611194	27642623	27644927	2327	2305	89.61	42145699	42466157	0.01	0.01	scaffold_1	chr12
23613363	23615459	27646868	27648980	2097	2113	88.7	42145699	42466157	0	0	scaffold_1	chr12
23615643	23616501	20033299	20032440	859	860	85.6	42145699	52839179	0	0	scaffold_1	chr6
23627020	23627423	9400204	9400604	404	401	90.15	42145699	52839179	0	0	scaffold_1	chr6
23629771	23638947	12651958	12642687	9177	9272	89.39	42145699	33613985	0.02	0.03	scaffold_1	chr16
23648906	23649198	27658897	27659185	293	289	95.24	42145699	42466157	0	0	scaffold_1	chr12
23651158	23651929	27661855	27662617	772	763	86.55	42145699	42466157	0	0	scaffold_1	chr12
23651661	23651929	20014765	20014494	269	272	88.36	42145699	52839179	0	0	scaffold_1	chr6
23658500	23660513	4427453	4429467	2014	2015	82.42	42145699	38490750	0	0.01	scaffold_1	chr14
23678979	23679966	20011171	20010211	988	961	87.17	42145699	52839179	0	0	scaffold_1	chr6
23689065	23690047	20001272	20000273	983	1000	89.49	42145699	52839179	0	0	scaffold_1	chr6
23689083	23692334	27706046	27709348	3252	3303	86.5	42145699	42466157	0.01	0.01	scaffold_1	chr12
23692943	23695473	27710329	27712870	2531	2542	88.14	42145699	42466157	0.01	0.01	scaffold_1	chr12
23715730	23716444	19992434	19991728	715	707	88.37	42145699	52839179	0	0	scaffold_1	chr6
23758263	23760117	27793485	27795326	1855	1842	85.72	42145699	42466157	0	0	scaffold_1	chr12
23767418	23769019	19832190	19830600	1602	1591	88.62	42145699	52839179	0	0	scaffold_1	chr6
23770777	23771961	19828265	19827073	1185	1193	86.25	42145699	52839179	0	0	scaffold_1	chr6
23770845	23771961	27810298	27811420	1117	1123	86.71	42145699	42466157	0	0	scaffold_1	chr12
23812231	23813075	27829781	27830605	845	825	85.45	42145699	42466157	0	0	scaffold_1	chr12
23813683	23815003	19820685	19819376	1321	1310	89.62	42145699	52839179	0	0	scaffold_1	chr6
23813854	23815008	27831483	27832631	1155	1149	90.1	42145699	42466157	0	0	scaffold_1	chr12
23833311	23836617	27846931	27850273	3307	3343	88.7	42145699	42466157	0.01	0.01	scaffold_1	chr12
23854892	23856057	19605641	19604500	1166	1142	89.09	42145699	52839179	0	0	scaffold_1	chr6
23854938	23856484	27856447	27857969	1547	1523	88.47	42145699	42466157	0	0	scaffold_1	chr12
23857215	23861361	27858483	27862678	4147	4196	86.39	42145699	42466157	0.01	0.01	scaffold_1	chr12
23860248	23861363	19600462	19599342	1116	1121	88.66	42145699	52839179	0	0	scaffold_1	chr6
23866101	23866781	27864794	27865496	681	703	89.39	42145699	42466157	0	0	scaffold_1	chr12
23883939	23884272	27920628	27920967	334	340	91.47	42145699	42466157	0	0	scaffold_1	chr12
23891314	23891941	27979953	27980619	628	667	86.43	42145699	42466157	0	0	scaffold_1	chr12
23896244	23897003	27984347	27985121	760	775	88.06	42145699	42466157	0	0	scaffold_1	chr12
23897850	23898143	27985896	27986190	294	295	91.25	42145699	42466157	0	0	scaffold_1	chr12
23899850	23901268	28020490	28021890	1419	1401	88.88	42145699	42466157	0	0	scaffold_1	chr12
23901588	23902148	19130526	19129970	561	557	85.44	42145699	52839179	0	0	scaffold_1	chr6
23916971	23917636	28061015	28061676	666	662	90.55	42145699	42466157	0	0	scaffold_1	chr12
23919909	23924067	28063847	28068009	4159	4163	90.09	42145699	42466157	0.01	0.01	scaffold_1	chr12
23939369	23940995	4380267	4378662	1627	1606	84.96	42145699	44648547	0	0	scaffold_1	chr10
23956689	23957093	18539738	18539331	405	408	89.69	42145699	52839179	0	0	scaffold_1	chr6
23960355	23961108	28090226	28090968	754	743	89.43	42145699	42466157	0	0	scaffold_1	chr12
23961713	23962331	18531202	18530581	619	622	88	42145699	52839179	0	0	scaffold_1	chr6
23963691	23964204	18529698	18529188	514	511	92.04	42145699	52839179	0	0	scaffold_1	chr6
23966154	23968877	18514839	18512156	2724	2684	89.84	42145699	52839179	0.01	0.01	scaffold_1	chr6
23986562	23989682	28121955	28125019	3121	3065	91.51	42145699	42466157	0.01	0.01	scaffold_1	chr12
23992828	23993764	28129718	28130647	937	930	86.89	42145699	42466157	0	0	scaffold_1	chr12
24011295	24012789	28138833	28140327	1495	1495	85.11	42145699	42466157	0	0	scaffold_1	chr12
24013268	24014703	28140705	28142109	1436	1405	87.16	42145699	42466157	0	0	scaffold_1	chr12
24022251	24023645	28157329	28158701	1395	1373	86.02	42145699	42466157	0	0	scaffold_1	chr12
24026357	24026860	28161420	28161932	504	513	90.14	42145699	42466157	0	0	scaffold_1	chr12
24050589	24051771	18076167	18074984	1183	1184	82.97	42145699	52839179	0	0	scaffold_1	chr6
24126217	24127401	28222083	28223242	1185	1160	85.29	42145699	42466157	0	0	scaffold_1	chr12
24141098	24141498	45423720	45423328	401	393	94.26	42145699	48259421	0	0	scaffold_1	chr8
24151894	24153273	28232888	28234250	1380	1363	87.59	42145699	42466157	0	0	scaffold_1	chr12
24171372	24171582	28249055	28249265	211	211	98.1	42145699	42466157	0	0	scaffold_1	chr12
24181871	24182086	17896562	17896347	216	216	98.15	42145699	52839179	0	0	scaffold_1	chr6
24263117	24266400	28299361	28302626	3284	3266	91.89	42145699	42466157	0.01	0.01	scaffold_1	chr12
24267200	24268449	28303094	28304361	1250	1268	86.97	42145699	42466157	0	0	scaffold_1	chr12
24268990	24269608	17785645	17785034	619	612	86.28	42145699	52839179	0	0	scaffold_1	chr6
24269889	24272327	28306083	28308511	2439	2429	92.33	42145699	42466157	0.01	0.01	scaffold_1	chr12
24269889	24272337	17784750	17782336	2449	2415	91.59	42145699	52839179	0.01	0	scaffold_1	chr6
24276720	24277212	28312485	28312988	493	504	81.23	42145699	42466157	0	0	scaffold_1	chr12
24288719	24290057	28316177	28317510	1339	1334	87.09	42145699	42466157	0	0	scaffold_1	chr12
24319476	24319893	17722285	17721857	418	429	90.28	42145699	52839179	0	0	scaffold_1	chr6
24354835	24355627	28344769	28345546	793	778	87.48	42145699	42466157	0	0	scaffold_1	chr12
24356624	24358512	17709049	17707193	1889	1857	87.08	42145699	52839179	0	0	scaffold_1	chr6
24356628	24358667	15316447	15314412	2040	2036	86.44	42145699	45112342	0	0	scaffold_1	chr9
24358924	24359638	15314010	15313290	715	721	84.08	42145699	45112342	0	0	scaffold_1	chr9
24360153	24360457	28350009	28350310	305	302	91.8	42145699	42466157	0	0	scaffold_1	chr12
24360153	24360464	17705480	17705169	312	312	90.71	42145699	52839179	0	0	scaffold_1	chr6
24362223	24363707	28350573	28352034	1485	1462	86.1	42145699	42466157	0	0	scaffold_1	chr12
24364366	24366347	28352184	28354222	1982	2039	87.58	42145699	42466157	0	0	scaffold_1	chr12
24364366	24366347	17703355	17701333	1982	2023	86.72	42145699	52839179	0	0	scaffold_1	chr6
24366554	24369589	15308298	15305271	3036	3028	89.7	42145699	45112342	0.01	0.01	scaffold_1	chr9
24368654	24369794	17698220	17697101	1141	1120	90.07	42145699	52839179	0	0	scaffold_1	chr6
24370316	24376350	15304555	15298496	6035	6060	87.56	42145699	45112342	0.01	0.01	scaffold_1	chr9
24373953	24377665	19617258	19613528	3713	3731	90.91	42145699	61153219	0.01	0.01	scaffold_1	chr2
24385574	24385902	15243387	15243053	329	335	91.42	42145699	45112342	0	0	scaffold_1	chr9
24398801	24402571	28383534	28387286	3771	3753	88.01	42145699	42466157	0.01	0.01	scaffold_1	chr12
24404565	24406181	19953658	19952039	1617	1620	90.86	42145699	34360906	0	0	scaffold_1	chr15
24408700	24409091	17625506	17625116	392	391	89	42145699	52839179	0	0	scaffold_1	chr6
24410486	24410912	28390849	28391284	427	436	89.16	42145699	42466157	0	0	scaffold_1	chr12
24411163	24411514	28391483	28391819	352	337	84.14	42145699	42466157	0	0	scaffold_1	chr12
24411544	24412361	17622587	17621805	818	783	84.67	42145699	52839179	0	0	scaffold_1	chr6
24412936	24413653	28393238	28393943	718	706	88	42145699	42466157	0	0	scaffold_1	chr12
24449344	24449659	28421419	28421733	316	315	93.08	42145699	42466157	0	0	scaffold_1	chr12
24450660	24451132	28422536	28422997	473	462	94.54	42145699	42466157	0	0	scaffold_1	chr12
24618450	24620892	17358072	17360521	2443	2450	86.31	42145699	52839179	0.01	0	scaffold_1	chr6
24621331	24623020	17360911	17362579	1690	1669	86.73	42145699	52839179	0	0	scaffold_1	chr6
24622941	24623411	28453895	28453434	471	462	89.22	42145699	42466157	0	0	scaffold_1	chr12
24629953	24631037	28449365	28448286	1085	1080	86.93	42145699	42466157	0	0	scaffold_1	chr12
24657942	24658404	28490432	28490866	463	435	83.76	42145699	42466157	0	0	scaffold_1	chr12
24659659	24661612	28492315	28494307	1954	1993	86.85	42145699	42466157	0	0	scaffold_1	chr12
24659956	24661612	17026421	17024704	1657	1718	86.94	42145699	52839179	0	0	scaffold_1	chr6
24665677	24666077	9337584	9337170	401	415	86.43	42145699	54126031	0	0	scaffold_1	chr5
24669573	24670769	40939106	40940296	1197	1191	90.89	42145699	48259421	0	0	scaffold_1	chr8
24672159	24673585	28623794	28622380	1427	1415	93.59	42145699	34360906	0	0	scaffold_1	chr15
24672879	24675138	13876489	13874228	2260	2262	97.75	42145699	69183459	0.01	0	scaffold_1	chr1
24675023	24675946	28622364	28621438	924	927	96.23	42145699	34360906	0	0	scaffold_1	chr15
24698088	24700767	28552093	28554753	2680	2661	87.77	42145699	42466157	0.01	0.01	scaffold_1	chr12
24698088	24700779	16990088	16987498	2692	2591	85.4	42145699	52839179	0.01	0	scaffold_1	chr6
24701625	24702575	16986168	16985218	951	951	87.42	42145699	52839179	0	0	scaffold_1	chr6
24718599	24718839	28615551	28615792	241	242	87.8	42145699	42466157	0	0	scaffold_1	chr12
24723160	24724874	16970906	16969202	1715	1705	89.03	42145699	52839179	0	0	scaffold_1	chr6
24724876	24725591	28630061	28630759	716	699	88.47	42145699	42466157	0	0	scaffold_1	chr12
24768048	24770496	28635057	28637516	2449	2460	89.86	42145699	42466157	0.01	0.01	scaffold_1	chr12
24772215	24773051	28638705	28639572	837	868	86.94	42145699	42466157	0	0	scaffold_1	chr12
24772449	24773395	16960455	16959523	947	933	84.26	42145699	52839179	0	0	scaffold_1	chr6
24792905	24793468	28652493	28653054	564	562	88.98	42145699	42466157	0	0	scaffold_1	chr12
24807310	24807961	16944374	16943754	652	621	85.29	42145699	52839179	0	0	scaffold_1	chr6
24807390	24808516	28672598	28673687	1127	1090	83.49	42145699	42466157	0	0	scaffold_1	chr12
24809471	24810475	16942199	16941232	1005	968	91.01	42145699	52839179	0	0	scaffold_1	chr6
24810644	24810999	28675864	28676249	356	386	87.66	42145699	42466157	0	0	scaffold_1	chr12
24817475	24817822	16914350	16914000	348	351	87.99	42145699	52839179	0	0	scaffold_1	chr6
24902541	24903520	28695910	28696880	980	971	88.84	42145699	42466157	0	0	scaffold_1	chr12
24904604	24907323	28697902	28700641	2720	2740	91.54	42145699	42466157	0.01	0.01	scaffold_1	chr12
24908949	24909838	28701230	28702129	890	900	88.99	42145699	42466157	0	0	scaffold_1	chr12
24910767	24912037	28702534	28703745	1271	1212	86.81	42145699	42466157	0	0	scaffold_1	chr12
24910889	24912624	16819315	16817658	1736	1658	85.71	42145699	52839179	0	0	scaffold_1	chr6
24913260	24914629	28708293	28709701	1370	1409	89.72	42145699	42466157	0	0	scaffold_1	chr12
24915097	24915716	28711259	28711885	620	627	88.16	42145699	42466157	0	0	scaffold_1	chr12
24915189	24916606	16815004	16813588	1418	1417	86.29	42145699	52839179	0	0	scaffold_1	chr6
24923695	24924589	28713036	28713919	895	884	87.82	42145699	42466157	0	0	scaffold_1	chr12
24976979	24984140	28737381	28744610	7162	7230	89.12	42145699	42466157	0.02	0.02	scaffold_1	chr12
25059297	25060682	16752542	16751190	1386	1353	84.68	42145699	52839179	0	0	scaffold_1	chr6
25064682	25067221	16747822	16745248	2540	2575	88.59	42145699	52839179	0.01	0	scaffold_1	chr6
25080037	25080564	16736776	16736255	528	522	85.16	42145699	52839179	0	0	scaffold_1	chr6
25085056	25088289	55179605	55182836	3234	3232	84.82	42145699	69183459	0.01	0	scaffold_1	chr1
25097276	25098331	28829765	28830829	1056	1065	90.28	42145699	42466157	0	0	scaffold_1	chr12
25098677	25099842	28830948	28832090	1166	1143	92.21	42145699	42466157	0	0	scaffold_1	chr12
25143035	25144513	16607906	16606445	1479	1462	85.76	42145699	52839179	0	0	scaffold_1	chr6
25155469	25156521	28866081	28865049	1053	1033	86.9	42145699	42466157	0	0	scaffold_1	chr12
25184070	25186508	28901415	28903829	2439	2415	87.06	42145699	42466157	0.01	0.01	scaffold_1	chr12
25212147	25212384	28929325	28929562	238	238	98.32	42145699	42466157	0	0	scaffold_1	chr12
25212496	25215155	28929683	28932380	2660	2698	86.99	42145699	42466157	0.01	0.01	scaffold_1	chr12
25215191	25215540	16487744	16487411	350	334	87.18	42145699	52839179	0	0	scaffold_1	chr6
25215720	25218491	28932933	28935663	2772	2731	88.51	42145699	42466157	0.01	0.01	scaffold_1	chr12
25218625	25220302	28935787	28937455	1678	1669	91.17	42145699	42466157	0	0	scaffold_1	chr12
25218636	25220589	16484367	16482430	1954	1938	89.44	42145699	52839179	0	0	scaffold_1	chr6
25224271	25224913	28942218	28942860	643	643	89.86	42145699	42466157	0	0	scaffold_1	chr12
25225620	25226169	28943095	28943637	550	543	86.64	42145699	42466157	0	0	scaffold_1	chr12
25226754	25228587	28944273	28946113	1834	1841	89.54	42145699	42466157	0	0	scaffold_1	chr12
25230135	25230932	16473035	16472256	798	780	85.12	42145699	52839179	0	0	scaffold_1	chr6
25259748	25259851	28238990	28239093	104	104	100	42145699	40720392	0	0	scaffold_1	chr13
25262965	25264139	16468310	16467144	1175	1167	84.3	42145699	52839179	0	0	scaffold_1	chr6
25363875	25367379	29045102	29048615	3505	3514	91.8	42145699	42466157	0.01	0.01	scaffold_1	chr12
25373274	25374846	29054127	29055677	1573	1551	90	42145699	42466157	0	0	scaffold_1	chr12
25419665	25420461	7981049	7980240	797	810	83.97	42145699	32993148	0	0	scaffold_1	chr17
25424087	25424184	16628996	16629094	98	99	98.99	42145699	51234605	0	0	scaffold_1	chr7
25456948	25458539	16339306	16337681	1592	1626	89.88	42145699	52839179	0	0	scaffold_1	chr6
25470983	25471496	16402207	16402729	514	523	83.3	42145699	52839179	0	0	scaffold_1	chr6
25479875	25481705	29155714	29157507	1831	1794	90.51	42145699	42466157	0	0	scaffold_1	chr12
25515773	25518342	29183144	29185686	2570	2543	87.25	42145699	42466157	0.01	0.01	scaffold_1	chr12
25518394	25521876	16177224	16173782	3483	3443	87.99	42145699	52839179	0.01	0.01	scaffold_1	chr6
25518711	25522141	29190446	29193901	3431	3456	88.48	42145699	42466157	0.01	0.01	scaffold_1	chr12
25522778	25523335	16172626	16172068	558	559	88.48	42145699	52839179	0	0	scaffold_1	chr6
25524533	25525549	29201843	29202844	1017	1002	88.33	42145699	42466157	0	0	scaffold_1	chr12
25528126	25530404	29205292	29207529	2279	2238	88.7	42145699	42466157	0.01	0.01	scaffold_1	chr12
25536225	25536464	29211379	29211609	240	231	88.07	42145699	42466157	0	0	scaffold_1	chr12
25560678	25564811	29219829	29223903	4134	4075	91.29	42145699	42466157	0.01	0.01	scaffold_1	chr12
25560800	25564843	16140660	16136657	4044	4004	91.59	42145699	52839179	0.01	0.01	scaffold_1	chr6
25568494	25570402	29228807	29230722	1909	1916	89.78	42145699	42466157	0	0	scaffold_1	chr12
25589123	25590757	29238370	29240003	1635	1634	89.52	42145699	42466157	0	0	scaffold_1	chr12
25648408	25651995	29243591	29247256	3588	3666	86.61	42145699	42466157	0.01	0.01	scaffold_1	chr12
25652703	25654662	29248304	29250319	1960	2016	86.03	42145699	42466157	0	0	scaffold_1	chr12
25652703	25654667	16108136	16106116	1965	2021	84.35	42145699	52839179	0	0	scaffold_1	chr6
25655342	25655823	29250745	29251227	482	483	90.53	42145699	42466157	0	0	scaffold_1	chr12
25656387	25657277	16104564	16103681	891	884	84.26	42145699	52839179	0	0	scaffold_1	chr6
25686804	25688823	29264508	29266546	2020	2039	88.48	42145699	42466157	0	0	scaffold_1	chr12
25689274	25690507	16070918	16069665	1234	1254	87.78	42145699	52839179	0	0	scaffold_1	chr6
25695708	25697910	29272830	29275047	2203	2218	85.9	42145699	42466157	0.01	0.01	scaffold_1	chr12
25695708	25697942	16063987	16061707	2235	2281	85.14	42145699	52839179	0.01	0	scaffold_1	chr6
25699699	25701607	29277167	29279062	1909	1896	89.08	42145699	42466157	0	0	scaffold_1	chr12
25714023	25715922	29283210	29285098	1900	1889	90.12	42145699	42466157	0	0	scaffold_1	chr12
25742557	25743291	29289667	29290373	735	707	84.95	42145699	42466157	0	0	scaffold_1	chr12
25749126	25749459	29294488	29294824	334	337	96.44	42145699	42466157	0	0	scaffold_1	chr12
25749127	25749466	16022647	16022305	340	343	95.92	42145699	52839179	0	0	scaffold_1	chr6
25750490	25753681	29295858	29299221	3192	3364	82.88	42145699	42466157	0.01	0.01	scaffold_1	chr12
25753219	25753799	16017727	16017151	581	577	85.86	42145699	52839179	0	0	scaffold_1	chr6
25754799	25755004	16015938	16015732	206	207	92.27	42145699	52839179	0	0	scaffold_1	chr6
25757094	25758793	29302972	29304669	1700	1698	88.98	42145699	42466157	0	0	scaffold_1	chr12
25769565	25770132	29315075	29315644	568	570	91.96	42145699	42466157	0	0	scaffold_1	chr12
25769568	25770132	16003907	16003336	565	572	91.64	42145699	52839179	0	0	scaffold_1	chr6
25770559	25772253	16002612	16000909	1695	1704	91.57	42145699	52839179	0	0	scaffold_1	chr6
25773392	25774886	29334787	29336268	1495	1482	86.17	42145699	42466157	0	0	scaffold_1	chr12
25774681	25774887	15997563	15997357	207	207	95.19	42145699	52839179	0	0	scaffold_1	chr6
25806514	25808735	15993515	15991317	2222	2199	91.49	42145699	52839179	0.01	0	scaffold_1	chr6
25808993	25812080	29360057	29363106	3088	3050	88.97	42145699	42466157	0.01	0.01	scaffold_1	chr12
25809592	25812085	15990162	15987687	2494	2476	91.13	42145699	52839179	0.01	0	scaffold_1	chr6
25813520	25814311	29364836	29365667	792	832	85.75	42145699	42466157	0	0	scaffold_1	chr12
25813520	25814311	15984510	15983703	792	808	86.8	42145699	52839179	0	0	scaffold_1	chr6
25817163	25818031	29367876	29368745	869	870	85.21	42145699	42466157	0	0	scaffold_1	chr12
25817791	25818035	15980219	15979972	245	248	94.35	42145699	52839179	0	0	scaffold_1	chr6
25845552	25845836	29386927	29387208	285	282	91.67	42145699	42466157	0	0	scaffold_1	chr12
25845556	25845838	15967007	15966722	283	286	90.91	42145699	52839179	0	0	scaffold_1	chr6
25860523	25863106	29392152	29394739	2584	2588	89.75	42145699	42466157	0.01	0.01	scaffold_1	chr12
25927551	25928538	15941759	15940791	988	969	86.87	42145699	52839179	0	0	scaffold_1	chr6
25929505	25931229	15939735	15938022	1725	1714	87.07	42145699	52839179	0	0	scaffold_1	chr6
25934858	25936455	29427434	29429054	1598	1621	86.44	42145699	42466157	0	0	scaffold_1	chr12
25936470	25937599	15927307	15926179	1130	1129	87.27	42145699	52839179	0	0	scaffold_1	chr6
25938914	25939661	29430294	29431055	748	762	87.83	42145699	42466157	0	0	scaffold_1	chr12
26012626	26013328	29445447	29446153	703	707	87.97	42145699	42466157	0	0	scaffold_1	chr12
26012661	26013467	15858403	15857593	807	811	86.44	42145699	52839179	0	0	scaffold_1	chr6
26014378	26015554	15793396	15792177	1177	1220	89.14	42145699	52839179	0	0	scaffold_1	chr6
26022160	26022496	15782694	15782362	337	333	92.28	42145699	52839179	0	0	scaffold_1	chr6
26055435	26056480	15755475	15754427	1046	1049	91.14	42145699	52839179	0	0	scaffold_1	chr6
26061041	26061742	29476247	29476955	702	709	87.66	42145699	42466157	0	0	scaffold_1	chr12
26062291	26063446	29477517	29478652	1156	1136	88.99	42145699	42466157	0	0	scaffold_1	chr12
26064773	26066428	15741602	15739953	1656	1650	86.53	42145699	52839179	0	0	scaffold_1	chr6
26066624	26067169	29482930	29483474	546	545	92.15	42145699	42466157	0	0	scaffold_1	chr12
26069230	26069950	15737165	15736457	721	709	85.08	42145699	52839179	0	0	scaffold_1	chr6
26075657	26076360	29526831	29527552	704	722	85.05	42145699	42466157	0	0	scaffold_1	chr12
26082175	26084172	29534199	29536209	1998	2011	89.15	42145699	42466157	0	0	scaffold_1	chr12
26084497	26085358	15723393	15722555	862	839	82.02	42145699	52839179	0	0	scaffold_1	chr6
26103476	26104199	14659525	14658797	724	729	93.58	42145699	52839179	0	0	scaffold_1	chr6
26128230	26129128	15674045	15673151	899	895	92.21	42145699	52839179	0	0	scaffold_1	chr6
26142110	26142432	15646822	15646505	323	318	90.43	42145699	52839179	0	0	scaffold_1	chr6
26142716	26143379	29594766	29595439	664	674	88.53	42145699	42466157	0	0	scaffold_1	chr12
26144006	26144673	15644693	15644023	668	671	83.48	42145699	52839179	0	0	scaffold_1	chr6
26145857	26146966	29598555	29599648	1110	1094	89.44	42145699	42466157	0	0	scaffold_1	chr12
26188823	26189233	29613490	29613894	411	405	90.45	42145699	42466157	0	0	scaffold_1	chr12
26189995	26190985	15623414	15622413	991	1002	88.93	42145699	52839179	0	0	scaffold_1	chr6
26191892	26193551	15621288	15619668	1660	1621	84.13	42145699	52839179	0	0	scaffold_1	chr6
26192975	26193556	29618198	29618776	582	579	87.75	42145699	42466157	0	0	scaffold_1	chr12
26204480	26205516	15609816	15608770	1037	1047	86.78	42145699	52839179	0	0	scaffold_1	chr6
26204483	26205785	29621020	29622317	1303	1298	84.75	42145699	42466157	0	0	scaffold_1	chr12
26213333	26214483	29630291	29631433	1151	1143	85.91	42145699	42466157	0	0	scaffold_1	chr12
26233545	26235045	15577994	15576491	1501	1504	91.72	42145699	52839179	0	0	scaffold_1	chr6
26244111	26244683	29704490	29705059	573	570	90.8	42145699	42466157	0	0	scaffold_1	chr12
26247159	26248007	29719572	29720398	849	827	86.21	42145699	42466157	0	0	scaffold_1	chr12
26247268	26248023	15406439	15405688	756	752	91.62	42145699	52839179	0	0	scaffold_1	chr6
26284300	26285874	523481	525053	1575	1573	89.22	42145699	69183459	0	0	scaffold_1	chr1
26287305	26288131	556798	557641	827	844	87.84	42145699	56286655	0	0	scaffold_1	chr4
26367907	26369164	15297389	15296133	1258	1257	87.04	42145699	52839179	0	0	scaffold_1	chr6
26431340	26436278	7707166	7702225	4939	4942	86.99	42145699	52839179	0.01	0.01	scaffold_1	chr6
26441115	26442226	29842072	29843157	1112	1086	87.32	42145699	42466157	0	0	scaffold_1	chr12
26443416	26443828	15254804	15254388	413	417	90.93	42145699	52839179	0	0	scaffold_1	chr6
26444737	26449460	15235438	15230618	4724	4821	85.19	42145699	52839179	0.01	0.01	scaffold_1	chr6
26446711	26449464	29854219	29856923	2754	2705	87.23	42145699	42466157	0.01	0.01	scaffold_1	chr12
26459616	26460050	15226671	15226252	435	420	90.39	42145699	52839179	0	0	scaffold_1	chr6
26459702	26460664	29872654	29873609	963	956	88.73	42145699	42466157	0	0	scaffold_1	chr12
26462112	26463803	15224246	15222563	1692	1684	82.45	42145699	52839179	0	0	scaffold_1	chr6
26480186	26482205	29883534	29885577	2020	2044	90.87	42145699	42466157	0	0	scaffold_1	chr12
26482510	26484179	15210805	15209117	1670	1689	86.37	42145699	52839179	0	0	scaffold_1	chr6
26485399	26486257	15206505	15205640	859	866	88.1	42145699	52839179	0	0	scaffold_1	chr6
26487894	26488665	29892499	29893284	772	786	89.04	42145699	42466157	0	0	scaffold_1	chr12
26517036	26517571	29934667	29935209	536	543	87.84	42145699	42466157	0	0	scaffold_1	chr12
26536332	26537077	15156312	15155574	746	739	87.45	42145699	52839179	0	0	scaffold_1	chr6
26541734	26543115	15150788	15149419	1382	1370	87.55	42145699	52839179	0	0	scaffold_1	chr6
26563489	26566686	29966774	29970008	3198	3235	89.54	42145699	42466157	0.01	0.01	scaffold_1	chr12
26566112	26566759	15136951	15136302	648	650	90.73	42145699	52839179	0	0	scaffold_1	chr6
26576913	26578281	6809750	6811122	1369	1373	90.53	42145699	51234605	0	0	scaffold_1	chr7
26587027	26587872	15133704	15132874	846	831	88.3	42145699	52839179	0	0	scaffold_1	chr6
26588144	26591231	15132280	15129179	3088	3102	90.14	42145699	52839179	0.01	0.01	scaffold_1	chr6
26615860	26616365	15093412	15092915	506	498	94.28	42145699	52839179	0	0	scaffold_1	chr6
26627381	26628546	30024096	30025220	1166	1125	86.96	42145699	42466157	0	0	scaffold_1	chr12
26647099	26649214	30029036	30031136	2116	2101	90.29	42145699	42466157	0.01	0	scaffold_1	chr12
26658679	26661007	30043927	30046231	2329	2305	86.79	42145699	42466157	0.01	0.01	scaffold_1	chr12
26661358	26661774	30046798	30047227	417	430	87.27	42145699	42466157	0	0	scaffold_1	chr12
26661996	26664522	30047723	30050258	2527	2536	90.62	42145699	42466157	0.01	0.01	scaffold_1	chr12
26681742	26685151	30051518	30054909	3410	3392	87.13	42145699	42466157	0.01	0.01	scaffold_1	chr12
26733360	26734291	30079186	30080168	932	983	83.12	42145699	42466157	0	0	scaffold_1	chr12
26782001	26783515	30119343	30120860	1515	1518	92.26	42145699	42466157	0	0	scaffold_1	chr12
26782001	26783515	14937438	14935917	1515	1522	91.7	42145699	52839179	0	0	scaffold_1	chr6
26797457	26797940	9699483	9698999	484	485	84.73	42145699	45112342	0	0	scaffold_1	chr9
26800374	26801355	26100283	26099312	982	972	84.37	42145699	32993148	0	0	scaffold_1	chr17
26852992	26854433	14928595	14927153	1442	1443	82.11	42145699	52839179	0	0	scaffold_1	chr6
26854895	26856934	14926688	14924665	2040	2024	90.39	42145699	52839179	0	0	scaffold_1	chr6
26854910	26856952	30147997	30150026	2043	2030	90.56	42145699	42466157	0	0	scaffold_1	chr12
26859162	26861953	14922972	14920114	2792	2859	84.01	42145699	52839179	0.01	0.01	scaffold_1	chr6
26865593	26867126	14917897	14916346	1534	1552	86.07	42145699	52839179	0	0	scaffold_1	chr6
26911563	26912350	14914418	14913615	788	804	90.2	42145699	52839179	0	0	scaffold_1	chr6
26923659	26926002	30168091	30170406	2344	2316	87.56	42145699	42466157	0.01	0.01	scaffold_1	chr12
26928578	26928817	30172483	30172716	240	234	90.53	42145699	42466157	0	0	scaffold_1	chr12
26938100	26938267	30199070	30199239	168	170	94.74	42145699	42466157	0	0	scaffold_1	chr12
26941036	26941962	14884197	14883262	927	936	91.05	42145699	52839179	0	0	scaffold_1	chr6
26945957	26946409	14872202	14871754	453	449	92.31	42145699	52839179	0	0	scaffold_1	chr6
26979688	26981635	14864100	14862142	1948	1959	86.21	42145699	52839179	0	0	scaffold_1	chr6
27106338	27107649	14723921	14722619	1312	1303	94.22	42145699	52839179	0	0	scaffold_1	chr6
27149792	27153125	14703628	14700180	3334	3449	86.92	42145699	52839179	0.01	0.01	scaffold_1	chr6
27160241	27161305	30318567	30319618	1065	1052	87.99	42145699	42466157	0	0	scaffold_1	chr12
27196234	27197497	30329441	30330723	1264	1283	93.84	42145699	42466157	0	0	scaffold_1	chr12
27201541	27202546	14673750	14672745	1006	1006	91.87	42145699	52839179	0	0	scaffold_1	chr6
27202739	27203681	30332629	30333575	943	947	91.9	42145699	42466157	0	0	scaffold_1	chr12
27204120	27206042	30334147	30336045	1923	1899	86.45	42145699	42466157	0	0	scaffold_1	chr12
27223042	27226489	30352074	30355507	3448	3434	88.21	42145699	42466157	0.01	0.01	scaffold_1	chr12
27226489	27229414	30355651	30358577	2926	2927	91.81	42145699	42466157	0.01	0.01	scaffold_1	chr12
27226892	27229526	14646452	14643822	2635	2631	91.7	42145699	52839179	0.01	0	scaffold_1	chr6
27251778	27252910	30391018	30392134	1133	1117	90.36	42145699	42466157	0	0	scaffold_1	chr12
[truncated: 33,222 more rows]

## Sheet: Figure 2
Figure 2	The number of syntenic genes between Yugu1 and that from subgenome1, subgenome2 and both of Longmi4
Scaffod_name (Yugu1)	Gene_name (Yugu1)	Subgenome1 (Longmi4)	Subgenome2 (Longmi4)	Both
scaffold_1	Seita.1G000500.1.v2.2	Y	Y	Y
scaffold_1	Seita.1G000600.1.v2.2	Y	Y	Y
scaffold_1	Seita.1G000700.1.v2.2	Y	Y	Y
scaffold_1	Seita.1G000800.1.v2.2	Y	Y	Y
scaffold_1	Seita.1G001000.1.v2.2	Y	Y	Y
scaffold_1	Seita.1G001100.1.v2.2	Y	Y	Y
scaffold_1	Seita.1G001200.1.v2.2	Y	Y	Y
scaffold_1	Seita.1G001300.1.v2.2	Y	Y	Y
scaffold_1	Seita.1G001400.1.v2.2	Y	Y	Y
scaffold_1	Seita.1G001500.1.v2.2	Y	Y	Y
scaffold_1	Seita.1G001600.1.v2.2	Y	Y	Y
scaffold_1	Seita.1G001700.1.v2.2	Y	Y	Y
scaffold_1	Seita.1G001900.1.v2.2	Y	Y	Y
scaffold_1	Seita.1G002100.1.v2.2	Y	Y	Y
scaffold_1	Seita.1G002200.1.v2.2	Y	Y	Y
scaffold_1	Seita.1G002300.1.v2.2	Y	Y	Y
scaffold_1	Seita.1G002400.1.v2.2	Y	Y	Y
scaffold_1	Seita.1G002500.1.v2.2	Y	Y	Y
scaffold_1	Seita.1G002600.1.v2.2	Y	Y	Y
scaffold_1	Seita.1G002700.1.v2.2	Y	Y	Y
scaffold_1	Seita.1G002800.1.v2.2	Y	Y	Y
scaffold_1	Seita.1G002900.1.v2.2	Y	Y	Y
scaffold_1	Seita.1G003100.1.v2.2	Y	Y	Y
scaffold_1	Seita.1G003200.1.v2.2	Y	Y	Y
scaffold_1	Seita.1G003400.1.v2.2	Y	Y	Y
scaffold_1	Seita.1G003500.1.v2.2	Y	Y	Y
scaffold_1	Seita.1G003700.1.v2.2	Y	Y	Y
scaffold_1	Seita.1G003800.1.v2.2	Y	Y	Y
scaffold_1	Seita.1G004000.1.v2.2	Y	Y	Y
scaffold_1	Seita.1G004100.1.v2.2	Y	Y	Y
scaffold_1	Seita.1G004200.1.v2.2	Y	Y	Y
scaffold_1	Seita.1G004300.1.v2.2	Y	Y	Y
scaffold_1	Seita.1G004600.1.v2.2	Y	Y	Y
scaffold_1	Seita.1G004800.1.v2.2	Y	Y	Y
scaffold_1	Seita.1G004900.1.v2.2	Y	Y	Y
scaffold_1	Seita.1G005100.1.v2.2	Y	Y	Y
scaffold_1	Seita.1G005200.1.v2.2	Y	Y	Y
scaffold_1	Seita.1G005300.2.v2.2	Y	Y	Y
scaffold_1	Seita.1G005400.1.v2.2	Y	Y	Y
scaffold_1	Seita.1G005500.1.v2.2	Y	Y	Y
scaffold_1	Seita.1G005600.1.v2.2	Y	Y	Y
scaffold_1	Seita.1G005700.1.v2.2	Y	Y	Y
scaffold_1	Seita.1G005800.1.v2.2	Y	Y	Y
scaffold_1	Seita.1G005900.1.v2.2	Y	Y	Y
scaffold_1	Seita.1G006300.1.v2.2	Y	Y	Y
scaffold_1	Seita.1G006700.1.v2.2	N	Y	N
scaffold_1	Seita.1G007200.1.v2.2	N	Y	N
scaffold_1	Seita.1G003900.1.v2.2	Y	N	N
scaffold_1	Seita.1G004500.1.v2.2	Y	N	N
scaffold_1	Seita.1G007400.1.v2.2	Y	Y	Y
scaffold_1	Seita.1G007800.1.v2.2	Y	Y	Y
scaffold_1	Seita.1G007900.1.v2.2	Y	Y	Y
scaffold_1	Seita.1G008100.1.v2.2	Y	Y	Y
scaffold_1	Seita.1G008400.1.v2.2	N	Y	N
scaffold_1	Seita.1G008600.1.v2.2	Y	Y	Y
scaffold_1	Seita.1G008800.1.v2.2	Y	Y	Y
scaffold_1	Seita.1G008900.1.v2.2	Y	Y	Y
scaffold_1	Seita.1G009000.1.v2.2	Y	Y	Y
scaffold_1	Seita.1G009100.1.v2.2	Y	Y	Y
scaffold_1	Seita.1G009200.1.v2.2	Y	Y	Y
scaffold_1	Seita.1G009300.1.v2.2	Y	Y	Y
scaffold_1	Seita.1G009400.1.v2.2	Y	Y	Y
scaffold_1	Seita.1G009500.1.v2.2	Y	Y	Y
scaffold_1	Seita.1G009600.1.v2.2	Y	Y	Y
scaffold_1	Seita.1G009800.1.v2.2	Y	Y	Y
scaffold_1	Seita.1G009900.1.v2.2	N	Y	N
scaffold_1	Seita.1G010200.1.v2.2	Y	Y	Y
scaffold_1	Seita.1G010300.1.v2.2	Y	Y	Y
scaffold_1	Seita.1G010400.1.v2.2	Y	Y	Y
scaffold_1	Seita.1G010500.1.v2.2	Y	Y	Y
scaffold_1	Seita.1G008200.1.v2.2	Y	N	N
scaffold_1	Seita.1G010700.1.v2.2	Y	N	N
scaffold_1	Seita.1G011000.1.v2.2	Y	Y	Y
scaffold_1	Seita.1G011600.1.v2.2	Y	Y	Y
scaffold_1	Seita.1G011800.1.v2.2	Y	Y	Y
scaffold_1	Seita.1G011900.1.v2.2	Y	Y	Y
scaffold_1	Seita.1G012000.1.v2.2	Y	Y	Y
scaffold_1	Seita.1G012100.1.v2.2	Y	Y	Y
scaffold_1	Seita.1G012200.1.v2.2	Y	Y	Y
scaffold_1	Seita.1G012300.1.v2.2	Y	N	N
scaffold_1	Seita.1G012400.1.v2.2	Y	Y	Y
scaffold_1	Seita.1G012500.1.v2.2	Y	Y	Y
scaffold_1	Seita.1G012600.1.v2.2	Y	Y	Y
scaffold_1	Seita.1G012700.1.v2.2	Y	Y	Y
scaffold_1	Seita.1G012800.1.v2.2	Y	Y	Y
scaffold_1	Seita.1G012900.1.v2.2	Y	Y	Y
scaffold_1	Seita.1G013100.1.v2.2	Y	Y	Y
scaffold_1	Seita.1G013200.1.v2.2	Y	Y	Y
scaffold_1	Seita.1G013300.1.v2.2	Y	Y	Y
scaffold_1	Seita.1G013400.1.v2.2	Y	Y	Y
scaffold_1	Seita.1G013500.1.v2.2	Y	Y	Y
scaffold_1	Seita.1G013600.1.v2.2	Y	Y	Y
scaffold_1	Seita.1G013800.1.v2.2	Y	Y	Y
scaffold_1	Seita.1G013900.1.v2.2	Y	Y	Y
scaffold_1	Seita.1G014000.1.v2.2	Y	Y	Y
scaffold_1	Seita.1G014100.1.v2.2	Y	Y	Y
scaffold_1	Seita.1G014200.1.v2.2	Y	Y	Y
scaffold_1	Seita.1G014500.1.v2.2	Y	Y	Y
scaffold_1	Seita.1G014600.1.v2.2	Y	Y	Y
scaffold_1	Seita.1G014700.1.v2.2	Y	Y	Y
scaffold_1	Seita.1G015000.1.v2.2	Y	Y	Y
scaffold_1	Seita.1G015100.1.v2.2	Y	Y	Y
scaffold_1	Seita.1G015300.1.v2.2	Y	Y	Y
scaffold_1	Seita.1G015500.1.v2.2	Y	Y	Y
scaffold_1	Seita.1G015800.1.v2.2	Y	N	N
scaffold_1	Seita.1G015900.1.v2.2	Y	Y	Y
scaffold_1	Seita.1G016000.1.v2.2	Y	Y	Y
scaffold_1	Seita.1G016200.1.v2.2	Y	Y	Y
scaffold_1	Seita.1G016500.1.v2.2	Y	Y	Y
scaffold_1	Seita.1G014900.1.v2.2	N	Y	N
scaffold_1	Seita.1G016300.1.v2.2	N	Y	N
scaffold_1	Seita.1G016600.1.v2.2	N	Y	N
scaffold_1	Seita.1G017600.1.v2.2	Y	Y	Y
scaffold_1	Seita.1G017800.1.v2.2	N	Y	N
scaffold_1	Seita.1G018200.1.v2.2	Y	Y	Y
scaffold_1	Seita.1G019100.1.v2.2	Y	Y	Y
scaffold_1	Seita.1G019200.1.v2.2	N	Y	N
scaffold_1	Seita.1G019300.1.v2.2	N	Y	N
scaffold_1	Seita.1G019400.1.v2.2	Y	Y	Y
scaffold_1	Seita.1G019500.1.v2.2	Y	Y	Y
scaffold_1	Seita.1G019600.1.v2.2	Y	Y	Y
scaffold_1	Seita.1G019700.1.v2.2	Y	Y	Y
scaffold_1	Seita.1G019800.1.v2.2	Y	Y	Y
scaffold_1	Seita.1G019900.1.v2.2	Y	Y	Y
scaffold_1	Seita.1G020100.1.v2.2	Y	Y	Y
scaffold_1	Seita.1G020300.1.v2.2	Y	Y	Y
scaffold_1	Seita.1G020400.1.v2.2	Y	Y	Y
scaffold_1	Seita.1G020500.1.v2.2	Y	Y	Y
scaffold_1	Seita.1G020600.1.v2.2	Y	Y	Y
scaffold_1	Seita.1G020700.1.v2.2	Y	Y	Y
scaffold_1	Seita.1G020900.1.v2.2	Y	Y	Y
scaffold_1	Seita.1G021300.1.v2.2	Y	Y	Y
scaffold_1	Seita.1G021400.1.v2.2	Y	Y	Y
scaffold_1	Seita.1G021500.1.v2.2	Y	Y	Y
scaffold_1	Seita.1G021900.1.v2.2	Y	Y	Y
scaffold_1	Seita.1G022800.1.v2.2	N	Y	N
scaffold_1	Seita.1G023100.1.v2.2	Y	Y	Y
scaffold_1	Seita.1G023300.1.v2.2	Y	Y	Y
scaffold_1	Seita.1G023400.1.v2.2	Y	Y	Y
scaffold_1	Seita.1G023500.1.v2.2	Y	Y	Y
scaffold_1	Seita.1G023600.1.v2.2	Y	Y	Y
scaffold_1	Seita.1G023800.1.v2.2	Y	Y	Y
scaffold_1	Seita.1G023900.1.v2.2	Y	Y	Y
scaffold_1	Seita.1G024000.1.v2.2	Y	Y	Y
scaffold_1	Seita.1G024100.1.v2.2	Y	Y	Y
scaffold_1	Seita.1G024300.1.v2.2	Y	Y	Y
scaffold_1	Seita.1G024400.1.v2.2	Y	Y	Y
scaffold_1	Seita.1G024500.1.v2.2	Y	Y	Y
scaffold_1	Seita.1G024600.1.v2.2	N	Y	N
scaffold_1	Seita.1G025100.1.v2.2	Y	Y	Y
scaffold_1	Seita.1G025400.1.v2.2	Y	Y	Y
scaffold_1	Seita.1G025900.1.v2.2	Y	Y	Y
scaffold_1	Seita.1G026000.1.v2.2	N	Y	N
scaffold_1	Seita.1G026100.1.v2.2	Y	Y	Y
scaffold_1	Seita.1G026300.1.v2.2	Y	Y	Y
scaffold_1	Seita.1G026600.1.v2.2	N	Y	N
scaffold_1	Seita.1G026800.1.v2.2	Y	Y	Y
scaffold_1	Seita.1G027000.1.v2.2	Y	Y	Y
scaffold_1	Seita.1G027300.1.v2.2	Y	Y	Y
scaffold_1	Seita.1G027400.1.v2.2	Y	Y	Y
scaffold_1	Seita.1G027500.2.v2.2	Y	Y	Y
scaffold_1	Seita.1G027600.1.v2.2	Y	Y	Y
scaffold_1	Seita.1G027700.1.v2.2	Y	Y	Y
scaffold_1	Seita.1G027900.1.v2.2	Y	Y	Y
scaffold_1	Seita.1G028000.1.v2.2	Y	Y	Y
scaffold_1	Seita.1G028300.1.v2.2	Y	Y	Y
scaffold_1	Seita.1G028400.1.v2.2	Y	Y	Y
scaffold_1	Seita.1G028700.1.v2.2	Y	Y	Y
scaffold_1	Seita.1G029000.1.v2.2	Y	Y	Y
scaffold_1	Seita.1G029100.1.v2.2	Y	Y	Y
scaffold_1	Seita.1G029300.1.v2.2	N	Y	N
scaffold_1	Seita.1G029400.1.v2.2	Y	Y	Y
scaffold_1	Seita.1G030300.1.v2.2	Y	Y	Y
scaffold_1	Seita.1G030500.1.v2.2	Y	Y	Y
scaffold_1	Seita.1G030600.1.v2.2	Y	Y	Y
scaffold_1	Seita.1G030900.1.v2.2	Y	Y	Y
scaffold_1	Seita.1G031100.1.v2.2	Y	Y	Y
scaffold_1	Seita.1G031300.1.v2.2	Y	Y	Y
scaffold_1	Seita.1G031400.1.v2.2	Y	Y	Y
scaffold_1	Seita.1G031600.1.v2.2	Y	Y	Y
scaffold_1	Seita.1G031700.1.v2.2	Y	Y	Y
scaffold_1	Seita.1G031800.1.v2.2	Y	Y	Y
scaffold_1	Seita.1G031900.1.v2.2	Y	Y	Y
scaffold_1	Seita.1G032000.1.v2.2	Y	Y	Y
scaffold_1	Seita.1G032300.1.v2.2	Y	Y	Y
scaffold_1	Seita.1G023700.1.v2.2	Y	N	N
scaffold_1	Seita.1G030200.1.v2.2	Y	N	N
scaffold_1	Seita.1G032400.1.v2.2	Y	Y	Y
scaffold_1	Seita.1G032500.1.v2.2	Y	Y	Y
scaffold_1	Seita.1G032600.1.v2.2	Y	Y	Y
scaffold_1	Seita.1G032700.1.v2.2	Y	Y	Y
scaffold_1	Seita.1G032800.1.v2.2	Y	Y	Y
scaffold_1	Seita.1G032900.1.v2.2	Y	Y	Y
scaffold_1	Seita.1G033200.1.v2.2	Y	Y	Y
scaffold_1	Seita.1G033600.1.v2.2	Y	Y	Y
scaffold_1	Seita.1G033700.1.v2.2	Y	Y	Y
scaffold_1	Seita.1G033800.1.v2.2	Y	Y	Y
scaffold_1	Seita.1G034000.1.v2.2	Y	Y	Y
scaffold_1	Seita.1G034100.1.v2.2	Y	Y	Y
scaffold_1	Seita.1G034200.1.v2.2	Y	Y	Y
scaffold_1	Seita.1G034300.1.v2.2	Y	Y	Y
scaffold_1	Seita.1G034400.1.v2.2	Y	Y	Y
scaffold_1	Seita.1G034500.1.v2.2	Y	Y	Y
scaffold_1	Seita.1G034600.1.v2.2	Y	Y	Y
scaffold_1	Seita.1G034700.1.v2.2	Y	Y	Y
scaffold_1	Seita.1G034800.1.v2.2	Y	Y	Y
scaffold_1	Seita.1G034900.1.v2.2	Y	Y	Y
scaffold_1	Seita.1G035000.1.v2.2	Y	Y	Y
scaffold_1	Seita.1G035100.1.v2.2	Y	Y	Y
scaffold_1	Seita.1G035200.1.v2.2	Y	Y	Y
scaffold_1	Seita.1G035300.1.v2.2	Y	Y	Y
scaffold_1	Seita.1G033500.1.v2.2	Y	N	N
scaffold_1	Seita.1G037000.1.v2.2	Y	Y	Y
scaffold_1	Seita.1G037700.1.v2.2	Y	Y	Y
scaffold_1	Seita.1G037800.1.v2.2	Y	Y	Y
scaffold_1	Seita.1G038000.1.v2.2	Y	Y	Y
scaffold_1	Seita.1G038200.1.v2.2	Y	Y	Y
scaffold_1	Seita.1G038100.1.v2.2	Y	N	N
scaffold_1	Seita.1G039300.1.v2.2	Y	Y	Y
scaffold_1	Seita.1G039600.1.v2.2	Y	Y	Y
scaffold_1	Seita.1G039700.1.v2.2	Y	Y	Y
scaffold_1	Seita.1G040100.1.v2.2	Y	Y	Y
scaffold_1	Seita.1G040200.2.v2.2	Y	Y	Y
scaffold_1	Seita.1G040300.1.v2.2	Y	Y	Y
scaffold_1	Seita.1G040400.1.v2.2	N	Y	N
scaffold_1	Seita.1G040600.1.v2.2	Y	Y	Y
scaffold_1	Seita.1G040900.1.v2.2	Y	Y	Y
scaffold_1	Seita.1G041000.1.v2.2	Y	Y	Y
scaffold_1	Seita.1G041200.1.v2.2	Y	Y	Y
scaffold_1	Seita.1G041300.1.v2.2	Y	Y	Y
scaffold_1	Seita.1G041400.1.v2.2	N	Y	N
scaffold_1	Seita.1G041800.1.v2.2	Y	Y	Y
scaffold_1	Seita.1G042400.1.v2.2	Y	Y	Y
scaffold_1	Seita.1G042500.1.v2.2	Y	Y	Y
scaffold_1	Seita.1G042600.1.v2.2	Y	Y	Y
scaffold_1	Seita.1G042700.1.v2.2	Y	Y	Y
scaffold_1	Seita.1G042800.1.v2.2	Y	Y	Y
scaffold_1	Seita.1G043300.1.v2.2	Y	Y	Y
scaffold_1	Seita.1G043400.1.v2.2	Y	Y	Y
scaffold_1	Seita.1G043500.3.v2.2	Y	Y	Y
scaffold_1	Seita.1G043600.1.v2.2	Y	Y	Y
scaffold_1	Seita.1G043800.1.v2.2	Y	Y	Y
scaffold_1	Seita.1G043900.1.v2.2	Y	Y	Y
scaffold_1	Seita.1G044000.1.v2.2	Y	Y	Y
scaffold_1	Seita.1G044100.1.v2.2	Y	Y	Y
scaffold_1	Seita.1G044200.1.v2.2	Y	Y	Y
scaffold_1	Seita.1G044300.1.v2.2	Y	Y	Y
scaffold_1	Seita.1G044500.1.v2.2	Y	Y	Y
scaffold_1	Seita.1G044600.1.v2.2	Y	Y	Y
scaffold_1	Seita.1G044700.1.v2.2	Y	Y	Y
scaffold_1	Seita.1G044800.1.v2.2	Y	Y	Y
scaffold_1	Seita.1G045000.1.v2.2	Y	Y	Y
scaffold_1	Seita.1G045100.1.v2.2	Y	Y	Y
scaffold_1	Seita.1G045300.1.v2.2	Y	Y	Y
scaffold_1	Seita.1G045400.1.v2.2	Y	Y	Y
scaffold_1	Seita.1G045500.1.v2.2	Y	Y	Y
scaffold_1	Seita.1G045700.1.v2.2	Y	Y	Y
scaffold_1	Seita.1G045800.1.v2.2	Y	Y	Y
scaffold_1	Seita.1G045900.1.v2.2	Y	Y	Y
scaffold_1	Seita.1G046000.1.v2.2	Y	Y	Y
scaffold_1	Seita.1G046100.1.v2.2	Y	Y	Y
scaffold_1	Seita.1G046200.1.v2.2	Y	Y	Y
scaffold_1	Seita.1G046300.1.v2.2	Y	Y	Y
scaffold_1	Seita.1G046400.1.v2.2	Y	Y	Y
scaffold_1	Seita.1G046500.1.v2.2	Y	Y	Y
scaffold_1	Seita.1G046600.1.v2.2	Y	Y	Y
scaffold_1	Seita.1G046700.1.v2.2	Y	Y	Y
scaffold_1	Seita.1G046800.1.v2.2	Y	Y	Y
scaffold_1	Seita.1G046900.1.v2.2	Y	Y	Y
scaffold_1	Seita.1G047100.1.v2.2	N	Y	N
scaffold_1	Seita.1G047800.1.v2.2	Y	Y	Y
scaffold_1	Seita.1G048000.1.v2.2	Y	Y	Y
scaffold_1	Seita.1G048100.1.v2.2	Y	Y	Y
scaffold_1	Seita.1G048300.1.v2.2	Y	Y	Y
scaffold_1	Seita.1G048400.1.v2.2	Y	Y	Y
scaffold_1	Seita.1G048500.1.v2.2	N	Y	N
scaffold_1	Seita.1G048800.1.v2.2	Y	Y	Y
scaffold_1	Seita.1G048900.1.v2.2	Y	Y	Y
scaffold_1	Seita.1G049000.1.v2.2	Y	Y	Y
scaffold_1	Seita.1G049100.1.v2.2	Y	Y	Y
scaffold_1	Seita.1G049200.1.v2.2	Y	Y	Y
scaffold_1	Seita.1G049400.1.v2.2	Y	Y	Y
scaffold_1	Seita.1G049500.1.v2.2	Y	Y	Y
scaffold_1	Seita.1G049600.1.v2.2	Y	Y	Y
scaffold_1	Seita.1G049700.1.v2.2	Y	Y	Y
scaffold_1	Seita.1G049900.1.v2.2	Y	Y	Y
scaffold_1	Seita.1G050300.1.v2.2	Y	Y	Y
scaffold_1	Seita.1G050400.1.v2.2	Y	Y	Y
scaffold_1	Seita.1G050500.1.v2.2	Y	Y	Y
scaffold_1	Seita.1G050600.1.v2.2	Y	Y	Y
scaffold_1	Seita.1G050700.1.v2.2	Y	Y	Y
scaffold_1	Seita.1G050800.1.v2.2	Y	Y	Y
scaffold_1	Seita.1G050900.1.v2.2	Y	Y	Y
scaffold_1	Seita.1G051100.1.v2.2	Y	Y	Y
scaffold_1	Seita.1G051200.1.v2.2	Y	Y	Y
scaffold_1	Seita.1G051300.1.v2.2	Y	Y	Y
scaffold_1	Seita.1G051500.1.v2.2	N	Y	N
scaffold_1	Seita.1G051800.1.v2.2	Y	Y	Y
scaffold_1	Seita.1G051900.1.v2.2	Y	Y	Y
scaffold_1	Seita.1G052000.1.v2.2	Y	Y	Y
scaffold_1	Seita.1G052100.1.v2.2	Y	Y	Y
scaffold_1	Seita.1G052400.1.v2.2	Y	Y	Y
scaffold_1	Seita.1G052500.1.v2.2	Y	Y	Y
scaffold_1	Seita.1G052600.1.v2.2	Y	Y	Y
scaffold_1	Seita.1G052700.1.v2.2	Y	Y	Y
scaffold_1	Seita.1G053200.1.v2.2	Y	Y	Y
scaffold_1	Seita.1G053600.1.v2.2	Y	Y	Y
scaffold_1	Seita.1G053800.1.v2.2	Y	Y	Y
scaffold_1	Seita.1G053900.1.v2.2	Y	Y	Y
scaffold_1	Seita.1G054000.1.v2.2	Y	Y	Y
scaffold_1	Seita.1G054100.1.v2.2	Y	Y	Y
scaffold_1	Seita.1G054200.1.v2.2	Y	Y	Y
scaffold_1	Seita.1G054300.1.v2.2	N	Y	N
scaffold_1	Seita.1G054400.1.v2.2	Y	Y	Y
scaffold_1	Seita.1G054500.1.v2.2	Y	Y	Y
scaffold_1	Seita.1G054600.1.v2.2	Y	Y	Y
scaffold_1	Seita.1G054800.1.v2.2	Y	Y	Y
scaffold_1	Seita.1G054900.1.v2.2	Y	Y	Y
scaffold_1	Seita.1G055000.1.v2.2	Y	Y	Y
scaffold_1	Seita.1G055200.1.v2.2	Y	Y	Y
scaffold_1	Seita.1G055300.1.v2.2	Y	Y	Y
scaffold_1	Seita.1G055500.1.v2.2	Y	Y	Y
scaffold_1	Seita.1G055900.1.v2.2	N	Y	N
scaffold_1	Seita.1G056000.1.v2.2	Y	Y	Y
scaffold_1	Seita.1G056200.1.v2.2	Y	Y	Y
scaffold_1	Seita.1G056500.1.v2.2	Y	Y	Y
scaffold_1	Seita.1G056600.1.v2.2	Y	Y	Y
scaffold_1	Seita.1G056700.1.v2.2	Y	Y	Y
scaffold_1	Seita.1G056900.1.v2.2	Y	Y	Y
scaffold_1	Seita.1G057000.1.v2.2	Y	Y	Y
scaffold_1	Seita.1G057300.1.v2.2	Y	Y	Y
scaffold_1	Seita.1G057400.1.v2.2	Y	Y	Y
scaffold_1	Seita.1G057500.1.v2.2	Y	Y	Y
scaffold_1	Seita.1G057700.1.v2.2	Y	Y	Y
scaffold_1	Seita.1G058100.1.v2.2	Y	Y	Y
scaffold_1	Seita.1G058300.2.v2.2	Y	Y	Y
scaffold_1	Seita.1G058600.1.v2.2	Y	Y	Y
scaffold_1	Seita.1G058700.1.v2.2	Y	Y	Y
scaffold_1	Seita.1G058900.1.v2.2	Y	Y	Y
scaffold_1	Seita.1G059300.1.v2.2	Y	Y	Y
scaffold_1	Seita.1G059400.1.v2.2	Y	Y	Y
scaffold_1	Seita.1G059500.1.v2.2	Y	Y	Y
scaffold_1	Seita.1G059800.1.v2.2	Y	Y	Y
scaffold_1	Seita.1G060000.1.v2.2	Y	Y	Y
scaffold_1	Seita.1G060200.1.v2.2	Y	Y	Y
scaffold_1	Seita.1G060300.1.v2.2	Y	Y	Y
scaffold_1	Seita.1G060500.1.v2.2	Y	Y	Y
scaffold_1	Seita.1G060600.1.v2.2	Y	Y	Y
scaffold_1	Seita.1G060700.1.v2.2	Y	Y	Y
scaffold_1	Seita.1G060800.1.v2.2	Y	Y	Y
scaffold_1	Seita.1G060900.1.v2.2	Y	Y	Y
scaffold_1	Seita.1G061200.1.v2.2	Y	Y	Y
scaffold_1	Seita.1G061300.1.v2.2	Y	Y	Y
scaffold_1	Seita.1G061900.1.v2.2	Y	Y	Y
scaffold_1	Seita.1G062000.1.v2.2	Y	Y	Y
scaffold_1	Seita.1G062100.1.v2.2	Y	Y	Y
scaffold_1	Seita.1G062400.1.v2.2	Y	Y	Y
scaffold_1	Seita.1G062500.1.v2.2	Y	Y	Y
scaffold_1	Seita.1G062600.1.v2.2	Y	Y	Y
scaffold_1	Seita.1G062700.1.v2.2	Y	Y	Y
scaffold_1	Seita.1G063200.1.v2.2	Y	Y	Y
scaffold_1	Seita.1G063300.1.v2.2	Y	Y	Y
scaffold_1	Seita.1G063400.1.v2.2	Y	Y	Y
scaffold_1	Seita.1G063500.1.v2.2	Y	Y	Y
scaffold_1	Seita.1G063600.1.v2.2	Y	Y	Y
scaffold_1	Seita.1G063700.1.v2.2	Y	Y	Y
scaffold_1	Seita.1G063800.1.v2.2	Y	Y	Y
scaffold_1	Seita.1G064000.1.v2.2	Y	Y	Y
scaffold_1	Seita.1G064200.1.v2.2	Y	Y	Y
scaffold_1	Seita.1G064300.2.v2.2	Y	Y	Y
scaffold_1	Seita.1G064400.1.v2.2	Y	Y	Y
scaffold_1	Seita.1G064600.1.v2.2	N	Y	N
scaffold_1	Seita.1G064700.1.v2.2	N	Y	N
scaffold_1	Seita.1G064800.1.v2.2	Y	Y	Y
scaffold_1	Seita.1G064900.1.v2.2	Y	Y	Y
scaffold_1	Seita.1G065200.1.v2.2	Y	Y	Y
scaffold_1	Seita.1G065300.1.v2.2	Y	Y	Y
scaffold_1	Seita.1G065500.1.v2.2	Y	Y	Y
scaffold_1	Seita.1G065700.1.v2.2	Y	Y	Y
scaffold_1	Seita.1G066200.1.v2.2	Y	Y	Y
scaffold_1	Seita.1G066300.1.v2.2	Y	Y	Y
scaffold_1	Seita.1G066400.1.v2.2	Y	Y	Y
scaffold_1	Seita.1G066500.1.v2.2	Y	Y	Y
scaffold_1	Seita.1G066600.1.v2.2	Y	Y	Y
scaffold_1	Seita.1G067000.1.v2.2	Y	Y	Y
scaffold_1	Seita.1G067100.1.v2.2	N	Y	N
scaffold_1	Seita.1G067200.1.v2.2	N	Y	N
scaffold_1	Seita.1G067300.1.v2.2	Y	Y	Y
scaffold_1	Seita.1G067400.1.v2.2	Y	Y	Y
scaffold_1	Seita.1G067700.1.v2.2	Y	Y	Y
scaffold_1	Seita.1G067800.1.v2.2	Y	Y	Y
scaffold_1	Seita.1G068000.1.v2.2	Y	Y	Y
scaffold_1	Seita.1G068200.1.v2.2	Y	Y	Y
scaffold_1	Seita.1G068300.1.v2.2	Y	Y	Y
scaffold_1	Seita.1G068600.1.v2.2	Y	Y	Y
scaffold_1	Seita.1G068800.1.v2.2	Y	Y	Y
scaffold_1	Seita.1G069000.1.v2.2	Y	Y	Y
scaffold_1	Seita.1G069100.1.v2.2	Y	Y	Y
scaffold_1	Seita.1G069200.1.v2.2	Y	Y	Y
scaffold_1	Seita.1G069300.1.v2.2	Y	Y	Y
scaffold_1	Seita.1G069400.1.v2.2	Y	Y	Y
scaffold_1	Seita.1G069500.1.v2.2	Y	Y	Y
scaffold_1	Seita.1G069600.1.v2.2	Y	Y	Y
scaffold_1	Seita.1G069700.1.v2.2	Y	Y	Y
scaffold_1	Seita.1G069900.1.v2.2	Y	Y	Y
scaffold_1	Seita.1G070200.1.v2.2	Y	Y	Y
scaffold_1	Seita.1G070400.1.v2.2	Y	Y	Y
scaffold_1	Seita.1G070700.1.v2.2	Y	Y	Y
scaffold_1	Seita.1G070800.1.v2.2	Y	Y	Y
scaffold_1	Seita.1G070900.1.v2.2	Y	Y	Y
scaffold_1	Seita.1G071000.1.v2.2	Y	Y	Y
scaffold_1	Seita.1G071300.1.v2.2	N	Y	N
scaffold_1	Seita.1G071600.1.v2.2	Y	Y	Y
scaffold_1	Seita.1G071700.1.v2.2	Y	Y	Y
scaffold_1	Seita.1G071900.1.v2.2	Y	Y	Y
scaffold_1	Seita.1G072200.1.v2.2	Y	Y	Y
scaffold_1	Seita.1G072700.1.v2.2	Y	Y	Y
scaffold_1	Seita.1G072900.1.v2.2	N	Y	N
scaffold_1	Seita.1G073000.1.v2.2	Y	Y	Y
scaffold_1	Seita.1G073100.1.v2.2	Y	Y	Y
scaffold_1	Seita.1G073400.1.v2.2	Y	Y	Y
scaffold_1	Seita.1G073500.1.v2.2	Y	Y	Y
scaffold_1	Seita.1G073600.1.v2.2	Y	Y	Y
scaffold_1	Seita.1G073700.1.v2.2	Y	Y	Y
scaffold_1	Seita.1G073800.1.v2.2	Y	Y	Y
scaffold_1	Seita.1G073900.1.v2.2	Y	Y	Y
scaffold_1	Seita.1G074000.1.v2.2	Y	Y	Y
scaffold_1	Seita.1G074100.1.v2.2	Y	Y	Y
scaffold_1	Seita.1G074200.1.v2.2	Y	Y	Y
scaffold_1	Seita.1G074700.1.v2.2	Y	Y	Y
scaffold_1	Seita.1G075300.1.v2.2	N	Y	N
scaffold_1	Seita.1G075400.1.v2.2	Y	Y	Y
scaffold_1	Seita.1G075500.1.v2.2	Y	Y	Y
scaffold_1	Seita.1G075600.1.v2.2	Y	Y	Y
scaffold_1	Seita.1G075700.1.v2.2	Y	Y	Y
scaffold_1	Seita.1G075800.1.v2.2	Y	Y	Y
scaffold_1	Seita.1G075900.1.v2.2	Y	Y	Y
scaffold_1	Seita.1G076000.1.v2.2	Y	Y	Y
scaffold_1	Seita.1G076100.1.v2.2	Y	Y	Y
scaffold_1	Seita.1G076300.1.v2.2	Y	Y	Y
scaffold_1	Seita.1G076900.1.v2.2	Y	Y	Y
scaffold_1	Seita.1G077100.1.v2.2	Y	Y	Y
scaffold_1	Seita.1G077200.1.v2.2	Y	Y	Y
scaffold_1	Seita.1G077300.1.v2.2	Y	Y	Y
scaffold_1	Seita.1G077500.1.v2.2	Y	Y	Y
scaffold_1	Seita.1G077700.1.v2.2	Y	Y	Y
scaffold_1	Seita.1G077800.1.v2.2	Y	Y	Y
scaffold_1	Seita.1G077900.1.v2.2	Y	Y	Y
scaffold_1	Seita.1G078000.1.v2.2	Y	Y	Y
scaffold_1	Seita.1G078200.1.v2.2	Y	Y	Y
scaffold_1	Seita.1G078300.1.v2.2	Y	Y	Y
scaffold_1	Seita.1G078500.1.v2.2	Y	Y	Y
scaffold_1	Seita.1G078900.1.v2.2	Y	Y	Y
scaffold_1	Seita.1G079000.1.v2.2	Y	Y	Y
scaffold_1	Seita.1G079200.1.v2.2	Y	Y	Y
scaffold_1	Seita.1G079300.1.v2.2	Y	Y	Y
scaffold_1	Seita.1G079400.1.v2.2	Y	Y	Y
scaffold_1	Seita.1G079500.1.v2.2	Y	Y	Y
scaffold_1	Seita.1G079700.1.v2.2	Y	Y	Y
scaffold_1	Seita.1G079800.1.v2.2	Y	Y	Y
scaffold_1	Seita.1G079900.1.v2.2	Y	Y	Y
scaffold_1	Seita.1G080100.1.v2.2	Y	Y	Y
scaffold_1	Seita.1G080200.1.v2.2	Y	Y	Y
scaffold_1	Seita.1G080400.1.v2.2	N	Y	N
scaffold_1	Seita.1G080500.1.v2.2	Y	Y	Y
scaffold_1	Seita.1G080600.1.v2.2	Y	Y	Y
scaffold_1	Seita.1G080700.1.v2.2	Y	Y	Y
scaffold_1	Seita.1G080800.1.v2.2	Y	Y	Y
scaffold_1	Seita.1G080900.1.v2.2	Y	Y	Y
scaffold_1	Seita.1G081000.1.v2.2	Y	Y	Y
scaffold_1	Seita.1G081100.1.v2.2	Y	Y	Y
scaffold_1	Seita.1G081400.1.v2.2	Y	Y	Y
scaffold_1	Seita.1G081600.1.v2.2	Y	Y	Y
scaffold_1	Seita.1G081800.1.v2.2	Y	Y	Y
scaffold_1	Seita.1G082000.1.v2.2	Y	Y	Y
scaffold_1	Seita.1G082100.1.v2.2	Y	Y	Y
scaffold_1	Seita.1G082700.1.v2.2	Y	Y	Y
scaffold_1	Seita.1G040000.1.v2.2	Y	N	N
scaffold_1	Seita.1G041700.1.v2.2	Y	N	N
scaffold_1	Seita.1G043200.1.v2.2	Y	N	N
scaffold_1	Seita.1G045200.1.v2.2	Y	N	N
scaffold_1	Seita.1G047000.1.v2.2	Y	N	N
scaffold_1	Seita.1G054700.1.v2.2	Y	N	N
scaffold_1	Seita.1G057100.1.v2.2	Y	N	N
scaffold_1	Seita.1G062200.1.v2.2	Y	N	N
scaffold_1	Seita.1G065100.1.v2.2	Y	N	N
scaffold_1	Seita.1G065800.1.v2.2	Y	N	N
scaffold_1	Seita.1G066100.1.v2.2	Y	N	N
scaffold_1	Seita.1G068700.1.v2.2	Y	N	N
scaffold_1	Seita.1G071800.1.v2.2	N	Y	N
scaffold_1	Seita.1G072100.1.v2.2	Y	N	N
scaffold_1	Seita.1G076200.1.v2.2	Y	N	N
scaffold_1	Seita.1G078600.1.v2.2	Y	N	N
scaffold_1	Seita.1G079100.1.v2.2	Y	N	N
scaffold_1	Seita.1G080300.1.v2.2	Y	N	N
scaffold_1	Seita.1G081200.1.v2.2	Y	N	N
scaffold_1	Seita.1G081300.1.v2.2	Y	N	N
scaffold_1	Seita.1G085500.1.v2.2	Y	N	N
scaffold_1	Seita.1G085900.1.v2.2	Y	Y	Y
scaffold_1	Seita.1G086100.1.v2.2	Y	Y	Y
scaffold_1	Seita.1G086200.1.v2.2	Y	Y	Y
scaffold_1	Seita.1G086300.1.v2.2	Y	Y	Y
scaffold_1	Seita.1G086600.1.v2.2	Y	Y	Y
scaffold_1	Seita.1G086900.1.v2.2	Y	Y	Y
scaffold_1	Seita.1G087200.1.v2.2	Y	Y	Y
scaffold_1	Seita.1G087300.1.v2.2	Y	Y	Y
scaffold_1	Seita.1G087400.1.v2.2	Y	Y	Y
scaffold_1	Seita.1G087500.1.v2.2	Y	Y	Y
scaffold_1	Seita.1G087600.1.v2.2	Y	Y	Y
scaffold_1	Seita.1G087700.1.v2.2	Y	Y	Y
scaffold_1	Seita.1G087900.1.v2.2	Y	Y	Y
scaffold_1	Seita.1G088700.1.v2.2	Y	Y	Y
scaffold_1	Seita.1G088800.1.v2.2	Y	Y	Y
scaffold_1	Seita.1G088900.1.v2.2	Y	Y	Y
scaffold_1	Seita.1G089000.1.v2.2	Y	Y	Y
scaffold_1	Seita.1G089200.1.v2.2	Y	Y	Y
scaffold_1	Seita.1G089300.1.v2.2	Y	Y	Y
scaffold_1	Seita.1G089400.1.v2.2	Y	Y	Y
scaffold_1	Seita.1G089500.1.v2.2	Y	Y	Y
scaffold_1	Seita.1G086000.1.v2.2	N	Y	N
scaffold_1	Seita.1G087000.1.v2.2	N	Y	N
scaffold_1	Seita.1G089700.1.v2.2	Y	Y	Y
scaffold_1	Seita.1G089800.1.v2.2	N	Y	N
scaffold_1	Seita.1G089900.1.v2.2	Y	Y	Y
scaffold_1	Seita.1G090000.1.v2.2	Y	Y	Y
scaffold_1	Seita.1G090100.1.v2.2	Y	Y	Y
scaffold_1	Seita.1G090200.1.v2.2	Y	Y	Y
scaffold_1	Seita.1G090400.1.v2.2	Y	Y	Y
scaffold_1	Seita.1G090500.1.v2.2	Y	Y	Y
scaffold_1	Seita.1G090600.1.v2.2	Y	Y	Y
scaffold_1	Seita.1G090700.1.v2.2	Y	Y	Y
scaffold_1	Seita.1G090800.1.v2.2	Y	Y	Y
scaffold_1	Seita.1G090900.1.v2.2	Y	Y	Y
scaffold_1	Seita.1G091000.1.v2.2	Y	Y	Y
scaffold_1	Seita.1G091100.1.v2.2	Y	Y	Y
scaffold_1	Seita.1G091300.1.v2.2	Y	Y	Y
scaffold_1	Seita.1G089600.1.v2.2	Y	N	N
scaffold_1	Seita.1G091800.1.v2.2	N	Y	N
scaffold_1	Seita.1G091900.1.v2.2	Y	Y	Y
scaffold_1	Seita.1G092000.1.v2.2	Y	Y	Y
scaffold_1	Seita.1G092100.1.v2.2	Y	Y	Y
scaffold_1	Seita.1G092400.1.v2.2	Y	Y	Y
scaffold_1	Seita.1G092500.1.v2.2	Y	Y	Y
scaffold_1	Seita.1G092600.1.v2.2	Y	Y	Y
scaffold_1	Seita.1G092700.1.v2.2	Y	Y	Y
scaffold_1	Seita.1G092800.1.v2.2	Y	Y	Y
scaffold_1	Seita.1G092900.1.v2.2	Y	Y	Y
scaffold_1	Seita.1G093000.1.v2.2	Y	Y	Y
scaffold_1	Seita.1G093100.1.v2.2	Y	Y	Y
scaffold_1	Seita.1G093200.1.v2.2	Y	Y	Y
scaffold_1	Seita.1G093300.1.v2.2	Y	Y	Y
scaffold_1	Seita.1G093400.1.v2.2	Y	Y	Y
scaffold_1	Seita.1G093800.1.v2.2	Y	Y	Y
scaffold_1	Seita.1G093900.1.v2.2	Y	Y	Y
scaffold_1	Seita.1G094000.1.v2.2	Y	Y	Y
scaffold_1	Seita.1G094100.1.v2.2	Y	Y	Y
scaffold_1	Seita.1G094200.1.v2.2	Y	Y	Y
scaffold_1	Seita.1G094300.1.v2.2	Y	Y	Y
scaffold_1	Seita.1G094500.1.v2.2	Y	Y	Y
scaffold_1	Seita.1G094800.1.v2.2	Y	Y	Y
scaffold_1	Seita.1G094900.1.v2.2	Y	Y	Y
scaffold_1	Seita.1G095000.1.v2.2	Y	Y	Y
scaffold_1	Seita.1G095100.1.v2.2	Y	Y	Y
scaffold_1	Seita.1G095300.1.v2.2	Y	Y	Y
scaffold_1	Seita.1G095400.1.v2.2	Y	Y	Y
scaffold_1	Seita.1G095500.1.v2.2	N	Y	N
scaffold_1	Seita.1G095600.1.v2.2	Y	Y	Y
scaffold_1	Seita.1G095700.1.v2.2	Y	Y	Y
scaffold_1	Seita.1G095800.1.v2.2	Y	Y	Y
scaffold_1	Seita.1G096100.1.v2.2	Y	Y	Y
scaffold_1	Seita.1G096200.1.v2.2	Y	Y	Y
scaffold_1	Seita.1G096400.1.v2.2	Y	Y	Y
scaffold_1	Seita.1G096500.1.v2.2	Y	Y	Y
scaffold_1	Seita.1G096600.1.v2.2	Y	Y	Y
scaffold_1	Seita.1G096900.1.v2.2	Y	Y	Y
scaffold_1	Seita.1G097100.1.v2.2	Y	Y	Y
scaffold_1	Seita.1G097200.1.v2.2	Y	Y	Y
scaffold_1	Seita.1G097300.1.v2.2	Y	Y	Y
scaffold_1	Seita.1G097400.1.v2.2	Y	Y	Y
scaffold_1	Seita.1G097500.1.v2.2	Y	Y	Y
scaffold_1	Seita.1G097600.1.v2.2	Y	Y	Y
scaffold_1	Seita.1G097800.1.v2.2	Y	Y	Y
scaffold_1	Seita.1G097900.1.v2.2	Y	Y	Y
scaffold_1	Seita.1G098000.1.v2.2	Y	Y	Y
scaffold_1	Seita.1G098100.1.v2.2	Y	Y	Y
scaffold_1	Seita.1G098200.1.v2.2	Y	Y	Y
scaffold_1	Seita.1G098900.1.v2.2	Y	Y	Y
scaffold_1	Seita.1G099000.1.v2.2	Y	Y	Y
scaffold_1	Seita.1G099100.1.v2.2	Y	Y	Y
scaffold_1	Seita.1G099200.1.v2.2	Y	Y	Y
scaffold_1	Seita.1G099300.1.v2.2	Y	Y	Y
scaffold_1	Seita.1G099400.1.v2.2	Y	Y	Y
scaffold_1	Seita.1G099500.1.v2.2	Y	Y	Y
scaffold_1	Seita.1G099800.1.v2.2	Y	Y	Y
scaffold_1	Seita.1G099900.1.v2.2	Y	Y	Y
scaffold_1	Seita.1G100000.1.v2.2	Y	Y	Y
scaffold_1	Seita.1G100300.1.v2.2	N	Y	N
scaffold_1	Seita.1G100400.1.v2.2	Y	Y	Y
scaffold_1	Seita.1G100600.1.v2.2	Y	Y	Y
scaffold_1	Seita.1G100700.1.v2.2	Y	Y	Y
scaffold_1	Seita.1G100800.1.v2.2	Y	Y	Y
scaffold_1	Seita.1G101000.1.v2.2	Y	Y	Y
scaffold_1	Seita.1G101100.1.v2.2	Y	Y	Y
scaffold_1	Seita.1G101200.1.v2.2	Y	Y	Y
scaffold_1	Seita.1G101300.1.v2.2	Y	Y	Y
scaffold_1	Seita.1G101400.1.v2.2	Y	Y	Y
scaffold_1	Seita.1G101500.1.v2.2	Y	Y	Y
scaffold_1	Seita.1G101600.1.v2.2	Y	Y	Y
scaffold_1	Seita.1G101700.1.v2.2	Y	Y	Y
scaffold_1	Seita.1G101800.1.v2.2	Y	Y	Y
scaffold_1	Seita.1G101900.1.v2.2	Y	Y	Y
scaffold_1	Seita.1G102000.1.v2.2	Y	Y	Y
scaffold_1	Seita.1G102100.1.v2.2	Y	Y	Y
scaffold_1	Seita.1G102200.1.v2.2	Y	Y	Y
scaffold_1	Seita.1G102400.1.v2.2	Y	Y	Y
scaffold_1	Seita.1G102500.1.v2.2	Y	Y	Y
scaffold_1	Seita.1G102700.1.v2.2	Y	Y	Y
scaffold_1	Seita.1G102900.1.v2.2	N	Y	N
scaffold_1	Seita.1G103100.1.v2.2	Y	Y	Y
scaffold_1	Seita.1G103200.1.v2.2	Y	Y	Y
scaffold_1	Seita.1G103300.1.v2.2	Y	Y	Y
scaffold_1	Seita.1G103400.1.v2.2	Y	Y	Y
scaffold_1	Seita.1G103500.1.v2.2	Y	Y	Y
scaffold_1	Seita.1G103600.1.v2.2	N	Y	N
scaffold_1	Seita.1G103700.1.v2.2	Y	Y	Y
scaffold_1	Seita.1G104400.1.v2.2	Y	Y	Y
scaffold_1	Seita.1G104500.1.v2.2	N	Y	N
scaffold_1	Seita.1G105100.1.v2.2	Y	Y	Y
scaffold_1	Seita.1G105900.1.v2.2	Y	Y	Y
scaffold_1	Seita.1G106200.1.v2.2	Y	Y	Y
scaffold_1	Seita.1G106300.1.v2.2	Y	Y	Y
scaffold_1	Seita.1G106400.1.v2.2	Y	Y	Y
scaffold_1	Seita.1G106800.1.v2.2	Y	Y	Y
scaffold_1	Seita.1G106900.2.v2.2	Y	Y	Y
scaffold_1	Seita.1G107000.1.v2.2	Y	Y	Y
scaffold_1	Seita.1G107100.1.v2.2	Y	Y	Y
scaffold_1	Seita.1G107200.1.v2.2	Y	Y	Y
scaffold_1	Seita.1G107400.1.v2.2	Y	Y	Y
scaffold_1	Seita.1G107500.1.v2.2	Y	Y	Y
scaffold_1	Seita.1G107600.1.v2.2	N	Y	N
scaffold_1	Seita.1G108000.1.v2.2	Y	Y	Y
scaffold_1	Seita.1G108100.1.v2.2	Y	Y	Y
scaffold_1	Seita.1G108200.1.v2.2	Y	Y	Y
scaffold_1	Seita.1G108300.1.v2.2	Y	Y	Y
scaffold_1	Seita.1G108600.2.v2.2	Y	Y	Y
scaffold_1	Seita.1G108900.1.v2.2	Y	Y	Y
scaffold_1	Seita.1G109000.1.v2.2	Y	Y	Y
scaffold_1	Seita.1G109100.2.v2.2	Y	Y	Y
scaffold_1	Seita.1G109300.1.v2.2	Y	Y	Y
scaffold_1	Seita.1G109400.1.v2.2	Y	Y	Y
scaffold_1	Seita.1G109500.1.v2.2	Y	Y	Y
scaffold_1	Seita.1G109600.1.v2.2	Y	Y	Y
scaffold_1	Seita.1G109700.1.v2.2	Y	Y	Y
scaffold_1	Seita.1G109800.1.v2.2	Y	Y	Y
scaffold_1	Seita.1G109900.1.v2.2	Y	Y	Y
scaffold_1	Seita.1G110000.1.v2.2	Y	Y	Y
scaffold_1	Seita.1G110100.1.v2.2	Y	Y	Y
scaffold_1	Seita.1G110200.1.v2.2	Y	Y	Y
scaffold_1	Seita.1G110400.1.v2.2	N	Y	N
scaffold_1	Seita.1G110700.1.v2.2	Y	Y	Y
scaffold_1	Seita.1G110800.1.v2.2	Y	Y	Y
scaffold_1	Seita.1G110900.1.v2.2	Y	Y	Y
scaffold_1	Seita.1G111400.1.v2.2	Y	Y	Y
scaffold_1	Seita.1G111500.1.v2.2	Y	Y	Y
scaffold_1	Seita.1G111600.1.v2.2	Y	Y	Y
scaffold_1	Seita.1G112000.1.v2.2	Y	Y	Y
scaffold_1	Seita.1G112100.1.v2.2	Y	Y	Y
scaffold_1	Seita.1G112200.1.v2.2	Y	Y	Y
scaffold_1	Seita.1G112300.1.v2.2	Y	Y	Y
scaffold_1	Seita.1G112800.1.v2.2	Y	Y	Y
scaffold_1	Seita.1G112900.2.v2.2	N	Y	N
scaffold_1	Seita.1G113000.1.v2.2	Y	Y	Y
scaffold_1	Seita.1G113100.1.v2.2	Y	Y	Y
scaffold_1	Seita.1G113200.1.v2.2	Y	Y	Y
scaffold_1	Seita.1G113400.1.v2.2	Y	Y	Y
scaffold_1	Seita.1G113900.1.v2.2	Y	Y	Y
scaffold_1	Seita.1G094400.1.v2.2	Y	N	N
scaffold_1	Seita.1G102600.1.v2.2	Y	N	N
scaffold_1	Seita.1G103900.1.v2.2	Y	N	N
scaffold_1	Seita.1G110500.1.v2.2	Y	N	N
scaffold_1	Seita.1G111200.1.v2.2	Y	N	N
scaffold_1	Seita.1G114700.1.v2.2	Y	Y	Y
scaffold_1	Seita.1G114800.1.v2.2	Y	Y	Y
scaffold_1	Seita.1G115500.1.v2.2	Y	Y	Y
scaffold_1	Seita.1G115600.1.v2.2	N	Y	N
scaffold_1	Seita.1G115800.1.v2.2	Y	Y	Y
scaffold_1	Seita.1G116400.1.v2.2	Y	Y	Y
scaffold_1	Seita.1G116700.1.v2.2	Y	Y	Y
scaffold_1	Seita.1G116800.1.v2.2	Y	Y	Y
scaffold_1	Seita.1G116900.1.v2.2	Y	Y	Y
scaffold_1	Seita.1G117000.1.v2.2	Y	Y	Y
scaffold_1	Seita.1G117100.1.v2.2	Y	Y	Y
scaffold_1	Seita.1G117200.1.v2.2	Y	Y	Y
scaffold_1	Seita.1G117300.1.v2.2	Y	Y	Y
scaffold_1	Seita.1G117500.1.v2.2	Y	Y	Y
scaffold_1	Seita.1G117600.1.v2.2	Y	Y	Y
scaffold_1	Seita.1G117800.1.v2.2	Y	Y	Y
scaffold_1	Seita.1G118000.1.v2.2	Y	Y	Y
scaffold_1	Seita.1G118300.1.v2.2	Y	Y	Y
scaffold_1	Seita.1G118400.1.v2.2	Y	Y	Y
scaffold_1	Seita.1G118500.1.v2.2	Y	Y	Y
scaffold_1	Seita.1G118600.1.v2.2	Y	Y	Y
scaffold_1	Seita.1G118700.1.v2.2	Y	Y	Y
scaffold_1	Seita.1G118800.1.v2.2	Y	Y	Y
scaffold_1	Seita.1G120500.1.v2.2	Y	Y	Y
scaffold_1	Seita.1G120800.1.v2.2	N	Y	N
scaffold_1	Seita.1G120900.1.v2.2	N	Y	N
scaffold_1	Seita.1G121000.1.v2.2	N	Y	N
scaffold_1	Seita.1G121600.1.v2.2	Y	Y	Y
scaffold_1	Seita.1G121900.1.v2.2	Y	Y	Y
scaffold_1	Seita.1G122200.1.v2.2	Y	Y	Y
scaffold_1	Seita.1G122400.1.v2.2	Y	Y	Y
scaffold_1	Seita.1G122700.1.v2.2	Y	Y	Y
scaffold_1	Seita.1G122800.1.v2.2	Y	Y	Y
scaffold_1	Seita.1G122900.1.v2.2	Y	Y	Y
scaffold_1	Seita.1G123000.1.v2.2	Y	Y	Y
scaffold_1	Seita.1G123300.1.v2.2	Y	Y	Y
scaffold_1	Seita.1G123400.1.v2.2	Y	Y	Y
scaffold_1	Seita.1G123600.1.v2.2	Y	Y	Y
scaffold_1	Seita.1G123800.1.v2.2	Y	Y	Y
scaffold_1	Seita.1G123900.1.v2.2	Y	Y	Y
scaffold_1	Seita.1G124100.1.v2.2	Y	Y	Y
scaffold_1	Seita.1G124300.1.v2.2	Y	Y	Y
scaffold_1	Seita.1G124400.1.v2.2	Y	Y	Y
scaffold_1	Seita.1G124700.1.v2.2	Y	Y	Y
scaffold_1	Seita.1G125300.1.v2.2	Y	Y	Y
scaffold_1	Seita.1G125700.1.v2.2	Y	Y	Y
scaffold_1	Seita.1G125800.1.v2.2	Y	Y	Y
scaffold_1	Seita.1G126200.1.v2.2	N	Y	N
scaffold_1	Seita.1G126400.1.v2.2	Y	Y	Y
scaffold_1	Seita.1G126500.1.v2.2	Y	Y	Y
scaffold_1	Seita.1G126600.1.v2.2	Y	Y	Y
scaffold_1	Seita.1G127100.1.v2.2	Y	Y	Y
scaffold_1	Seita.1G127300.1.v2.2	Y	Y	Y
scaffold_1	Seita.1G127500.1.v2.2	N	Y	N
scaffold_1	Seita.1G127600.1.v2.2	Y	Y	Y
scaffold_1	Seita.1G127700.1.v2.2	Y	Y	Y
scaffold_1	Seita.1G127800.1.v2.2	N	Y	N
scaffold_1	Seita.1G128400.1.v2.2	Y	Y	Y
scaffold_1	Seita.1G128600.1.v2.2	Y	Y	Y
scaffold_1	Seita.1G128800.1.v2.2	Y	Y	Y
scaffold_1	Seita.1G129300.1.v2.2	Y	Y	Y
scaffold_1	Seita.1G129400.1.v2.2	Y	Y	Y
scaffold_1	Seita.1G129500.1.v2.2	Y	Y	Y
scaffold_1	Seita.1G129700.1.v2.2	N	Y	N
scaffold_1	Seita.1G129800.1.v2.2	Y	Y	Y
scaffold_1	Seita.1G130200.1.v2.2	Y	Y	Y
scaffold_1	Seita.1G130300.1.v2.2	Y	Y	Y
scaffold_1	Seita.1G130400.1.v2.2	N	Y	N
scaffold_1	Seita.1G130500.1.v2.2	Y	Y	Y
scaffold_1	Seita.1G130600.1.v2.2	Y	Y	Y
scaffold_1	Seita.1G130800.1.v2.2	Y	Y	Y
scaffold_1	Seita.1G130900.1.v2.2	Y	Y	Y
scaffold_1	Seita.1G131200.1.v2.2	Y	Y	Y
scaffold_1	Seita.1G131600.1.v2.2	Y	Y	Y
scaffold_1	Seita.1G131900.1.v2.2	Y	Y	Y
scaffold_1	Seita.1G132000.1.v2.2	Y	Y	Y
scaffold_1	Seita.1G132100.1.v2.2	Y	Y	Y
scaffold_1	Seita.1G132200.1.v2.2	Y	Y	Y
scaffold_1	Seita.1G132300.1.v2.2	N	Y	N
scaffold_1	Seita.1G133000.1.v2.2	N	Y	N
scaffold_1	Seita.1G133800.1.v2.2	N	Y	N
scaffold_1	Seita.1G134200.1.v2.2	Y	Y	Y
scaffold_1	Seita.1G134300.1.v2.2	Y	Y	Y
scaffold_1	Seita.1G134400.1.v2.2	Y	Y	Y
scaffold_1	Seita.1G134500.1.v2.2	Y	Y	Y
scaffold_1	Seita.1G134600.1.v2.2	Y	Y	Y
scaffold_1	Seita.1G134700.1.v2.2	N	Y	N
scaffold_1	Seita.1G135100.1.v2.2	Y	Y	Y
scaffold_1	Seita.1G135200.1.v2.2	N	Y	N
scaffold_1	Seita.1G135500.1.v2.2	Y	Y	Y
scaffold_1	Seita.1G136100.1.v2.2	Y	Y	Y
scaffold_1	Seita.1G136200.1.v2.2	Y	Y	Y
scaffold_1	Seita.1G136300.1.v2.2	Y	Y	Y
scaffold_1	Seita.1G136600.1.v2.2	Y	Y	Y
scaffold_1	Seita.1G136700.1.v2.2	Y	Y	Y
scaffold_1	Seita.1G137000.1.v2.2	Y	Y	Y
scaffold_1	Seita.1G137200.1.v2.2	Y	Y	Y
scaffold_1	Seita.1G137300.1.v2.2	Y	Y	Y
scaffold_1	Seita.1G137400.1.v2.2	Y	Y	Y
scaffold_1	Seita.1G137500.1.v2.2	Y	Y	Y
scaffold_1	Seita.1G138100.1.v2.2	Y	Y	Y
scaffold_1	Seita.1G138200.1.v2.2	Y	Y	Y
scaffold_1	Seita.1G138300.1.v2.2	Y	Y	Y
scaffold_1	Seita.1G121100.1.v2.2	Y	N	N
scaffold_1	Seita.1G122000.1.v2.2	Y	N	N
scaffold_1	Seita.1G125900.1.v2.2	Y	N	N
scaffold_1	Seita.1G127900.1.v2.2	Y	N	N
scaffold_1	Seita.1G128500.1.v2.2	Y	N	N
scaffold_1	Seita.1G132700.1.v2.2	Y	N	N
scaffold_1	Seita.1G132800.1.v2.2	Y	N	N
scaffold_1	Seita.1G132900.1.v2.2	Y	N	N
scaffold_1	Seita.1G133200.1.v2.2	Y	N	N
scaffold_1	Seita.1G135000.1.v2.2	Y	N	N
scaffold_1	Seita.1G136900.1.v2.2	Y	N	N
scaffold_1	Seita.1G138700.1.v2.2	Y	N	N
scaffold_1	Seita.1G138800.1.v2.2	N	Y	N
scaffold_1	Seita.1G139000.1.v2.2	N	Y	N
scaffold_1	Seita.1G139100.1.v2.2	N	Y	N
scaffold_1	Seita.1G139300.1.v2.2	N	Y	N
scaffold_1	Seita.1G139400.1.v2.2	N	Y	N
scaffold_1	Seita.1G139500.1.v2.2	N	Y	N
scaffold_1	Seita.1G141200.1.v2.2	N	Y	N
scaffold_1	Seita.1G141500.1.v2.2	N	Y	N
scaffold_1	Seita.1G141600.1.v2.2	N	Y	N
scaffold_1	Seita.1G141800.1.v2.2	Y	Y	Y
scaffold_1	Seita.1G141900.1.v2.2	Y	Y	Y
scaffold_1	Seita.1G142100.1.v2.2	Y	Y	Y
scaffold_1	Seita.1G142200.1.v2.2	Y	Y	Y
scaffold_1	Seita.1G142400.1.v2.2	Y	Y	Y
scaffold_1	Seita.1G142500.1.v2.2	Y	Y	Y
scaffold_1	Seita.1G142700.1.v2.2	Y	Y	Y
scaffold_1	Seita.1G142900.1.v2.2	Y	Y	Y
scaffold_1	Seita.1G143000.1.v2.2	N	Y	N
scaffold_1	Seita.1G143400.1.v2.2	Y	Y	Y
scaffold_1	Seita.1G143800.1.v2.2	N	Y	N
scaffold_1	Seita.1G144400.1.v2.2	N	Y	N
scaffold_1	Seita.1G144500.1.v2.2	N	Y	N
scaffold_1	Seita.1G144700.1.v2.2	N	Y	N
scaffold_1	Seita.1G143100.1.v2.2	Y	N	N
scaffold_1	Seita.1G143700.1.v2.2	Y	N	N
scaffold_1	Seita.1G145200.1.v2.2	N	Y	N
scaffold_1	Seita.1G145900.1.v2.2	N	Y	N
scaffold_1	Seita.1G146700.1.v2.2	N	Y	N
scaffold_1	Seita.1G147400.1.v2.2	N	Y	N
scaffold_1	Seita.1G147800.1.v2.2	Y	Y	Y
scaffold_1	Seita.1G147000.1.v2.2	Y	N	N
scaffold_1	Seita.1G147100.1.v2.2	Y	N	N
scaffold_1	Seita.1G147500.1.v2.2	Y	N	N
scaffold_1	Seita.1G147600.1.v2.2	Y	N	N
scaffold_1	Seita.1G147700.1.v2.2	Y	N	N
scaffold_1	Seita.1G150200.1.v2.2	Y	Y	Y
scaffold_1	Seita.1G150300.1.v2.2	Y	Y	Y
scaffold_1	Seita.1G150400.1.v2.2	Y	Y	Y
scaffold_1	Seita.1G150500.1.v2.2	Y	Y	Y
scaffold_1	Seita.1G150700.1.v2.2	Y	Y	Y
scaffold_1	Seita.1G151300.1.v2.2	Y	Y	Y
scaffold_1	Seita.1G151600.1.v2.2	Y	Y	Y
scaffold_1	Seita.1G152000.1.v2.2	N	Y	N
scaffold_1	Seita.1G152100.1.v2.2	Y	Y	Y
scaffold_1	Seita.1G152300.1.v2.2	Y	Y	Y
scaffold_1	Seita.1G152400.1.v2.2	Y	Y	Y
scaffold_1	Seita.1G152500.1.v2.2	Y	Y	Y
scaffold_1	Seita.1G152800.1.v2.2	Y	Y	Y
scaffold_1	Seita.1G153100.1.v2.2	Y	Y	Y
scaffold_1	Seita.1G153200.1.v2.2	Y	Y	Y
scaffold_1	Seita.1G153300.1.v2.2	N	Y	N
scaffold_1	Seita.1G153600.1.v2.2	N	Y	N
scaffold_1	Seita.1G153800.1.v2.2	N	Y	N
scaffold_1	Seita.1G154000.1.v2.2	N	Y	N
scaffold_1	Seita.1G154100.1.v2.2	N	Y	N
scaffold_1	Seita.1G154400.1.v2.2	Y	Y	Y
scaffold_1	Seita.1G154500.1.v2.2	Y	Y	Y
scaffold_1	Seita.1G154600.1.v2.2	Y	Y	Y
scaffold_1	Seita.1G155100.1.v2.2	N	Y	N
scaffold_1	Seita.1G155300.1.v2.2	Y	Y	Y
scaffold_1	Seita.1G155400.1.v2.2	Y	Y	Y
scaffold_1	Seita.1G155500.1.v2.2	Y	Y	Y
scaffold_1	Seita.1G156000.1.v2.2	Y	Y	Y
scaffold_1	Seita.1G156200.1.v2.2	Y	Y	Y
scaffold_1	Seita.1G154200.1.v2.2	Y	N	N
scaffold_1	Seita.1G155800.1.v2.2	Y	N	N
scaffold_1	Seita.1G156100.1.v2.2	Y	N	N
scaffold_1	Seita.1G157400.1.v2.2	N	Y	N
scaffold_1	Seita.1G157600.1.v2.2	N	Y	N
scaffold_1	Seita.1G157700.1.v2.2	Y	Y	Y
scaffold_1	Seita.1G157800.1.v2.2	Y	Y	Y
scaffold_1	Seita.1G158100.1.v2.2	Y	Y	Y
scaffold_1	Seita.1G158200.1.v2.2	Y	Y	Y
scaffold_1	Seita.1G158300.1.v2.2	Y	Y	Y
scaffold_1	Seita.1G158400.1.v2.2	Y	Y	Y
scaffold_1	Seita.1G158600.1.v2.2	Y	Y	Y
scaffold_1	Seita.1G158700.1.v2.2	Y	Y	Y
scaffold_1	Seita.1G158900.1.v2.2	Y	Y	Y
scaffold_1	Seita.1G159200.1.v2.2	Y	Y	Y
scaffold_1	Seita.1G159500.1.v2.2	Y	Y	Y
scaffold_1	Seita.1G159600.1.v2.2	Y	Y	Y
scaffold_1	Seita.1G159700.1.v2.2	Y	Y	Y
scaffold_1	Seita.1G159800.1.v2.2	Y	Y	Y
scaffold_1	Seita.1G160000.1.v2.2	Y	Y	Y
scaffold_1	Seita.1G160200.1.v2.2	Y	Y	Y
scaffold_1	Seita.1G160300.1.v2.2	Y	Y	Y
scaffold_1	Seita.1G160400.1.v2.2	Y	Y	Y
scaffold_1	Seita.1G160500.1.v2.2	N	Y	N
scaffold_1	Seita.1G160600.1.v2.2	Y	Y	Y
scaffold_1	Seita.1G161100.1.v2.2	Y	Y	Y
scaffold_1	Seita.1G161200.1.v2.2	Y	Y	Y
scaffold_1	Seita.1G161300.1.v2.2	Y	Y	Y
scaffold_1	Seita.1G161400.1.v2.2	Y	Y	Y
scaffold_1	Seita.1G161500.1.v2.2	Y	Y	Y
scaffold_1	Seita.1G161700.1.v2.2	N	Y	N
scaffold_1	Seita.1G161800.1.v2.2	Y	Y	Y
scaffold_1	Seita.1G162000.1.v2.2	Y	Y	Y
scaffold_1	Seita.1G162300.1.v2.2	Y	Y	Y
scaffold_1	Seita.1G162500.1.v2.2	Y	Y	Y
scaffold_1	Seita.1G162600.1.v2.2	N	Y	N
scaffold_1	Seita.1G163600.1.v2.2	Y	Y	Y
scaffold_1	Seita.1G164000.1.v2.2	Y	Y	Y
scaffold_1	Seita.1G164100.1.v2.2	Y	Y	Y
scaffold_1	Seita.1G164300.1.v2.2	Y	Y	Y
scaffold_1	Seita.1G164400.1.v2.2	Y	Y	Y
scaffold_1	Seita.1G165000.1.v2.2	Y	Y	Y
scaffold_1	Seita.1G165200.1.v2.2	Y	Y	Y
scaffold_1	Seita.1G165500.1.v2.2	Y	Y	Y
scaffold_1	Seita.1G165600.1.v2.2	Y	Y	Y
scaffold_1	Seita.1G165800.1.v2.2	Y	Y	Y
scaffold_1	Seita.1G166100.1.v2.2	Y	Y	Y
scaffold_1	Seita.1G166300.1.v2.2	Y	Y	Y
scaffold_1	Seita.1G166400.1.v2.2	Y	Y	Y
scaffold_1	Seita.1G166500.1.v2.2	Y	Y	Y
scaffold_1	Seita.1G166700.1.v2.2	Y	Y	Y
scaffold_1	Seita.1G166800.1.v2.2	N	Y	N
scaffold_1	Seita.1G167000.1.v2.2	N	Y	N
scaffold_1	Seita.1G167100.1.v2.2	Y	Y	Y
scaffold_1	Seita.1G167200.1.v2.2	Y	Y	Y
scaffold_1	Seita.1G167300.1.v2.2	Y	Y	Y
scaffold_1	Seita.1G167500.1.v2.2	Y	Y	Y
scaffold_1	Seita.1G167700.1.v2.2	Y	Y	Y
scaffold_1	Seita.1G167800.1.v2.2	Y	Y	Y
scaffold_1	Seita.1G167900.1.v2.2	Y	Y	Y
scaffold_1	Seita.1G168000.1.v2.2	Y	Y	Y
scaffold_1	Seita.1G168300.1.v2.2	Y	Y	Y
scaffold_1	Seita.1G168600.1.v2.2	Y	Y	Y
scaffold_1	Seita.1G168700.1.v2.2	N	Y	N
scaffold_1	Seita.1G168800.1.v2.2	Y	Y	Y
scaffold_1	Seita.1G168900.1.v2.2	Y	Y	Y
scaffold_1	Seita.1G169400.1.v2.2	Y	Y	Y
scaffold_1	Seita.1G169500.1.v2.2	Y	Y	Y
scaffold_1	Seita.1G169600.1.v2.2	N	Y	N
scaffold_1	Seita.1G169700.1.v2.2	Y	Y	Y
scaffold_1	Seita.1G169800.1.v2.2	Y	Y	Y
scaffold_1	Seita.1G169900.1.v2.2	Y	Y	Y
scaffold_1	Seita.1G170000.1.v2.2	Y	Y	Y
scaffold_1	Seita.1G170300.1.v2.2	Y	Y	Y
scaffold_1	Seita.1G170500.1.v2.2	Y	Y	Y
scaffold_1	Seita.1G170700.1.v2.2	Y	Y	Y
scaffold_1	Seita.1G170900.1.v2.2	Y	Y	Y
scaffold_1	Seita.1G171100.1.v2.2	N	Y	N
scaffold_1	Seita.1G171200.1.v2.2	Y	Y	Y
scaffold_1	Seita.1G171300.1.v2.2	Y	Y	Y
scaffold_1	Seita.1G159000.1.v2.2	Y	N	N
scaffold_1	Seita.1G159400.1.v2.2	Y	N	N
scaffold_1	Seita.1G162900.1.v2.2	Y	N	N
scaffold_1	Seita.1G166000.1.v2.2	Y	N	N
scaffold_1	Seita.1G169100.1.v2.2	Y	N	N
scaffold_1	Seita.1G171800.1.v2.2	Y	Y	Y
scaffold_1	Seita.1G171900.1.v2.2	Y	Y	Y
scaffold_1	Seita.1G172000.1.v2.2	N	Y	N
scaffold_1	Seita.1G172200.1.v2.2	Y	Y	Y
scaffold_1	Seita.1G172300.1.v2.2	Y	Y	Y
scaffold_1	Seita.1G172400.1.v2.2	Y	Y	Y
scaffold_1	Seita.1G172500.1.v2.2	Y	Y	Y
scaffold_1	Seita.1G172800.1.v2.2	Y	Y	Y
scaffold_1	Seita.1G173100.1.v2.2	Y	Y	Y
scaffold_1	Seita.1G173200.1.v2.2	Y	Y	Y
scaffold_1	Seita.1G173300.1.v2.2	Y	Y	Y
scaffold_1	Seita.1G173900.1.v2.2	Y	Y	Y
scaffold_1	Seita.1G174100.1.v2.2	Y	Y	Y
scaffold_1	Seita.1G174200.1.v2.2	Y	Y	Y
scaffold_1	Seita.1G174300.1.v2.2	Y	Y	Y
scaffold_1	Seita.1G174600.1.v2.2	Y	Y	Y
scaffold_1	Seita.1G174800.1.v2.2	N	Y	N
scaffold_1	Seita.1G174900.1.v2.2	Y	Y	Y
scaffold_1	Seita.1G175000.1.v2.2	Y	Y	Y
scaffold_1	Seita.1G175100.1.v2.2	Y	Y	Y
scaffold_1	Seita.1G175200.1.v2.2	Y	Y	Y
scaffold_1	Seita.1G175300.1.v2.2	Y	Y	Y
scaffold_1	Seita.1G175400.1.v2.2	Y	Y	Y
scaffold_1	Seita.1G175600.1.v2.2	Y	Y	Y
scaffold_1	Seita.1G175800.1.v2.2	Y	Y	Y
scaffold_1	Seita.1G175900.1.v2.2	Y	Y	Y
scaffold_1	Seita.1G176300.1.v2.2	Y	Y	Y
scaffold_1	Seita.1G176800.1.v2.2	Y	Y	Y
scaffold_1	Seita.1G177000.1.v2.2	Y	Y	Y
scaffold_1	Seita.1G177300.1.v2.2	Y	Y	Y
scaffold_1	Seita.1G177400.1.v2.2	Y	Y	Y
scaffold_1	Seita.1G177500.1.v2.2	Y	Y	Y
scaffold_1	Seita.1G177600.1.v2.2	Y	Y	Y
scaffold_1	Seita.1G177700.1.v2.2	Y	Y	Y
scaffold_1	Seita.1G177800.1.v2.2	Y	Y	Y
scaffold_1	Seita.1G177900.1.v2.2	Y	Y	Y
scaffold_1	Seita.1G178000.1.v2.2	N	Y	N
scaffold_1	Seita.1G178200.1.v2.2	Y	Y	Y
scaffold_1	Seita.1G178300.1.v2.2	Y	Y	Y
scaffold_1	Seita.1G178400.1.v2.2	Y	Y	Y
scaffold_1	Seita.1G178500.1.v2.2	Y	Y	Y
scaffold_1	Seita.1G178600.1.v2.2	Y	Y	Y
scaffold_1	Seita.1G178800.1.v2.2	Y	Y	Y
scaffold_1	Seita.1G178900.1.v2.2	Y	Y	Y
scaffold_1	Seita.1G179000.1.v2.2	Y	Y	Y
scaffold_1	Seita.1G179100.1.v2.2	Y	Y	Y
scaffold_1	Seita.1G179200.1.v2.2	Y	Y	Y
scaffold_1	Seita.1G179300.1.v2.2	Y	Y	Y
scaffold_1	Seita.1G179400.1.v2.2	Y	Y	Y
scaffold_1	Seita.1G179500.1.v2.2	Y	Y	Y
scaffold_1	Seita.1G179600.1.v2.2	Y	Y	Y
scaffold_1	Seita.1G180000.1.v2.2	Y	Y	Y
scaffold_1	Seita.1G180200.1.v2.2	Y	Y	Y
scaffold_1	Seita.1G180300.1.v2.2	Y	Y	Y
scaffold_1	Seita.1G180500.1.v2.2	Y	Y	Y
scaffold_1	Seita.1G180600.1.v2.2	Y	Y	Y
scaffold_1	Seita.1G180700.1.v2.2	Y	Y	Y
scaffold_1	Seita.1G180800.1.v2.2	Y	Y	Y
scaffold_1	Seita.1G180900.1.v2.2	Y	Y	Y
scaffold_1	Seita.1G181100.1.v2.2	N	Y	N
scaffold_1	Seita.1G181200.1.v2.2	Y	Y	Y
scaffold_1	Seita.1G181500.1.v2.2	Y	Y	Y
scaffold_1	Seita.1G181700.1.v2.2	Y	Y	Y
scaffold_1	Seita.1G181800.1.v2.2	Y	Y	Y
scaffold_1	Seita.1G181900.1.v2.2	Y	Y	Y
scaffold_1	Seita.1G182100.1.v2.2	Y	Y	Y
scaffold_1	Seita.1G182200.1.v2.2	Y	Y	Y
scaffold_1	Seita.1G182300.1.v2.2	Y	Y	Y
scaffold_1	Seita.1G182400.1.v2.2	Y	Y	Y
scaffold_1	Seita.1G182600.1.v2.2	Y	Y	Y
scaffold_1	Seita.1G182900.1.v2.2	Y	Y	Y
scaffold_1	Seita.1G183300.1.v2.2	Y	Y	Y
scaffold_1	Seita.1G183600.1.v2.2	Y	Y	Y
scaffold_1	Seita.1G183700.1.v2.2	Y	Y	Y
scaffold_1	Seita.1G183900.1.v2.2	Y	Y	Y
scaffold_1	Seita.1G184000.1.v2.2	Y	Y	Y
scaffold_1	Seita.1G184100.1.v2.2	N	Y	N
scaffold_1	Seita.1G184400.1.v2.2	Y	Y	Y
scaffold_1	Seita.1G184500.1.v2.2	Y	Y	Y
scaffold_1	Seita.1G184600.1.v2.2	Y	Y	Y
scaffold_1	Seita.1G184700.1.v2.2	Y	Y	Y
scaffold_1	Seita.1G184900.1.v2.2	Y	Y	Y
scaffold_1	Seita.1G185000.1.v2.2	Y	Y	Y
scaffold_1	Seita.1G185200.1.v2.2	Y	Y	Y
scaffold_1	Seita.1G185400.1.v2.2	Y	Y	Y
scaffold_1	Seita.1G185600.1.v2.2	Y	Y	Y
scaffold_1	Seita.1G185900.1.v2.2	Y	Y	Y
scaffold_1	Seita.1G186000.1.v2.2	Y	Y	Y
scaffold_1	Seita.1G186200.1.v2.2	Y	Y	Y
scaffold_1	Seita.1G186400.1.v2.2	N	Y	N
scaffold_1	Seita.1G186500.1.v2.2	Y	Y	Y
scaffold_1	Seita.1G186900.1.v2.2	Y	Y	Y
scaffold_1	Seita.1G187000.1.v2.2	Y	Y	Y
scaffold_1	Seita.1G187200.1.v2.2	Y	Y	Y
scaffold_1	Seita.1G187300.1.v2.2	Y	Y	Y
scaffold_1	Seita.1G187400.1.v2.2	Y	Y	Y
scaffold_1	Seita.1G187700.1.v2.2	Y	Y	Y
scaffold_1	Seita.1G187800.1.v2.2	N	Y	N
scaffold_1	Seita.1G188300.1.v2.2	Y	Y	Y
scaffold_1	Seita.1G188700.1.v2.2	Y	Y	Y
scaffold_1	Seita.1G188900.1.v2.2	Y	Y	Y
scaffold_1	Seita.1G189400.1.v2.2	N	Y	N
scaffold_1	Seita.1G189500.1.v2.2	Y	Y	Y
scaffold_1	Seita.1G189600.1.v2.2	Y	Y	Y
scaffold_1	Seita.1G189700.1.v2.2	Y	Y	Y
scaffold_1	Seita.1G189800.1.v2.2	Y	Y	Y
scaffold_1	Seita.1G189900.1.v2.2	Y	Y	Y
scaffold_1	Seita.1G190000.1.v2.2	Y	Y	Y
scaffold_1	Seita.1G190100.1.v2.2	Y	Y	Y
scaffold_1	Seita.1G190200.1.v2.2	Y	Y	Y
scaffold_1	Seita.1G190300.1.v2.2	Y	Y	Y
scaffold_1	Seita.1G190500.1.v2.2	Y	Y	Y
scaffold_1	Seita.1G190600.1.v2.2	Y	Y	Y
scaffold_1	Seita.1G190700.1.v2.2	Y	Y	Y
scaffold_1	Seita.1G190900.1.v2.2	Y	Y	Y
scaffold_1	Seita.1G191300.1.v2.2	Y	Y	Y
scaffold_1	Seita.1G191400.1.v2.2	Y	Y	Y
scaffold_1	Seita.1G191800.1.v2.2	Y	Y	Y
scaffold_1	Seita.1G192100.1.v2.2	Y	Y	Y
scaffold_1	Seita.1G192200.1.v2.2	Y	Y	Y
scaffold_1	Seita.1G192300.1.v2.2	N	Y	N
scaffold_1	Seita.1G192400.1.v2.2	Y	Y	Y
scaffold_1	Seita.1G192600.1.v2.2	Y	Y	Y
scaffold_1	Seita.1G192700.1.v2.2	Y	Y	Y
scaffold_1	Seita.1G192800.1.v2.2	N	Y	N
scaffold_1	Seita.1G192900.1.v2.2	Y	Y	Y
scaffold_1	Seita.1G193000.1.v2.2	Y	Y	Y
scaffold_1	Seita.1G193200.1.v2.2	Y	Y	Y
scaffold_1	Seita.1G193300.1.v2.2	Y	Y	Y
scaffold_1	Seita.1G193400.1.v2.2	Y	Y	Y
scaffold_1	Seita.1G193500.1.v2.2	Y	Y	Y
scaffold_1	Seita.1G193600.1.v2.2	Y	Y	Y
scaffold_1	Seita.1G193700.1.v2.2	Y	Y	Y
scaffold_1	Seita.1G193800.1.v2.2	Y	Y	Y
scaffold_1	Seita.1G194000.1.v2.2	Y	Y	Y
scaffold_1	Seita.1G194100.1.v2.2	Y	Y	Y
scaffold_1	Seita.1G194200.1.v2.2	Y	Y	Y
scaffold_1	Seita.1G194600.1.v2.2	Y	Y	Y
scaffold_1	Seita.1G195000.1.v2.2	Y	Y	Y
scaffold_1	Seita.1G195100.1.v2.2	Y	Y	Y
scaffold_1	Seita.1G195200.1.v2.2	Y	Y	Y
scaffold_1	Seita.1G195300.1.v2.2	Y	Y	Y
scaffold_1	Seita.1G195400.1.v2.2	Y	Y	Y
scaffold_1	Seita.1G195500.1.v2.2	Y	Y	Y
scaffold_1	Seita.1G195700.1.v2.2	N	Y	N
scaffold_1	Seita.1G195800.1.v2.2	Y	Y	Y
scaffold_1	Seita.1G195900.1.v2.2	N	Y	N
scaffold_1	Seita.1G196000.1.v2.2	Y	Y	Y
scaffold_1	Seita.1G196100.1.v2.2	Y	Y	Y
scaffold_1	Seita.1G196200.1.v2.2	Y	Y	Y
scaffold_1	Seita.1G196400.1.v2.2	Y	Y	Y
scaffold_1	Seita.1G196600.1.v2.2	Y	Y	Y
scaffold_1	Seita.1G196700.1.v2.2	Y	Y	Y
scaffold_1	Seita.1G196800.1.v2.2	Y	Y	Y
scaffold_1	Seita.1G197100.1.v2.2	Y	Y	Y
scaffold_1	Seita.1G197200.1.v2.2	Y	Y	Y
scaffold_1	Seita.1G197500.1.v2.2	Y	Y	Y
scaffold_1	Seita.1G197900.3.v2.2	Y	Y	Y
scaffold_1	Seita.1G198000.1.v2.2	Y	Y	Y
scaffold_1	Seita.1G198300.1.v2.2	Y	Y	Y
scaffold_1	Seita.1G198400.1.v2.2	Y	Y	Y
scaffold_1	Seita.1G198500.1.v2.2	N	Y	N
scaffold_1	Seita.1G198600.1.v2.2	Y	Y	Y
scaffold_1	Seita.1G198900.1.v2.2	Y	Y	Y
scaffold_1	Seita.1G199000.1.v2.2	Y	Y	Y
scaffold_1	Seita.1G199100.1.v2.2	Y	Y	Y
scaffold_1	Seita.1G199200.1.v2.2	Y	Y	Y
scaffold_1	Seita.1G199300.1.v2.2	Y	Y	Y
scaffold_1	Seita.1G199400.1.v2.2	N	Y	N
scaffold_1	Seita.1G199800.1.v2.2	Y	Y	Y
scaffold_1	Seita.1G199900.1.v2.2	Y	Y	Y
scaffold_1	Seita.1G200100.1.v2.2	Y	Y	Y
scaffold_1	Seita.1G200500.1.v2.2	Y	Y	Y
scaffold_1	Seita.1G201000.1.v2.2	Y	Y	Y
scaffold_1	Seita.1G201100.1.v2.2	Y	Y	Y
scaffold_1	Seita.1G201400.1.v2.2	Y	Y	Y
scaffold_1	Seita.1G201500.1.v2.2	Y	Y	Y
scaffold_1	Seita.1G201600.1.v2.2	Y	Y	Y
scaffold_1	Seita.1G201700.1.v2.2	Y	Y	Y
scaffold_1	Seita.1G202200.1.v2.2	N	Y	N
scaffold_1	Seita.1G202300.1.v2.2	Y	Y	Y
scaffold_1	Seita.1G202400.1.v2.2	Y	Y	Y
scaffold_1	Seita.1G202500.1.v2.2	Y	Y	Y
scaffold_1	Seita.1G202600.1.v2.2	Y	Y	Y
scaffold_1	Seita.1G202700.1.v2.2	Y	Y	Y
scaffold_1	Seita.1G202900.1.v2.2	Y	Y	Y
scaffold_1	Seita.1G203000.1.v2.2	Y	Y	Y
scaffold_1	Seita.1G203100.1.v2.2	Y	Y	Y
scaffold_1	Seita.1G203200.1.v2.2	Y	Y	Y
scaffold_1	Seita.1G203300.1.v2.2	Y	Y	Y
scaffold_1	Seita.1G203400.1.v2.2	Y	Y	Y
scaffold_1	Seita.1G203600.1.v2.2	Y	Y	Y
scaffold_1	Seita.1G203800.1.v2.2	Y	Y	Y
scaffold_1	Seita.1G204000.1.v2.2	Y	Y	Y
scaffold_1	Seita.1G204100.1.v2.2	Y	Y	Y
scaffold_1	Seita.1G204200.1.v2.2	Y	Y	Y
scaffold_1	Seita.1G204400.1.v2.2	N	Y	N
scaffold_1	Seita.1G204500.1.v2.2	Y	Y	Y
scaffold_1	Seita.1G204600.1.v2.2	Y	Y	Y
scaffold_1	Seita.1G204700.1.v2.2	Y	Y	Y
scaffold_1	Seita.1G204800.1.v2.2	Y	Y	Y
scaffold_1	Seita.1G205100.1.v2.2	Y	Y	Y
scaffold_1	Seita.1G205300.1.v2.2	Y	Y	Y
scaffold_1	Seita.1G205400.1.v2.2	Y	Y	Y
scaffold_1	Seita.1G205600.1.v2.2	Y	Y	Y
scaffold_1	Seita.1G205700.1.v2.2	Y	Y	Y
scaffold_1	Seita.1G205800.1.v2.2	Y	Y	Y
scaffold_1	Seita.1G205900.1.v2.2	Y	Y	Y
scaffold_1	Seita.1G206400.1.v2.2	Y	Y	Y
scaffold_1	Seita.1G206500.1.v2.2	Y	Y	Y
scaffold_1	Seita.1G206600.1.v2.2	Y	Y	Y
scaffold_1	Seita.1G206700.1.v2.2	Y	Y	Y
scaffold_1	Seita.1G206800.1.v2.2	Y	Y	Y
scaffold_1	Seita.1G207000.1.v2.2	Y	Y	Y
scaffold_1	Seita.1G207100.1.v2.2	Y	Y	Y
scaffold_1	Seita.1G207300.1.v2.2	Y	Y	Y
scaffold_1	Seita.1G207400.1.v2.2	Y	Y	Y
scaffold_1	Seita.1G207500.1.v2.2	Y	Y	Y
scaffold_1	Seita.1G207600.1.v2.2	Y	Y	Y
scaffold_1	Seita.1G208400.1.v2.2	Y	Y	Y
scaffold_1	Seita.1G208500.1.v2.2	Y	Y	Y
scaffold_1	Seita.1G208800.1.v2.2	Y	Y	Y
scaffold_1	Seita.1G209000.1.v2.2	Y	Y	Y
scaffold_1	Seita.1G209100.1.v2.2	Y	Y	Y
scaffold_1	Seita.1G209300.1.v2.2	Y	Y	Y
scaffold_1	Seita.1G209600.1.v2.2	Y	Y	Y
scaffold_1	Seita.1G209700.1.v2.2	Y	Y	Y
scaffold_1	Seita.1G209800.1.v2.2	Y	Y	Y
scaffold_1	Seita.1G210000.1.v2.2	Y	Y	Y
scaffold_1	Seita.1G209900.1.v2.2	Y	Y	Y
scaffold_1	Seita.1G210100.1.v2.2	Y	Y	Y
scaffold_1	Seita.1G210200.1.v2.2	Y	Y	Y
scaffold_1	Seita.1G210300.1.v2.2	Y	Y	Y
scaffold_1	Seita.1G210400.1.v2.2	N	Y	N
scaffold_1	Seita.1G210500.1.v2.2	Y	Y	Y
scaffold_1	Seita.1G210600.1.v2.2	N	Y	N
scaffold_1	Seita.1G210700.1.v2.2	Y	Y	Y
scaffold_1	Seita.1G210800.1.v2.2	Y	Y	Y
scaffold_1	Seita.1G210900.1.v2.2	Y	Y	Y
scaffold_1	Seita.1G211000.1.v2.2	Y	Y	Y
scaffold_1	Seita.1G211100.1.v2.2	Y	Y	Y
scaffold_1	Seita.1G211300.1.v2.2	Y	Y	Y
scaffold_1	Seita.1G211400.1.v2.2	Y	Y	Y
scaffold_1	Seita.1G211600.1.v2.2	Y	Y	Y
scaffold_1	Seita.1G211700.1.v2.2	Y	Y	Y
scaffold_1	Seita.1G212300.1.v2.2	N	Y	N
scaffold_1	Seita.1G212400.1.v2.2	Y	Y	Y
scaffold_1	Seita.1G212900.1.v2.2	Y	Y	Y
scaffold_1	Seita.1G213100.1.v2.2	Y	Y	Y
scaffold_1	Seita.1G213200.1.v2.2	Y	Y	Y
scaffold_1	Seita.1G213300.1.v2.2	Y	Y	Y
scaffold_1	Seita.1G213400.1.v2.2	Y	Y	Y
scaffold_1	Seita.1G213700.1.v2.2	Y	Y	Y
scaffold_1	Seita.1G213800.1.v2.2	Y	Y	Y
scaffold_1	Seita.1G213900.1.v2.2	Y	Y	Y
scaffold_1	Seita.1G214100.1.v2.2	Y	Y	Y
scaffold_1	Seita.1G214200.1.v2.2	Y	Y	Y
scaffold_1	Seita.1G214700.1.v2.2	Y	Y	Y
scaffold_1	Seita.1G214800.1.v2.2	Y	Y	Y
scaffold_1	Seita.1G214900.1.v2.2	Y	Y	Y
scaffold_1	Seita.1G215000.1.v2.2	Y	Y	Y
scaffold_1	Seita.1G215100.1.v2.2	Y	Y	Y
scaffold_1	Seita.1G215300.1.v2.2	Y	Y	Y
scaffold_1	Seita.1G215400.1.v2.2	Y	Y	Y
scaffold_1	Seita.1G215500.1.v2.2	Y	Y	Y
scaffold_1	Seita.1G215700.1.v2.2	Y	Y	Y
scaffold_1	Seita.1G215800.1.v2.2	Y	Y	Y
scaffold_1	Seita.1G216000.1.v2.2	Y	Y	Y
scaffold_1	Seita.1G216100.1.v2.2	Y	Y	Y
scaffold_1	Seita.1G216200.1.v2.2	Y	Y	Y
scaffold_1	Seita.1G216300.1.v2.2	Y	Y	Y
scaffold_1	Seita.1G216400.1.v2.2	Y	Y	Y
scaffold_1	Seita.1G216500.1.v2.2	Y	Y	Y
scaffold_1	Seita.1G216600.1.v2.2	Y	Y	Y
scaffold_1	Seita.1G216800.1.v2.2	Y	Y	Y
scaffold_1	Seita.1G217100.1.v2.2	Y	Y	Y
scaffold_1	Seita.1G217400.1.v2.2	Y	Y	Y
scaffold_1	Seita.1G217500.1.v2.2	Y	Y	Y
scaffold_1	Seita.1G217800.2.v2.2	Y	Y	Y
scaffold_1	Seita.1G217900.1.v2.2	Y	Y	Y
scaffold_1	Seita.1G218100.1.v2.2	Y	Y	Y
scaffold_1	Seita.1G218200.1.v2.2	Y	Y	Y
scaffold_1	Seita.1G218300.1.v2.2	Y	Y	Y
scaffold_1	Seita.1G218400.1.v2.2	Y	Y	Y
scaffold_1	Seita.1G218600.1.v2.2	Y	Y	Y
scaffold_1	Seita.1G218800.1.v2.2	Y	Y	Y
scaffold_1	Seita.1G218900.1.v2.2	Y	Y	Y
scaffold_1	Seita.1G219000.1.v2.2	Y	Y	Y
scaffold_1	Seita.1G219100.1.v2.2	Y	Y	Y
scaffold_1	Seita.1G219200.1.v2.2	Y	Y	Y
scaffold_1	Seita.1G219300.1.v2.2	Y	Y	Y
scaffold_1	Seita.1G219700.1.v2.2	Y	Y	Y
scaffold_1	Seita.1G219800.1.v2.2	Y	Y	Y
scaffold_1	Seita.1G219900.1.v2.2	Y	Y	Y
scaffold_1	Seita.1G220000.1.v2.2	Y	Y	Y
scaffold_1	Seita.1G220100.1.v2.2	Y	Y	Y
scaffold_1	Seita.1G220200.1.v2.2	Y	Y	Y
scaffold_1	Seita.1G220300.1.v2.2	Y	Y	Y
scaffold_1	Seita.1G220400.1.v2.2	Y	Y	Y
scaffold_1	Seita.1G220500.1.v2.2	Y	Y	Y
scaffold_1	Seita.1G220600.1.v2.2	Y	Y	Y
scaffold_1	Seita.1G220700.1.v2.2	N	Y	N
scaffold_1	Seita.1G220800.1.v2.2	Y	Y	Y
scaffold_1	Seita.1G220900.1.v2.2	Y	Y	Y
scaffold_1	Seita.1G221000.1.v2.2	Y	Y	Y
scaffold_1	Seita.1G221100.1.v2.2	Y	Y	Y
scaffold_1	Seita.1G221200.1.v2.2	Y	Y	Y
scaffold_1	Seita.1G221300.1.v2.2	Y	Y	Y
scaffold_1	Seita.1G221400.1.v2.2	N	Y	N
scaffold_1	Seita.1G221500.1.v2.2	Y	Y	Y
scaffold_1	Seita.1G221600.1.v2.2	Y	Y	Y
scaffold_1	Seita.1G221800.1.v2.2	Y	Y	Y
scaffold_1	Seita.1G221900.1.v2.2	Y	Y	Y
scaffold_1	Seita.1G222100.1.v2.2	Y	Y	Y
scaffold_1	Seita.1G222200.1.v2.2	Y	Y	Y
scaffold_1	Seita.1G222300.1.v2.2	Y	Y	Y
scaffold_1	Seita.1G222400.1.v2.2	Y	Y	Y
scaffold_1	Seita.1G222500.1.v2.2	Y	Y	Y
scaffold_1	Seita.1G222600.1.v2.2	Y	Y	Y
scaffold_1	Seita.1G222700.1.v2.2	Y	Y	Y
scaffold_1	Seita.1G223200.1.v2.2	Y	Y	Y
scaffold_1	Seita.1G223300.1.v2.2	Y	Y	Y
scaffold_1	Seita.1G223400.1.v2.2	Y	Y	Y
scaffold_1	Seita.1G223500.1.v2.2	Y	Y	Y
scaffold_1	Seita.1G223600.1.v2.2	Y	Y	Y
scaffold_1	Seita.1G223700.1.v2.2	Y	Y	Y
scaffold_1	Seita.1G223900.1.v2.2	Y	Y	Y
scaffold_1	Seita.1G224100.1.v2.2	Y	Y	Y
scaffold_1	Seita.1G224400.1.v2.2	N	Y	N
scaffold_1	Seita.1G224600.1.v2.2	Y	Y	Y
scaffold_1	Seita.1G224800.1.v2.2	Y	Y	Y
scaffold_1	Seita.1G224900.1.v2.2	Y	Y	Y
scaffold_1	Seita.1G225000.1.v2.2	Y	Y	Y
scaffold_1	Seita.1G225100.1.v2.2	Y	Y	Y
scaffold_1	Seita.1G225200.1.v2.2	Y	Y	Y
scaffold_1	Seita.1G225300.1.v2.2	N	Y	N
scaffold_1	Seita.1G225400.1.v2.2	Y	Y	Y
scaffold_1	Seita.1G225500.1.v2.2	Y	Y	Y
scaffold_1	Seita.1G225900.1.v2.2	Y	Y	Y
scaffold_1	Seita.1G226000.1.v2.2	Y	Y	Y
scaffold_1	Seita.1G226100.1.v2.2	Y	Y	Y
scaffold_1	Seita.1G226200.1.v2.2	Y	Y	Y
scaffold_1	Seita.1G226500.1.v2.2	Y	Y	Y
scaffold_1	Seita.1G226700.1.v2.2	N	Y	N
scaffold_1	Seita.1G226800.1.v2.2	Y	Y	Y
scaffold_1	Seita.1G227400.1.v2.2	Y	Y	Y
scaffold_1	Seita.1G227500.1.v2.2	Y	Y	Y
scaffold_1	Seita.1G227600.1.v2.2	Y	Y	Y
scaffold_1	Seita.1G227700.1.v2.2	Y	Y	Y
scaffold_1	Seita.1G227800.1.v2.2	Y	Y	Y
scaffold_1	Seita.1G228000.1.v2.2	N	Y	N
scaffold_1	Seita.1G228100.1.v2.2	Y	Y	Y
scaffold_1	Seita.1G228200.1.v2.2	Y	Y	Y
scaffold_1	Seita.1G228300.1.v2.2	Y	Y	Y
scaffold_1	Seita.1G228400.1.v2.2	Y	Y	Y
scaffold_1	Seita.1G228700.1.v2.2	Y	Y	Y
scaffold_1	Seita.1G228800.1.v2.2	Y	Y	Y
scaffold_1	Seita.1G228900.1.v2.2	Y	Y	Y
scaffold_1	Seita.1G229000.1.v2.2	Y	Y	Y
scaffold_1	Seita.1G229100.1.v2.2	Y	Y	Y
scaffold_1	Seita.1G229400.1.v2.2	Y	Y	Y
scaffold_1	Seita.1G229500.1.v2.2	Y	Y	Y
scaffold_1	Seita.1G229700.1.v2.2	Y	Y	Y
scaffold_1	Seita.1G229800.2.v2.2	Y	Y	Y
scaffold_1	Seita.1G229900.1.v2.2	Y	Y	Y
scaffold_1	Seita.1G230100.1.v2.2	Y	Y	Y
scaffold_1	Seita.1G230200.1.v2.2	Y	Y	Y
scaffold_1	Seita.1G230300.1.v2.2	Y	Y	Y
scaffold_1	Seita.1G230400.1.v2.2	Y	Y	Y
scaffold_1	Seita.1G230500.1.v2.2	N	Y	N
scaffold_1	Seita.1G230600.1.v2.2	Y	Y	Y
scaffold_1	Seita.1G230800.1.v2.2	Y	Y	Y
scaffold_1	Seita.1G230900.1.v2.2	Y	Y	Y
scaffold_1	Seita.1G231000.1.v2.2	Y	Y	Y
scaffold_1	Seita.1G231100.1.v2.2	Y	Y	Y
scaffold_1	Seita.1G231200.1.v2.2	Y	Y	Y
scaffold_1	Seita.1G231300.1.v2.2	Y	Y	Y
scaffold_1	Seita.1G231400.1.v2.2	Y	Y	Y
scaffold_1	Seita.1G231600.1.v2.2	Y	Y	Y
scaffold_1	Seita.1G231700.1.v2.2	Y	Y	Y
scaffold_1	Seita.1G231800.1.v2.2	Y	Y	Y
scaffold_1	Seita.1G232000.1.v2.2	Y	Y	Y
scaffold_1	Seita.1G232100.1.v2.2	Y	Y	Y
scaffold_1	Seita.1G232200.1.v2.2	Y	Y	Y
scaffold_1	Seita.1G232300.1.v2.2	Y	Y	Y
scaffold_1	Seita.1G232400.1.v2.2	Y	Y	Y
scaffold_1	Seita.1G232500.1.v2.2	Y	Y	Y
scaffold_1	Seita.1G232600.1.v2.2	Y	Y	Y
scaffold_1	Seita.1G172900.1.v2.2	Y	N	N
scaffold_1	Seita.1G179800.1.v2.2	Y	N	N
scaffold_1	Seita.1G181000.1.v2.2	Y	N	N
scaffold_1	Seita.1G191900.1.v2.2	Y	N	N
scaffold_1	Seita.1G192000.1.v2.2	Y	N	N
scaffold_1	Seita.1G199600.1.v2.2	Y	N	N
scaffold_1	Seita.1G200400.1.v2.2	Y	N	N
scaffold_1	Seita.1G213000.1.v2.2	Y	N	N
scaffold_1	Seita.1G215600.1.v2.2	Y	N	N
scaffold_1	Seita.1G224700.1.v2.2	Y	N	N
scaffold_1	Seita.1G232700.1.v2.2	Y	N	N
scaffold_1	Seita.1G233800.1.v2.2	Y	N	N
scaffold_1	Seita.1G234400.1.v2.2	Y	N	N
scaffold_1	Seita.1G234700.1.v2.2	Y	Y	Y
scaffold_1	Seita.1G234900.1.v2.2	Y	Y	Y
scaffold_1	Seita.1G235300.1.v2.2	Y	Y	Y
scaffold_1	Seita.1G235400.1.v2.2	Y	Y	Y
scaffold_1	Seita.1G235500.1.v2.2	Y	Y	Y
scaffold_1	Seita.1G235700.1.v2.2	Y	Y	Y
scaffold_1	Seita.1G235900.1.v2.2	Y	Y	Y
scaffold_1	Seita.1G236000.1.v2.2	Y	Y	Y
scaffold_1	Seita.1G236100.1.v2.2	Y	Y	Y
scaffold_1	Seita.1G236300.1.v2.2	Y	Y	Y
scaffold_1	Seita.1G236400.1.v2.2	Y	Y	Y
scaffold_1	Seita.1G236500.1.v2.2	Y	Y	Y
scaffold_1	Seita.1G236600.1.v2.2	Y	Y	Y
scaffold_1	Seita.1G237000.1.v2.2	Y	Y	Y
scaffold_1	Seita.1G237100.1.v2.2	Y	N	N
scaffold_1	Seita.1G237200.1.v2.2	Y	Y	Y
scaffold_1	Seita.1G237300.1.v2.2	Y	Y	Y
scaffold_1	Seita.1G237400.1.v2.2	Y	N	N
scaffold_1	Seita.1G237500.1.v2.2	Y	Y	Y
scaffold_1	Seita.1G237600.1.v2.2	Y	Y	Y
scaffold_1	Seita.1G237800.1.v2.2	Y	Y	Y
scaffold_1	Seita.1G237900.1.v2.2	Y	Y	Y
scaffold_1	Seita.1G238000.1.v2.2	Y	Y	Y
scaffold_1	Seita.1G238300.1.v2.2	Y	Y	Y
scaffold_1	Seita.1G238400.1.v2.2	Y	Y	Y
scaffold_1	Seita.1G238500.1.v2.2	Y	Y	Y
scaffold_1	Seita.1G238600.1.v2.2	Y	Y	Y
scaffold_1	Seita.1G238700.1.v2.2	Y	Y	Y
scaffold_1	Seita.1G238800.1.v2.2	Y	Y	Y
scaffold_1	Seita.1G238900.1.v2.2	Y	Y	Y
scaffold_1	Seita.1G239000.1.v2.2	Y	Y	Y
scaffold_1	Seita.1G239100.1.v2.2	Y	Y	Y
scaffold_1	Seita.1G239200.1.v2.2	Y	Y	Y
scaffold_1	Seita.1G239300.1.v2.2	Y	Y	Y
scaffold_1	Seita.1G239400.1.v2.2	Y	Y	Y
scaffold_1	Seita.1G239500.1.v2.2	Y	Y	Y
scaffold_1	Seita.1G239600.1.v2.2	Y	Y	Y
scaffold_1	Seita.1G239800.1.v2.2	Y	Y	Y
scaffold_1	Seita.1G240000.1.v2.2	Y	Y	Y
scaffold_1	Seita.1G240300.1.v2.2	Y	Y	Y
scaffold_1	Seita.1G240800.1.v2.2	Y	Y	Y
scaffold_1	Seita.1G240900.1.v2.2	Y	Y	Y
scaffold_1	Seita.1G241200.1.v2.2	Y	Y	Y
scaffold_1	Seita.1G241300.1.v2.2	Y	Y	Y
scaffold_1	Seita.1G241500.1.v2.2	Y	Y	Y
scaffold_1	Seita.1G241600.1.v2.2	Y	Y	Y
scaffold_1	Seita.1G241700.1.v2.2	Y	N	N
scaffold_1	Seita.1G241800.1.v2.2	Y	Y	Y
scaffold_1	Seita.1G241900.1.v2.2	Y	Y	Y
scaffold_1	Seita.1G242100.1.v2.2	Y	Y	Y
scaffold_1	Seita.1G242300.1.v2.2	Y	Y	Y
scaffold_1	Seita.1G242500.1.v2.2	Y	Y	Y
scaffold_1	Seita.1G242700.1.v2.2	Y	Y	Y
scaffold_1	Seita.1G242800.1.v2.2	Y	Y	Y
scaffold_1	Seita.1G242900.1.v2.2	Y	Y	Y
scaffold_1	Seita.1G243100.1.v2.2	Y	Y	Y
scaffold_1	Seita.1G243200.1.v2.2	Y	Y	Y
scaffold_1	Seita.1G243300.1.v2.2	Y	Y	Y
scaffold_1	Seita.1G244000.1.v2.2	Y	Y	Y
scaffold_1	Seita.1G244100.1.v2.2	Y	Y	Y
scaffold_1	Seita.1G244300.1.v2.2	Y	Y	Y
scaffold_1	Seita.1G244400.1.v2.2	Y	Y	Y
scaffold_1	Seita.1G244500.1.v2.2	Y	Y	Y
scaffold_1	Seita.1G245300.1.v2.2	Y	Y	Y
scaffold_1	Seita.1G245400.1.v2.2	Y	N	N
scaffold_1	Seita.1G245500.1.v2.2	Y	Y	Y
scaffold_1	Seita.1G245600.1.v2.2	Y	Y	Y
scaffold_1	Seita.1G245700.1.v2.2	Y	Y	Y
scaffold_1	Seita.1G245900.1.v2.2	Y	Y	Y
scaffold_1	Seita.1G246000.1.v2.2	Y	N	N
scaffold_1	Seita.1G246100.1.v2.2	Y	Y	Y
scaffold_1	Seita.1G246200.1.v2.2	Y	Y	Y
scaffold_1	Seita.1G246300.1.v2.2	Y	Y	Y
scaffold_1	Seita.1G246400.1.v2.2	Y	Y	Y
scaffold_1	Seita.1G246500.1.v2.2	Y	Y	Y
scaffold_1	Seita.1G246600.1.v2.2	Y	Y	Y
scaffold_1	Seita.1G246800.1.v2.2	Y	Y	Y
scaffold_1	Seita.1G246900.1.v2.2	Y	Y	Y
scaffold_1	Seita.1G247100.1.v2.2	Y	Y	Y
scaffold_1	Seita.1G247200.1.v2.2	Y	Y	Y
scaffold_1	Seita.1G247400.1.v2.2	Y	Y	Y
scaffold_1	Seita.1G247500.1.v2.2	Y	Y	Y
scaffold_1	Seita.1G247600.1.v2.2	Y	Y	Y
scaffold_1	Seita.1G247800.1.v2.2	Y	Y	Y
scaffold_1	Seita.1G247900.1.v2.2	Y	Y	Y
scaffold_1	Seita.1G248100.1.v2.2	Y	Y	Y
scaffold_1	Seita.1G248200.1.v2.2	Y	Y	Y
scaffold_1	Seita.1G248300.1.v2.2	Y	Y	Y
scaffold_1	Seita.1G248500.1.v2.2	Y	Y	Y
scaffold_1	Seita.1G248600.1.v2.2	Y	Y	Y
scaffold_1	Seita.1G248700.1.v2.2	Y	Y	Y
scaffold_1	Seita.1G248800.1.v2.2	Y	Y	Y
scaffold_1	Seita.1G248900.1.v2.2	Y	Y	Y
scaffold_1	Seita.1G249100.1.v2.2	Y	Y	Y
scaffold_1	Seita.1G249200.1.v2.2	Y	Y	Y
scaffold_1	Seita.1G249300.1.v2.2	Y	Y	Y
scaffold_1	Seita.1G249500.1.v2.2	Y	Y	Y
scaffold_1	Seita.1G249600.1.v2.2	Y	Y	Y
scaffold_1	Seita.1G249700.1.v2.2	Y	Y	Y
scaffold_1	Seita.1G250300.1.v2.2	Y	Y	Y
scaffold_1	Seita.1G250500.1.v2.2	Y	Y	Y
scaffold_1	Seita.1G250600.1.v2.2	Y	Y	Y
scaffold_1	Seita.1G251000.1.v2.2	Y	Y	Y
scaffold_1	Seita.1G251100.1.v2.2	Y	Y	Y
scaffold_1	Seita.1G251300.1.v2.2	Y	Y	Y
scaffold_1	Seita.1G251400.1.v2.2	Y	Y	Y
scaffold_1	Seita.1G251500.1.v2.2	Y	Y	Y
scaffold_1	Seita.1G251600.1.v2.2	Y	Y	Y
scaffold_1	Seita.1G251800.1.v2.2	Y	Y	Y
scaffold_1	Seita.1G251900.1.v2.2	Y	Y	Y
scaffold_1	Seita.1G252000.1.v2.2	Y	Y	Y
scaffold_1	Seita.1G252100.1.v2.2	Y	Y	Y
scaffold_1	Seita.1G252200.1.v2.2	Y	Y	Y
scaffold_1	Seita.1G252300.1.v2.2	Y	Y	Y
scaffold_1	Seita.1G252400.1.v2.2	Y	Y	Y
scaffold_1	Seita.1G252500.1.v2.2	Y	Y	Y
scaffold_1	Seita.1G252600.1.v2.2	Y	Y	Y
scaffold_1	Seita.1G252700.1.v2.2	Y	Y	Y
scaffold_1	Seita.1G252900.1.v2.2	Y	Y	Y
scaffold_1	Seita.1G253000.1.v2.2	Y	Y	Y
scaffold_1	Seita.1G253100.1.v2.2	Y	Y	Y
scaffold_1	Seita.1G253200.1.v2.2	Y	Y	Y
scaffold_1	Seita.1G253300.1.v2.2	Y	Y	Y
scaffold_1	Seita.1G253400.1.v2.2	Y	Y	Y
scaffold_1	Seita.1G253600.1.v2.2	Y	Y	Y
scaffold_1	Seita.1G253700.1.v2.2	Y	Y	Y
scaffold_1	Seita.1G253800.1.v2.2	Y	Y	Y
scaffold_1	Seita.1G253900.1.v2.2	Y	Y	Y
scaffold_1	Seita.1G254000.1.v2.2	Y	Y	Y
scaffold_1	Seita.1G254100.1.v2.2	Y	Y	Y
scaffold_1	Seita.1G254500.1.v2.2	Y	Y	Y
scaffold_1	Seita.1G254600.1.v2.2	Y	Y	Y
scaffold_1	Seita.1G254800.1.v2.2	Y	Y	Y
scaffold_1	Seita.1G254900.1.v2.2	Y	Y	Y
scaffold_1	Seita.1G255000.1.v2.2	Y	Y	Y
scaffold_1	Seita.1G255200.1.v2.2	Y	Y	Y
scaffold_1	Seita.1G255300.1.v2.2	Y	Y	Y
scaffold_1	Seita.1G255400.1.v2.2	Y	N	N
scaffold_1	Seita.1G255500.1.v2.2	Y	Y	Y
scaffold_1	Seita.1G255600.1.v2.2	Y	Y	Y
scaffold_1	Seita.1G255900.1.v2.2	Y	Y	Y
scaffold_1	Seita.1G256000.1.v2.2	Y	Y	Y
scaffold_1	Seita.1G256100.1.v2.2	Y	Y	Y
scaffold_1	Seita.1G256300.1.v2.2	Y	Y	Y
scaffold_1	Seita.1G256400.1.v2.2	Y	Y	Y
scaffold_1	Seita.1G256600.1.v2.2	Y	Y	Y
scaffold_1	Seita.1G256700.1.v2.2	Y	N	N
scaffold_1	Seita.1G256800.1.v2.2	Y	Y	Y
scaffold_1	Seita.1G256900.1.v2.2	Y	Y	Y
scaffold_1	Seita.1G257100.1.v2.2	Y	Y	Y
scaffold_1	Seita.1G257200.1.v2.2	Y	Y	Y
scaffold_1	Seita.1G257400.1.v2.2	Y	Y	Y
scaffold_1	Seita.1G257500.1.v2.2	Y	Y	Y
scaffold_1	Seita.1G257600.1.v2.2	Y	Y	Y
scaffold_1	Seita.1G257700.1.v2.2	Y	Y	Y
scaffold_1	Seita.1G257800.1.v2.2	Y	N	N
scaffold_1	Seita.1G258000.1.v2.2	Y	Y	Y
scaffold_1	Seita.1G258100.1.v2.2	Y	Y	Y
scaffold_1	Seita.1G258200.1.v2.2	Y	Y	Y
scaffold_1	Seita.1G258300.1.v2.2	Y	Y	Y
scaffold_1	Seita.1G258400.1.v2.2	Y	Y	Y
scaffold_1	Seita.1G258500.1.v2.2	Y	Y	Y
scaffold_1	Seita.1G258700.1.v2.2	Y	Y	Y
scaffold_1	Seita.1G258800.1.v2.2	Y	Y	Y
scaffold_1	Seita.1G258900.1.v2.2	Y	Y	Y
scaffold_1	Seita.1G259000.1.v2.2	Y	Y	Y
scaffold_1	Seita.1G259500.1.v2.2	Y	Y	Y
scaffold_1	Seita.1G259700.1.v2.2	Y	Y	Y
scaffold_1	Seita.1G259800.1.v2.2	Y	Y	Y
scaffold_1	Seita.1G260300.1.v2.2	Y	Y	Y
scaffold_1	Seita.1G260400.1.v2.2	Y	Y	Y
scaffold_1	Seita.1G261200.1.v2.2	Y	Y	Y
scaffold_1	Seita.1G261700.1.v2.2	Y	Y	Y
scaffold_1	Seita.1G261900.1.v2.2	Y	Y	Y
scaffold_1	Seita.1G262000.1.v2.2	Y	Y	Y
scaffold_1	Seita.1G262200.1.v2.2	Y	N	N
scaffold_1	Seita.1G262300.1.v2.2	Y	Y	Y
scaffold_1	Seita.1G262400.1.v2.2	Y	Y	Y
scaffold_1	Seita.1G262500.1.v2.2	Y	Y	Y
scaffold_1	Seita.1G262600.1.v2.2	Y	Y	Y
scaffold_1	Seita.1G262700.1.v2.2	Y	Y	Y
scaffold_1	Seita.1G262900.1.v2.2	Y	Y	Y
scaffold_1	Seita.1G263000.1.v2.2	Y	Y	Y
scaffold_1	Seita.1G263100.1.v2.2	Y	Y	Y
scaffold_1	Seita.1G263300.1.v2.2	Y	Y	Y
scaffold_1	Seita.1G263400.1.v2.2	Y	Y	Y
scaffold_1	Seita.1G263500.1.v2.2	Y	N	N
scaffold_1	Seita.1G263600.1.v2.2	Y	Y	Y
scaffold_1	Seita.1G263700.2.v2.2	Y	Y	Y
scaffold_1	Seita.1G263800.1.v2.2	Y	Y	Y
scaffold_1	Seita.1G263900.1.v2.2	Y	Y	Y
scaffold_1	Seita.1G264000.1.v2.2	Y	Y	Y
scaffold_1	Seita.1G264100.1.v2.2	Y	Y	Y
scaffold_1	Seita.1G264300.1.v2.2	Y	Y	Y
scaffold_1	Seita.1G264800.1.v2.2	Y	Y	Y
scaffold_1	Seita.1G264900.1.v2.2	Y	Y	Y
scaffold_1	Seita.1G265000.1.v2.2	Y	Y	Y
scaffold_1	Seita.1G265100.1.v2.2	Y	Y	Y
scaffold_1	Seita.1G265300.1.v2.2	Y	Y	Y
scaffold_1	Seita.1G265400.1.v2.2	Y	Y	Y
scaffold_1	Seita.1G265700.1.v2.2	Y	Y	Y
scaffold_1	Seita.1G265800.1.v2.2	Y	N	N
scaffold_1	Seita.1G265900.1.v2.2	Y	Y	Y
scaffold_1	Seita.1G266000.1.v2.2	Y	Y	Y
scaffold_1	Seita.1G266200.1.v2.2	Y	Y	Y
scaffold_1	Seita.1G266300.1.v2.2	Y	Y	Y
scaffold_1	Seita.1G266400.1.v2.2	Y	Y	Y
scaffold_1	Seita.1G266500.1.v2.2	Y	Y	Y
scaffold_1	Seita.1G266600.1.v2.2	Y	Y	Y
scaffold_1	Seita.1G266700.1.v2.2	Y	Y	Y
scaffold_1	Seita.1G266800.1.v2.2	Y	Y	Y
scaffold_1	Seita.1G267100.1.v2.2	Y	Y	Y
scaffold_1	Seita.1G267200.1.v2.2	Y	Y	Y
scaffold_1	Seita.1G267300.1.v2.2	Y	Y	Y
scaffold_1	Seita.1G267400.1.v2.2	Y	Y	Y
scaffold_1	Seita.1G267500.1.v2.2	Y	Y	Y
scaffold_1	Seita.1G267600.1.v2.2	Y	Y	Y
scaffold_1	Seita.1G267700.1.v2.2	Y	Y	Y
scaffold_1	Seita.1G267800.1.v2.2	Y	Y	Y
scaffold_1	Seita.1G267900.1.v2.2	Y	Y	Y
scaffold_1	Seita.1G268000.1.v2.2	Y	Y	Y
scaffold_1	Seita.1G268100.1.v2.2	Y	Y	Y
scaffold_1	Seita.1G268200.1.v2.2	Y	Y	Y
scaffold_1	Seita.1G268300.1.v2.2	Y	Y	Y
scaffold_1	Seita.1G268600.1.v2.2	Y	Y	Y
scaffold_1	Seita.1G268800.1.v2.2	Y	Y	Y
scaffold_1	Seita.1G268900.1.v2.2	Y	N	N
scaffold_1	Seita.1G269000.1.v2.2	Y	Y	Y
scaffold_1	Seita.1G269100.1.v2.2	Y	Y	Y
scaffold_1	Seita.1G269300.1.v2.2	Y	Y	Y
scaffold_1	Seita.1G269400.1.v2.2	Y	Y	Y
scaffold_1	Seita.1G269500.1.v2.2	Y	Y	Y
scaffold_1	Seita.1G269600.1.v2.2	Y	Y	Y
scaffold_1	Seita.1G269700.1.v2.2	Y	Y	Y
scaffold_1	Seita.1G270000.1.v2.2	Y	Y	Y
scaffold_1	Seita.1G270100.1.v2.2	Y	Y	Y
scaffold_1	Seita.1G270200.1.v2.2	Y	Y	Y
scaffold_1	Seita.1G270300.1.v2.2	Y	Y	Y
scaffold_1	Seita.1G270400.1.v2.2	Y	Y	Y
scaffold_1	Seita.1G270500.1.v2.2	Y	Y	Y
scaffold_1	Seita.1G270700.1.v2.2	Y	Y	Y
scaffold_1	Seita.1G270800.1.v2.2	Y	Y	Y
scaffold_1	Seita.1G271100.1.v2.2	Y	Y	Y
scaffold_1	Seita.1G271200.1.v2.2	Y	Y	Y
scaffold_1	Seita.1G271500.1.v2.2	Y	Y	Y
scaffold_1	Seita.1G271600.1.v2.2	Y	Y	Y
scaffold_1	Seita.1G271700.1.v2.2	Y	Y	Y
scaffold_1	Seita.1G271800.1.v2.2	Y	Y	Y
scaffold_1	Seita.1G271900.1.v2.2	Y	Y	Y
scaffold_1	Seita.1G272000.1.v2.2	Y	Y	Y
scaffold_1	Seita.1G272200.1.v2.2	Y	Y	Y
scaffold_1	Seita.1G272400.1.v2.2	Y	Y	Y
scaffold_1	Seita.1G272600.1.v2.2	Y	Y	Y
scaffold_1	Seita.1G272700.1.v2.2	Y	Y	Y
scaffold_1	Seita.1G272900.1.v2.2	Y	Y	Y
scaffold_1	Seita.1G273100.1.v2.2	Y	Y	Y
scaffold_1	Seita.1G273200.1.v2.2	Y	Y	Y
scaffold_1	Seita.1G273300.1.v2.2	Y	Y	Y
scaffold_1	Seita.1G273400.1.v2.2	Y	Y	Y
scaffold_1	Seita.1G273600.1.v2.2	Y	Y	Y
scaffold_1	Seita.1G273700.1.v2.2	Y	Y	Y
scaffold_1	Seita.1G273900.1.v2.2	Y	Y	Y
scaffold_1	Seita.1G274100.1.v2.2	Y	Y	Y
scaffold_1	Seita.1G274400.1.v2.2	Y	Y	Y
scaffold_1	Seita.1G274600.1.v2.2	Y	Y	Y
scaffold_1	Seita.1G274500.2.v2.2	Y	Y	Y
scaffold_1	Seita.1G274700.1.v2.2	Y	Y	Y
scaffold_1	Seita.1G274800.1.v2.2	Y	Y	Y
scaffold_1	Seita.1G274900.1.v2.2	Y	Y	Y
scaffold_1	Seita.1G275000.1.v2.2	Y	Y	Y
scaffold_1	Seita.1G275100.1.v2.2	Y	Y	Y
scaffold_1	Seita.1G275300.1.v2.2	Y	Y	Y
scaffold_1	Seita.1G275400.1.v2.2	Y	Y	Y
scaffold_1	Seita.1G275500.1.v2.2	Y	Y	Y
scaffold_1	Seita.1G275600.1.v2.2	Y	Y	Y
scaffold_1	Seita.1G275700.1.v2.2	Y	Y	Y
scaffold_1	Seita.1G275900.1.v2.2	Y	Y	Y
scaffold_1	Seita.1G276000.1.v2.2	Y	Y	Y
scaffold_1	Seita.1G276100.1.v2.2	Y	Y	Y
scaffold_1	Seita.1G276300.1.v2.2	Y	Y	Y
scaffold_1	Seita.1G276600.2.v2.2	Y	Y	Y
scaffold_1	Seita.1G277200.1.v2.2	Y	Y	Y
scaffold_1	Seita.1G277300.1.v2.2	Y	Y	Y
scaffold_1	Seita.1G277600.1.v2.2	Y	Y	Y
scaffold_1	Seita.1G277700.1.v2.2	Y	Y	Y
scaffold_1	Seita.1G277800.1.v2.2	Y	Y	Y
scaffold_1	Seita.1G277900.1.v2.2	Y	Y	Y
scaffold_1	Seita.1G278000.1.v2.2	Y	Y	Y
scaffold_1	Seita.1G278200.1.v2.2	Y	Y	Y
scaffold_1	Seita.1G278300.1.v2.2	Y	Y	Y
scaffold_1	Seita.1G278400.1.v2.2	Y	Y	Y
scaffold_1	Seita.1G278500.1.v2.2	Y	Y	Y
scaffold_1	Seita.1G278600.1.v2.2	Y	Y	Y
scaffold_1	Seita.1G278800.1.v2.2	Y	Y	Y
scaffold_1	Seita.1G278900.1.v2.2	Y	Y	Y
scaffold_1	Seita.1G279000.1.v2.2	Y	Y	Y
scaffold_1	Seita.1G279200.1.v2.2	Y	Y	Y
scaffold_1	Seita.1G279300.1.v2.2	Y	Y	Y
scaffold_1	Seita.1G279400.1.v2.2	Y	Y	Y
scaffold_1	Seita.1G279700.1.v2.2	Y	N	N
scaffold_1	Seita.1G279800.1.v2.2	Y	Y	Y
scaffold_1	Seita.1G279900.1.v2.2	Y	Y	Y
scaffold_1	Seita.1G280000.1.v2.2	Y	Y	Y
scaffold_1	Seita.1G280100.1.v2.2	Y	Y	Y
scaffold_1	Seita.1G280200.1.v2.2	Y	Y	Y
scaffold_1	Seita.1G280300.1.v2.2	Y	Y	Y
scaffold_1	Seita.1G280400.1.v2.2	Y	Y	Y
scaffold_1	Seita.1G280500.1.v2.2	Y	Y	Y
scaffold_1	Seita.1G280600.1.v2.2	Y	Y	Y
scaffold_1	Seita.1G280700.1.v2.2	Y	Y	Y
scaffold_1	Seita.1G280800.1.v2.2	Y	Y	Y
scaffold_1	Seita.1G280900.1.v2.2	Y	Y	Y
scaffold_1	Seita.1G281200.1.v2.2	Y	Y	Y
scaffold_1	Seita.1G281400.1.v2.2	Y	Y	Y
scaffold_1	Seita.1G281500.1.v2.2	Y	Y	Y
scaffold_1	Seita.1G282000.1.v2.2	Y	Y	Y
scaffold_1	Seita.1G282100.1.v2.2	Y	Y	Y
scaffold_1	Seita.1G282200.1.v2.2	Y	Y	Y
scaffold_1	Seita.1G282300.1.v2.2	Y	Y	Y
scaffold_1	Seita.1G282700.1.v2.2	Y	Y	Y
scaffold_1	Seita.1G282900.2.v2.2	Y	Y	Y
scaffold_1	Seita.1G283000.1.v2.2	Y	Y	Y
scaffold_1	Seita.1G283100.1.v2.2	Y	Y	Y
scaffold_1	Seita.1G283200.1.v2.2	Y	Y	Y
scaffold_1	Seita.1G283300.1.v2.2	Y	Y	Y
scaffold_1	Seita.1G283400.1.v2.2	Y	Y	Y
scaffold_1	Seita.1G283500.1.v2.2	Y	Y	Y
scaffold_1	Seita.1G283700.1.v2.2	Y	Y	Y
scaffold_1	Seita.1G283800.1.v2.2	Y	Y	Y
scaffold_1	Seita.1G283900.1.v2.2	Y	Y	Y
scaffold_1	Seita.1G284000.1.v2.2	Y	Y	Y
scaffold_1	Seita.1G284300.1.v2.2	Y	Y	Y
scaffold_1	Seita.1G284400.1.v2.2	Y	Y	Y
scaffold_1	Seita.1G284500.1.v2.2	Y	Y	Y
scaffold_1	Seita.1G284600.1.v2.2	Y	Y	Y
scaffold_1	Seita.1G284700.1.v2.2	Y	Y	Y
scaffold_1	Seita.1G284800.1.v2.2	Y	Y	Y
scaffold_1	Seita.1G285000.1.v2.2	Y	Y	Y
scaffold_1	Seita.1G285200.1.v2.2	Y	Y	Y
scaffold_1	Seita.1G285400.1.v2.2	Y	Y	Y
scaffold_1	Seita.1G285900.1.v2.2	Y	Y	Y
scaffold_1	Seita.1G235000.1.v2.2	N	Y	N
scaffold_1	Seita.1G235100.1.v2.2	N	Y	N
scaffold_1	Seita.1G238200.1.v2.2	N	Y	N
scaffold_1	Seita.1G242000.1.v2.2	N	Y	N
scaffold_1	Seita.1G245000.1.v2.2	N	Y	N
scaffold_1	Seita.1G245200.1.v2.2	N	Y	N
scaffold_1	Seita.1G249400.1.v2.2	N	Y	N
scaffold_1	Seita.1G250700.1.v2.2	N	Y	N
scaffold_1	Seita.1G257900.1.v2.2	N	Y	N
scaffold_1	Seita.1G259400.1.v2.2	N	Y	N
scaffold_1	Seita.1G260100.1.v2.2	N	Y	N
scaffold_1	Seita.1G261500.1.v2.2	N	Y	N
scaffold_1	Seita.1G262100.1.v2.2	N	Y	N
scaffold_1	Seita.1G268700.1.v2.2	N	Y	N
scaffold_1	Seita.1G269200.1.v2.2	N	Y	N
scaffold_1	Seita.1G272100.1.v2.2	N	Y	N
scaffold_1	Seita.1G273000.1.v2.2	N	Y	N
scaffold_1	Seita.1G276900.1.v2.2	N	Y	N
scaffold_1	Seita.1G277100.1.v2.2	N	Y	N
scaffold_1	Seita.1G281300.1.v2.2	N	Y	N
scaffold_1	Seita.1G282500.1.v2.2	N	Y	N
scaffold_1	Seita.1G286400.1.v2.2	Y	Y	Y
scaffold_1	Seita.1G286500.1.v2.2	Y	Y	Y
scaffold_1	Seita.1G286600.1.v2.2	Y	Y	Y
scaffold_1	Seita.1G286800.1.v2.2	Y	Y	Y
scaffold_1	Seita.1G286900.1.v2.2	Y	Y	Y
scaffold_1	Seita.1G287100.1.v2.2	Y	Y	Y
scaffold_1	Seita.1G287200.1.v2.2	Y	Y	Y
scaffold_1	Seita.1G287300.1.v2.2	Y	Y	Y
scaffold_1	Seita.1G287400.1.v2.2	Y	Y	Y
scaffold_1	Seita.1G287600.1.v2.2	Y	Y	Y
scaffold_1	Seita.1G287700.1.v2.2	Y	Y	Y
scaffold_1	Seita.1G287800.1.v2.2	Y	Y	Y
scaffold_1	Seita.1G287900.1.v2.2	Y	Y	Y
scaffold_1	Seita.1G288000.1.v2.2	Y	Y	Y
scaffold_1	Seita.1G288100.1.v2.2	Y	Y	Y
scaffold_1	Seita.1G288200.1.v2.2	Y	Y	Y
scaffold_1	Seita.1G288400.1.v2.2	Y	Y	Y
scaffold_1	Seita.1G288500.1.v2.2	Y	Y	Y
scaffold_1	Seita.1G288600.1.v2.2	Y	Y	Y
scaffold_1	Seita.1G288800.1.v2.2	Y	Y	Y
scaffold_1	Seita.1G289100.1.v2.2	Y	Y	Y
scaffold_1	Seita.1G289200.1.v2.2	Y	Y	Y
scaffold_1	Seita.1G289300.1.v2.2	Y	Y	Y
scaffold_1	Seita.1G289400.1.v2.2	Y	Y	Y
scaffold_1	Seita.1G289500.1.v2.2	Y	Y	Y
scaffold_1	Seita.1G289600.1.v2.2	Y	Y	Y
scaffold_1	Seita.1G289700.1.v2.2	Y	Y	Y
scaffold_1	Seita.1G289800.1.v2.2	Y	Y	Y
scaffold_1	Seita.1G289900.1.v2.2	Y	Y	Y
scaffold_1	Seita.1G290000.1.v2.2	Y	Y	Y
scaffold_1	Seita.1G290100.1.v2.2	Y	Y	Y
scaffold_1	Seita.1G290200.1.v2.2	Y	Y	Y
scaffold_1	Seita.1G290300.1.v2.2	Y	Y	Y
scaffold_1	Seita.1G290500.1.v2.2	Y	Y	Y
scaffold_1	Seita.1G290700.1.v2.2	Y	Y	Y
scaffold_1	Seita.1G290900.1.v2.2	N	Y	N
scaffold_1	Seita.1G291000.1.v2.2	Y	Y	Y
scaffold_1	Seita.1G291100.1.v2.2	Y	Y	Y
scaffold_1	Seita.1G291200.1.v2.2	Y	Y	Y
scaffold_1	Seita.1G291300.1.v2.2	Y	Y	Y
scaffold_1	Seita.1G291400.1.v2.2	Y	Y	Y
scaffold_1	Seita.1G291500.1.v2.2	Y	Y	Y
scaffold_1	Seita.1G291600.1.v2.2	Y	Y	Y
scaffold_1	Seita.1G291700.1.v2.2	N	Y	N
scaffold_1	Seita.1G291800.1.v2.2	Y	Y	Y
scaffold_1	Seita.1G292000.1.v2.2	Y	Y	Y
scaffold_1	Seita.1G292200.1.v2.2	Y	Y	Y
scaffold_1	Seita.1G292300.1.v2.2	Y	Y	Y
scaffold_1	Seita.1G292400.1.v2.2	Y	Y	Y
scaffold_1	Seita.1G292500.1.v2.2	Y	Y	Y
scaffold_1	Seita.1G292600.1.v2.2	Y	Y	Y
scaffold_1	Seita.1G292700.1.v2.2	Y	Y	Y
scaffold_1	Seita.1G292800.1.v2.2	Y	Y	Y
scaffold_1	Seita.1G293000.1.v2.2	Y	Y	Y
scaffold_1	Seita.1G293100.1.v2.2	Y	Y	Y
scaffold_1	Seita.1G293200.1.v2.2	Y	Y	Y
scaffold_1	Seita.1G293300.1.v2.2	Y	Y	Y
scaffold_1	Seita.1G293400.1.v2.2	Y	Y	Y
scaffold_1	Seita.1G293500.1.v2.2	Y	Y	Y
scaffold_1	Seita.1G293700.1.v2.2	Y	Y	Y
scaffold_1	Seita.1G293800.1.v2.2	Y	Y	Y
scaffold_1	Seita.1G293900.1.v2.2	Y	Y	Y
scaffold_1	Seita.1G294100.1.v2.2	Y	Y	Y
scaffold_1	Seita.1G294200.1.v2.2	Y	Y	Y
scaffold_1	Seita.1G294300.1.v2.2	Y	Y	Y
scaffold_1	Seita.1G294400.1.v2.2	Y	Y	Y
scaffold_1	Seita.1G294600.1.v2.2	Y	Y	Y
scaffold_1	Seita.1G294700.1.v2.2	Y	Y	Y
scaffold_1	Seita.1G294800.1.v2.2	Y	Y	Y
scaffold_1	Seita.1G294900.1.v2.2	Y	Y	Y
scaffold_1	Seita.1G295000.1.v2.2	Y	Y	Y
scaffold_1	Seita.1G295100.1.v2.2	Y	Y	Y
scaffold_1	Seita.1G295200.1.v2.2	Y	Y	Y
scaffold_1	Seita.1G295300.1.v2.2	Y	Y	Y
scaffold_1	Seita.1G295500.1.v2.2	Y	Y	Y
scaffold_1	Seita.1G295600.1.v2.2	Y	Y	Y
scaffold_1	Seita.1G295700.1.v2.2	Y	Y	Y
scaffold_1	Seita.1G295800.1.v2.2	Y	Y	Y
scaffold_1	Seita.1G295900.1.v2.2	Y	Y	Y
scaffold_1	Seita.1G296000.1.v2.2	Y	Y	Y
scaffold_1	Seita.1G296200.1.v2.2	Y	Y	Y
scaffold_1	Seita.1G296400.1.v2.2	Y	Y	Y
scaffold_1	Seita.1G296600.1.v2.2	Y	Y	Y
scaffold_1	Seita.1G296800.1.v2.2	Y	Y	Y
scaffold_1	Seita.1G296900.1.v2.2	Y	Y	Y
scaffold_1	Seita.1G297000.1.v2.2	Y	Y	Y
scaffold_1	Seita.1G297100.1.v2.2	Y	Y	Y
scaffold_1	Seita.1G297200.1.v2.2	Y	Y	Y
scaffold_1	Seita.1G297300.1.v2.2	Y	Y	Y
scaffold_1	Seita.1G297400.1.v2.2	Y	Y	Y
scaffold_1	Seita.1G297500.1.v2.2	Y	Y	Y
scaffold_1	Seita.1G297600.1.v2.2	Y	Y	Y
scaffold_1	Seita.1G297700.1.v2.2	Y	Y	Y
scaffold_1	Seita.1G297800.1.v2.2	Y	Y	Y
scaffold_1	Seita.1G298000.1.v2.2	Y	Y	Y
scaffold_1	Seita.1G298100.1.v2.2	Y	Y	Y
scaffold_1	Seita.1G298300.1.v2.2	Y	Y	Y
scaffold_1	Seita.1G298400.1.v2.2	Y	Y	Y
scaffold_1	Seita.1G298500.1.v2.2	Y	Y	Y
scaffold_1	Seita.1G298900.1.v2.2	Y	Y	Y
scaffold_1	Seita.1G299000.1.v2.2	Y	Y	Y
scaffold_1	Seita.1G299300.1.v2.2	Y	Y	Y
scaffold_1	Seita.1G299400.1.v2.2	Y	Y	Y
scaffold_1	Seita.1G299500.1.v2.2	Y	Y	Y
scaffold_1	Seita.1G299900.1.v2.2	Y	Y	Y
scaffold_1	Seita.1G300100.1.v2.2	Y	Y	Y
scaffold_1	Seita.1G300200.1.v2.2	Y	Y	Y
scaffold_1	Seita.1G300400.1.v2.2	Y	Y	Y
scaffold_1	Seita.1G300600.1.v2.2	Y	Y	Y
scaffold_1	Seita.1G300700.1.v2.2	Y	Y	Y
scaffold_1	Seita.1G300900.1.v2.2	Y	Y	Y
scaffold_1	Seita.1G300800.1.v2.2	Y	Y	Y
scaffold_1	Seita.1G301000.1.v2.2	Y	Y	Y
scaffold_1	Seita.1G301200.1.v2.2	Y	Y	Y
scaffold_1	Seita.1G301300.1.v2.2	Y	Y	Y
scaffold_1	Seita.1G301600.1.v2.2	Y	Y	Y
scaffold_1	Seita.1G301700.1.v2.2	Y	Y	Y
scaffold_1	Seita.1G301900.1.v2.2	Y	Y	Y
scaffold_1	Seita.1G302000.1.v2.2	Y	Y	Y
scaffold_1	Seita.1G302100.1.v2.2	Y	Y	Y
scaffold_1	Seita.1G302200.1.v2.2	Y	Y	Y
scaffold_1	Seita.1G302300.1.v2.2	Y	Y	Y
scaffold_1	Seita.1G302400.1.v2.2	Y	Y	Y
scaffold_1	Seita.1G302500.1.v2.2	Y	Y	Y
scaffold_1	Seita.1G302600.1.v2.2	Y	Y	Y
scaffold_1	Seita.1G302700.1.v2.2	Y	Y	Y
scaffold_1	Seita.1G302800.1.v2.2	Y	Y	Y
scaffold_1	Seita.1G303000.1.v2.2	Y	Y	Y
scaffold_1	Seita.1G303300.1.v2.2	Y	Y	Y
scaffold_1	Seita.1G303600.1.v2.2	Y	Y	Y
scaffold_1	Seita.1G303700.1.v2.2	Y	Y	Y
scaffold_1	Seita.1G303800.1.v2.2	Y	Y	Y
scaffold_1	Seita.1G303900.1.v2.2	Y	Y	Y
scaffold_1	Seita.1G304000.1.v2.2	Y	Y	Y
scaffold_1	Seita.1G304100.1.v2.2	Y	Y	Y
scaffold_1	Seita.1G304300.1.v2.2	Y	Y	Y
scaffold_1	Seita.1G287500.1.v2.2	Y	N	N
scaffold_1	Seita.1G288900.1.v2.2	Y	N	N
scaffold_1	Seita.1G289000.1.v2.2	Y	N	N
scaffold_1	Seita.1G295400.1.v2.2	Y	N	N
scaffold_1	Seita.1G298700.1.v2.2	Y	N	N
scaffold_1	Seita.1G304500.1.v2.2	Y	Y	Y
scaffold_1	Seita.1G304600.1.v2.2	Y	Y	Y
scaffold_1	Seita.1G304700.1.v2.2	Y	Y	Y
scaffold_1	Seita.1G304800.1.v2.2	Y	Y	Y
scaffold_1	Seita.1G305000.1.v2.2	Y	Y	Y
scaffold_1	Seita.1G305100.1.v2.2	Y	Y	Y
scaffold_1	Seita.1G305200.1.v2.2	Y	Y	Y
scaffold_1	Seita.1G305300.1.v2.2	Y	Y	Y
scaffold_1	Seita.1G305400.1.v2.2	Y	Y	Y
scaffold_1	Seita.1G305900.1.v2.2	Y	Y	Y
scaffold_1	Seita.1G306100.1.v2.2	Y	Y	Y
scaffold_1	Seita.1G306300.1.v2.2	Y	Y	Y
scaffold_1	Seita.1G306400.1.v2.2	Y	Y	Y
scaffold_1	Seita.1G307000.1.v2.2	Y	Y	Y
scaffold_1	Seita.1G307200.1.v2.2	Y	Y	Y
scaffold_1	Seita.1G307300.1.v2.2	Y	Y	Y
scaffold_1	Seita.1G307400.1.v2.2	Y	Y	Y
scaffold_1	Seita.1G307600.1.v2.2	Y	Y	Y
scaffold_1	Seita.1G307700.1.v2.2	Y	Y	Y
scaffold_1	Seita.1G307800.1.v2.2	Y	Y	Y
scaffold_1	Seita.1G307900.1.v2.2	Y	Y	Y
scaffold_1	Seita.1G308100.1.v2.2	Y	Y	Y
scaffold_1	Seita.1G308300.1.v2.2	Y	Y	Y
scaffold_1	Seita.1G308400.1.v2.2	Y	Y	Y
scaffold_1	Seita.1G308500.1.v2.2	Y	Y	Y
scaffold_1	Seita.1G308600.1.v2.2	Y	Y	Y
scaffold_1	Seita.1G308800.1.v2.2	Y	Y	Y
scaffold_1	Seita.1G308900.1.v2.2	Y	Y	Y
scaffold_1	Seita.1G309100.1.v2.2	Y	Y	Y
scaffold_1	Seita.1G309200.1.v2.2	Y	Y	Y
scaffold_1	Seita.1G309300.1.v2.2	Y	Y	Y
scaffold_1	Seita.1G309400.1.v2.2	Y	Y	Y
scaffold_1	Seita.1G309600.1.v2.2	Y	Y	Y
scaffold_1	Seita.1G309700.1.v2.2	Y	Y	Y
scaffold_1	Seita.1G309800.1.v2.2	Y	Y	Y
scaffold_1	Seita.1G309900.1.v2.2	Y	Y	Y
scaffold_1	Seita.1G310000.1.v2.2	Y	N	N
scaffold_1	Seita.1G310200.1.v2.2	Y	Y	Y
scaffold_1	Seita.1G310400.1.v2.2	Y	Y	Y
scaffold_1	Seita.1G310500.1.v2.2	Y	Y	Y
scaffold_1	Seita.1G310600.1.v2.2	Y	N	N
scaffold_1	Seita.1G310800.1.v2.2	Y	Y	Y
scaffold_1	Seita.1G310900.1.v2.2	Y	Y	Y
scaffold_1	Seita.1G311100.1.v2.2	Y	Y	Y
scaffold_1	Seita.1G311200.1.v2.2	Y	Y	Y
scaffold_1	Seita.1G311300.1.v2.2	Y	Y	Y
scaffold_1	Seita.1G311400.1.v2.2	Y	Y	Y
scaffold_1	Seita.1G311500.1.v2.2	Y	Y	Y
scaffold_1	Seita.1G311600.1.v2.2	Y	Y	Y
scaffold_1	Seita.1G311700.1.v2.2	Y	Y	Y
scaffold_1	Seita.1G311900.1.v2.2	Y	Y	Y
scaffold_1	Seita.1G312000.1.v2.2	Y	N	N
scaffold_1	Seita.1G312100.1.v2.2	Y	Y	Y
scaffold_1	Seita.1G312300.1.v2.2	Y	Y	Y
scaffold_1	Seita.1G312400.1.v2.2	Y	Y	Y
scaffold_1	Seita.1G312500.1.v2.2	Y	Y	Y
scaffold_1	Seita.1G312800.1.v2.2	Y	Y	Y
scaffold_1	Seita.1G313600.1.v2.2	Y	Y	Y
scaffold_1	Seita.1G313700.1.v2.2	Y	Y	Y
scaffold_1	Seita.1G313800.1.v2.2	Y	Y	Y
scaffold_1	Seita.1G314000.1.v2.2	Y	Y	Y
scaffold_1	Seita.1G314100.1.v2.2	Y	Y	Y
scaffold_1	Seita.1G314200.1.v2.2	Y	Y	Y
scaffold_1	Seita.1G314400.1.v2.2	Y	Y	Y
scaffold_1	Seita.1G314500.1.v2.2	Y	Y	Y
scaffold_1	Seita.1G314700.1.v2.2	Y	Y	Y
scaffold_1	Seita.1G314800.1.v2.2	Y	Y	Y
scaffold_1	Seita.1G314900.1.v2.2	Y	Y	Y
scaffold_1	Seita.1G315000.1.v2.2	Y	Y	Y
scaffold_1	Seita.1G315100.1.v2.2	Y	Y	Y
scaffold_1	Seita.1G315200.1.v2.2	Y	Y	Y
scaffold_1	Seita.1G315300.1.v2.2	Y	Y	Y
scaffold_1	Seita.1G315500.1.v2.2	Y	Y	Y
scaffold_1	Seita.1G315600.1.v2.2	Y	Y	Y
scaffold_1	Seita.1G315700.1.v2.2	Y	Y	Y
scaffold_1	Seita.1G315900.1.v2.2	Y	Y	Y
scaffold_1	Seita.1G316000.1.v2.2	Y	Y	Y
scaffold_1	Seita.1G316100.1.v2.2	Y	Y	Y
scaffold_1	Seita.1G316200.1.v2.2	Y	Y	Y
scaffold_1	Seita.1G316300.1.v2.2	Y	Y	Y
scaffold_1	Seita.1G316400.1.v2.2	Y	Y	Y
scaffold_1	Seita.1G316500.1.v2.2	Y	Y	Y
scaffold_1	Seita.1G316700.1.v2.2	Y	Y	Y
scaffold_1	Seita.1G316800.1.v2.2	Y	Y	Y
scaffold_1	Seita.1G316900.1.v2.2	Y	Y	Y
scaffold_1	Seita.1G317100.1.v2.2	Y	Y	Y
scaffold_1	Seita.1G317200.1.v2.2	Y	Y	Y
scaffold_1	Seita.1G317300.1.v2.2	Y	Y	Y
scaffold_1	Seita.1G317400.1.v2.2	Y	Y	Y
scaffold_1	Seita.1G317500.1.v2.2	Y	Y	Y
scaffold_1	Seita.1G317600.1.v2.2	Y	Y	Y
scaffold_1	Seita.1G317800.1.v2.2	Y	Y	Y
scaffold_1	Seita.1G317900.1.v2.2	Y	Y	Y
scaffold_1	Seita.1G318000.1.v2.2	Y	Y	Y
scaffold_1	Seita.1G318100.1.v2.2	Y	Y	Y
scaffold_1	Seita.1G318200.1.v2.2	Y	Y	Y
scaffold_1	Seita.1G318400.1.v2.2	Y	Y	Y
scaffold_1	Seita.1G318600.1.v2.2	Y	Y	Y
scaffold_1	Seita.1G318700.1.v2.2	Y	Y	Y
scaffold_1	Seita.1G318800.1.v2.2	Y	Y	Y
scaffold_1	Seita.1G318900.1.v2.2	Y	Y	Y
scaffold_1	Seita.1G319000.1.v2.2	Y	Y	Y
scaffold_1	Seita.1G319100.1.v2.2	Y	Y	Y
scaffold_1	Seita.1G319200.1.v2.2	Y	Y	Y
scaffold_1	Seita.1G319300.1.v2.2	Y	Y	Y
scaffold_1	Seita.1G319400.1.v2.2	Y	Y	Y
scaffold_1	Seita.1G319500.1.v2.2	Y	Y	Y
scaffold_1	Seita.1G319600.1.v2.2	Y	Y	Y
scaffold_1	Seita.1G319700.1.v2.2	Y	Y	Y
scaffold_1	Seita.1G319800.1.v2.2	Y	Y	Y
scaffold_1	Seita.1G319900.1.v2.2	Y	Y	Y
scaffold_1	Seita.1G320100.1.v2.2	Y	Y	Y
scaffold_1	Seita.1G320200.1.v2.2	Y	Y	Y
scaffold_1	Seita.1G320300.1.v2.2	Y	Y	Y
scaffold_1	Seita.1G320400.1.v2.2	Y	Y	Y
scaffold_1	Seita.1G320500.1.v2.2	Y	Y	Y
scaffold_1	Seita.1G320800.1.v2.2	Y	Y	Y
scaffold_1	Seita.1G321800.1.v2.2	Y	Y	Y
scaffold_1	Seita.1G322000.1.v2.2	Y	Y	Y
scaffold_1	Seita.1G322100.1.v2.2	Y	Y	Y
scaffold_1	Seita.1G322200.1.v2.2	Y	Y	Y
scaffold_1	Seita.1G322300.1.v2.2	Y	N	N
scaffold_1	Seita.1G322500.1.v2.2	Y	Y	Y
scaffold_1	Seita.1G322700.1.v2.2	Y	Y	Y
scaffold_1	Seita.1G322800.1.v2.2	Y	Y	Y
scaffold_1	Seita.1G323000.1.v2.2	Y	Y	Y
scaffold_1	Seita.1G323100.1.v2.2	Y	Y	Y
scaffold_1	Seita.1G323200.1.v2.2	Y	Y	Y
scaffold_1	Seita.1G323300.1.v2.2	Y	Y	Y
scaffold_1	Seita.1G323400.1.v2.2	Y	Y	Y
scaffold_1	Seita.1G323500.1.v2.2	Y	Y	Y
scaffold_1	Seita.1G323700.1.v2.2	Y	Y	Y
scaffold_1	Seita.1G323800.1.v2.2	Y	Y	Y
scaffold_1	Seita.1G323900.1.v2.2	Y	Y	Y
scaffold_1	Seita.1G324300.1.v2.2	Y	Y	Y
scaffold_1	Seita.1G324400.1.v2.2	Y	Y	Y
scaffold_1	Seita.1G324500.1.v2.2	Y	N	N
scaffold_1	Seita.1G324600.1.v2.2	Y	Y	Y
scaffold_1	Seita.1G324700.1.v2.2	Y	Y	Y
scaffold_1	Seita.1G324800.1.v2.2	Y	Y	Y
scaffold_1	Seita.1G324900.1.v2.2	Y	Y	Y
scaffold_1	Seita.1G325000.1.v2.2	Y	Y	Y
scaffold_1	Seita.1G325100.1.v2.2	Y	Y	Y
scaffold_1	Seita.1G325200.1.v2.2	Y	Y	Y
scaffold_1	Seita.1G325300.1.v2.2	Y	Y	Y
scaffold_1	Seita.1G325400.1.v2.2	Y	Y	Y
scaffold_1	Seita.1G325500.1.v2.2	Y	Y	Y
scaffold_1	Seita.1G325800.1.v2.2	Y	Y	Y
scaffold_1	Seita.1G326100.1.v2.2	Y	Y	Y
[truncated: 17,530 more rows]

## Sheet: Figure 4a
Figure 4a	The Ks values between orthologous and paralogous genes in Paniceae
B73-Sorghum				Dichanthelium-Foxtail_millet				Foxtail_millet-Sorghum				Longmi4-Sorghum				Longmi4-Longmi4				Yugu1-Longmi4				Yugu1-Pearl_millet				Yugu1-Yugu1
Ks	Kn	Log2(Ks)		Ks	Kn	Log2(Ks)		Ks	Kn	Log2(Ks)		Ks	Kn	Log2(Ks)		Ks	Kn	Log2(Ks)		Ks	Kn	Log2(Ks)		Ks	Kn	Log2(Ks)		Ks	Kn	Log2(Ks)
1.0722	0.089	0.100574		0.3762	0.1408	-1.41043		0.8153	0.2226	-0.294597		0.3205	0.0207	-1.6416		1.2909	0.0013	0.368377		0.0946	0.0156	-3.40202		0.184	0.0438	-2.44222		0.8625	0.0794	-0.213404
0.5082	0.0412	-0.976532		0.5447	0.227	-0.876466		0.3023	0.0735	-1.72595		59.094	0.9268	5.88494		1.6764	0.2197	0.745366		82.2383	0.9737	6.36174		0.1059	0.0128	-3.23923		1.1056	0.396	0.14483
0.4222	0.0521	-1.244		0.3086	0.1287	-1.69619		0.2543	0.0231	-1.9754		0.423	0.1489	-1.24127		7.1252	0.2183	2.83293		0.5508	0.0784	-0.8604		1.4194	1.0281	0.505281		1.4432	0.3308	0.529271
0.4986	0.0527	-1.00405		14.3552	1.1111	3.8435		29.8637	1.6615	4.90032		1.025	0.6151	0.0356239		9.2186	0.2892	3.20455		0.2594	0.0979	-1.94675		0.174	0.0412	-2.52284		2.7192	0.2288	1.44318
0.4383	0.0731	-1.19001		0.653	0.0926	-0.614845		0.9831	0.072	-0.0245899		0.3526	0.109	-1.5039		89.7036	0.4651	6.48709		0.523	0.0419	-0.935117		0.1834	0.0504	-2.44693		1.0371	0.2621	0.052555
0.5618	0.0584	-0.831871		0.2324	0.0641	-2.10532		0.5338	0.2475	-0.905629		14.1031	1.2336	3.81794		136.141	0.2919	7.08895		0.2111	0.0442	-2.244		0.3576	0.0669	-1.48358		2.383	0.2742	1.25278
0.287	0.0613	-1.80088		0.2145	0.0348	-2.22095		0.7965	0.0665	-0.328254		64.4402	1.0473	6.00989		129.677	0.4189	7.01878		1.0978	0.0664	0.134615		174.335	0.2177	7.44572		0.9707	0.257	-0.0429026
0.1724	0.0213	-2.53617		0.1995	0.0327	-2.32554		0.2726	0.0384	-1.87514		0.6578	0.3762	-0.604279		150.557	0.2734	7.23417		0.1935	0.0178	-2.36959		0.0708	0.0069	-3.82011		0.8221	0.1739	-0.282614
69.783	1.5234	6.1248		0.1221	0.0032	-3.03386		1.6932	0.1131	0.759752		0.3264	0.0748	-1.61529		132.263	0.2607	7.04726		118.45	1.242	6.88813		0.0833	0.0121	-3.58554		0.8145	0.1077	-0.296013
0.2393	0.0599	-2.06311		0.1967	0.0349	-2.34593		0.3239	0.023	-1.62638		0.3538	0.0773	-1.49899		1.8542	0.3328	0.890797		0.1377	0.018	-2.8604		1.3912	0.3508	0.47633		108.272	0.4452	6.75852
0.2109	0.0468	-2.24537		0.1524	0.0228	-2.71407		0.8116	0.0327	-0.301159		89.7188	0.3382	6.48734		81.223	1.1078	6.34382		0.3192	0.1487	-1.64747		9.0188	0.4658	3.17294		1.6493	0.1873	0.721854
0.1775	0.0397	-2.49411		0.1793	0.0129	-2.47955		0.2354	0.0328	-2.08681		1.3088	0.1294	0.388245		2.0266	0.122	1.01906		4.2369	1.1892	2.08301		0.1985	0.033	-2.33279		39.1824	0.4642	5.29213
0.1577	0.102	-2.66475		0.7699	0.0911	-0.377257		0.4985	0.1737	-1.00433		0.467	0.1059	-1.09851		4.7811	0.1607	2.25734		0.5124	0.0806	-0.964658		0.1361	0.0111	-2.87726		4.1665	0.2147	2.05884
0.1676	0.0225	-2.57691		82.0622	0.8655	6.35865		0.7982	0.0868	-0.325178		0.358	0.0174	-1.48197		45.1906	1.2005	5.49795		0.1042	0.017	-3.26257		0.1433	0.0032	-2.80289		35.9853	0.2681	5.16934
0.1732	0.0694	-2.52949		0.6361	0.1325	-0.652675		0.9143	0.1075	-0.12926		78.6636	1.0421	6.29762		4.1186	0.176	2.04215		83.4696	0.8533	6.38318		68.1199	1.2055	6.09		1.8353	0.3456	0.876016
5.7214	0.7491	2.51637		0.2579	0.0635	-1.95512		2.5632	0.5209	1.35795		16.4186	1.4001	4.03726		33.6074	0.1646	5.07071		0.6043	0.064	-0.726663		0.1185	0.0158	-3.07704		1.7182	0.21	0.780898
0.1446	0.0249	-2.78986		0.4837	0.0571	-1.04782		0.3351	0.0385	-1.57734		0.7928	0.0762	-0.334971		1.1924	0.4582	0.253868		0.2859	0.0754	-1.80642		0.1092	0.0114	-3.19496		5.2241	0.1425	2.38518
0.1548	0.016	-2.69152		0.229	0.0537	-2.12658		0.3126	0.0251	-1.67761		1.0823	0.3961	0.1141		0.052	0.0072	-4.26534		0.5421	0.0404	-0.883369		0.2523	0.0904	-1.98679		111.947	0.3248	6.80667
0.2077	0.0251	-2.26743		0.298	0.0625	-1.74662		0.1634	0.0065	-2.61352		0.8253	0.0653	-0.277009		0.0252	0.0091	-5.31043		0.198	0.0475	-2.33643		0.7775	0.057	-0.363085		3.0899	0.5535	1.62756
59.4665	1.3083	5.89401		0.1377	0.0227	-2.8604		0.3774	0.0598	-1.40583		0.2768	0.0415	-1.85308		0.0469	0.0039	-4.41427		1.3911	0.0785	0.476226		0.0952	0.0065	-3.39289		65.7212	0.6577	6.03829
0.4426	0.0487	-1.17592		0.1676	0.0479	-2.57691		0.3847	0.0289	-1.37819		0.2912	0.0666	-1.77992		0.1651	0.0087	-2.59859		0.1858	0.0178	-2.42818		1.1435	0.0678	0.193456		0.8782	0.208	-0.187379
0.1198	0.0239	-3.0613		0.9567	0.5334	-0.0638615		0.3392	0.0299	-1.55979		1.1688	0.123	0.225028		30.7952	10.2488	4.94463		63.7078	0.1688	5.9934		0.5582	0.1111	-0.841146		5.042	0.2541	2.334
1.0216	0.1563	0.0308304		1.4638	0.0442	0.549718		0.8501	0.1031	-0.234296		0.2753	0.0099	-1.86092		0.4446	0.1546	-1.16942		0.1377	0.0185	-2.8604		69.5932	1.3889	6.12087		2.5744	0.1898	1.36424
0.1046	0.0062	-3.25705		0.3498	0.0256	-1.5154		2.2114	0.1924	1.14496		2.3239	0.3264	1.21655		0.1621	0.0206	-2.62504		0.4332	0.2058	-1.20689		2.3461	0.1304	1.23026		79.5278	0.4042	6.31339
0.1849	0.0257	-2.43518		0.9347	0.0414	-0.0974247		0.5808	0.0204	-0.783887		1.9461	0.0343	0.960586		64.4891	0.5614	6.01098		61.2921	1.4972	5.93763		0.1695	0.0307	-2.56064		100.075	0.211	6.64494
0.1228	0.0479	-3.02562		0.2823	0.067	-1.8247		1.8908	0.2044	0.918997		0.7788	0.0986	-0.360675		0.0504	0.0146	-4.31043		0.5028	0.0921	-0.991943		0.4617	0.1858	-1.11497		60.3723	2.1741	5.91581
0.0788	0.0294	-3.66566		2.2373	0.4411	1.16176		0.3655	0.0737	-1.45206		0.9659	0.2355	-0.0500543		0.0811	0.0001	-3.62415		0.208	0.0188	-2.26534		1.5683	0.1659	0.649202		138.128	0.2813	7.10986
0.2166	0.0311	-2.20689		0.2407	0.0646	-2.05469		0.1421	0.0368	-2.81502		0.3857	0.0569	-1.37445		3.1698	1.3929	1.66439		0.17	0.0251	-2.55639		0.487	0.1027	-1.03801		1.5603	0.3937	0.641823
0.2588	0.1052	-1.95009		0.2355	0.0639	-2.0862		0.7673	0.0552	-0.382137		1.0066	0.0654	0.0094905		82.061	0.9747	6.35862		0.4416	0.0633	-1.17919		1.4752	0.0502	0.560911		0.7328	0.0226	-0.448509
0.8511	0.0244	-0.232599		0.514	0.0582	-0.96016		0.3319	0.0439	-1.59118		111.458	0.1683	6.80036		1.9122	0.097	0.935233		0.2024	0.0537	-2.30472		0.1825	0.0556	-2.45403		2.3746	0.2814	1.24768
0.207	0.0239	-2.2723		0.2947	0.0371	-1.76268		0.3483	0.0384	-1.5216		0.29	0.0303	-1.78588		1.3145	0.0013	0.394514		0.1832	0.018	-2.44851		0.1672	0.0292	-2.58035		0.6625	0.0185	-0.594008
0.6013	0.0968	-0.733843		0.3726	0.0343	-1.4243		0.3034	0.1011	-1.72071		0.2305	0.074	-2.11716		1.5681	0.2077	0.649018		0.1507	0.0101	-2.73025		15.5136	1.1669	3.95546		62.5483	0.6443	5.9669
0.1541	0.0108	-2.69806		0.3916	0.1769	-1.35255		0.928	0.0256	-0.107803		12.1146	1.4435	3.59867		8.306	0.24	3.05415		0.1954	0.0231	-2.3555		0.1393	0.0572	-2.84373		2.5108	0.1306	1.32815
0.2826	0.0658	-1.82317		0.1422	0.0328	-2.81401		0.7972	0.0867	-0.326986		0.3112	0.0091	-1.68409		9.9787	0.2891	3.31885		0.6602	0.1334	-0.599025		0.1705	0.0031	-2.55216		106.623	0.3609	6.73637
0.4428	0.0338	-1.17527		0.2206	0.0067	-2.1805		1.623	0.0718	0.698663		0.4926	0.0523	-1.02151		92.2637	0.4801	6.52769		0.8148	0.0805	-0.295482		0.2972	0.1517	-1.75049		2.4408	0.2302	1.28735
0.1184	0.0177	-3.07826		0.3772	0.0523	-1.4066		70.7443	0.3181	6.14454		0.7002	0.043	-0.514161		140.713	0.2975	7.13661		0.3038	0.0003	-1.71881		1.0227	0.3011	0.032383		1.4227	0.3263	0.508631
0.184	0.063	-2.44222		0.2864	0.0242	-1.8039		0.2938	0.0847	-1.76709		0.5613	0.1037	-0.833156		142.772	0.4137	7.15757		0.4209	0.0436	-1.24845		0.2958	0.0241	-1.75731		0.7657	0.067	-0.385149
0.3543	0.0632	-1.49696		0.2085	0.0758	-2.26188		0.3643	0.0288	-1.4568		0.4662	0.1295	-1.10098		107.461	0.264	6.74767		0.7522	0.0943	-0.410812		100.62	0.1805	6.65278		1.1954	0.239	0.257493
0.1909	0.0434	-2.38911		0.3347	0.0778	-1.57906		0.9168	0.0804	-0.125321		0.2385	0.0965	-2.06794		43.3422	1.1618	5.4377		17.7785	1.309	4.15206		0.1967	0.0306	-2.34593		1.6356	0.3744	0.70982
0.7392	0.0587	-0.435963		65.9932	1.1004	6.04425		0.3138	0.0332	-1.67208		1.569	0.0769	0.649845		54.7409	1.3482	5.77455		0.4546	0.0418	-1.13733		17.1697	1.1975	4.10179		0.6846	0.014	-0.546667
0.237	0.0288	-2.07704		0.3073	0.0136	-1.70228		14.682	1.1928	3.87598		0.3482	0.0564	-1.52201		58.6187	7.5579	5.87329		0.203	0.0419	-2.30045		0.1014	0.0163	-3.30187		4.6235	0.5858	2.20899
0.1172	0.0294	-3.09296		0.286	0.099	-1.80591		0.5748	0.0707	-0.798868		0.5758	0.1117	-0.79636		4.5301	0.1871	2.17954		0.4871	0.1833	-1.03771		0.1504	0.0237	-2.73312		0.9634	0.1016	-0.0537932
0.3038	0.031	-1.71881		0.5545	0.0429	-0.850741		0.6609	0.2094	-0.597496		0.3516	0.0577	-1.50799		10.8564	1.4954	3.44047		0.2297	0.0703	-2.12218		0.0518	0.0072	-4.2709		88.2635	0.1719	6.46375
0.5844	0.0082	-0.774972		0.1927	0.0643	-2.37557		0.4562	0.0226	-1.13226		0.3712	0.0668	-1.42973		0.0564	0.0129	-4.14816		0.1839	0.0238	-2.44301		0.1604	0.0253	-2.64025		1.5939	0.3264	0.672561
0.1396	0.006	-2.84063		0.2642	0.0364	-1.9203		0.3011	0.1275	-1.73169		0.3291	0.0412	-1.6034		0.0564	0.0341	-4.14816		0.7517	0.0313	-0.411771		0.1587	0.0282	-2.65563		10.1566	0.4865	3.34435
0.3908	0.0329	-1.3555		0.271	0.0581	-1.88364		1.0983	0.3697	0.135272		102.936	0.1348	6.6856		0.0189	0.0283	-5.72547		1.1701	0.0392	0.226632		0.3809	0.0302	-1.39252		1.6358	0.175	0.709996
0.1914	0.0407	-2.38534		0.1888	0.0278	-2.40507		0.7612	0.0791	-0.393653		5.4751	0.9786	2.45289		0.0111	0.0065	-6.4933		0.2425	0.0552	-2.04394		0.1738	0.0566	-2.5245		3.7987	0.1324	1.92551
0.1648	0.0346	-2.60121		0.1471	0.0238	-2.76513		2.0756	0.2466	1.05353		0.3126	0.0589	-1.67761		0.0601	0.0179	-4.05649		1.6565	0.1138	0.728138		0.6559	0.2142	-0.608452		1.3401	0.0915	0.422341
0.3756	0.0314	-1.41273		0.1586	0.0078	-2.65654		0.3441	0.0234	-1.5391		0.3453	0.0757	-1.53408		0.1123	0.0425	-3.15457		0.2053	0.0725	-2.28419		0.1301	0.0052	-2.94231		1.1755	0.2117	0.233275
0.2029	0.0315	-2.30116		8.443	1.4655	3.07776		1.1111	0.2256	0.151989		0.453	0.06	-1.14242		0.0814	0.0068	-3.61883		0.1519	0.0536	-2.71881		0.1175	0.0245	-3.08927		5.0217	0.2025	2.32818
75.7518	0.5579	6.24321		0.2152	0.002	-2.21625		0.2569	0.0495	-1.96072		0.8482	0.0397	-0.237524		0.0471	0.0021	-4.40813		0.4872	0.2185	-1.03741		0.1148	0.017	-3.12281		1.088	0.1586	0.121679
0.1419	0.0502	-2.81705		0.1362	0.0189	-2.8762		1.4881	0.1994	0.573471		0.2786	0.0275	-1.84373		51.4772	1.404	5.68586		0.2892	0.0272	-1.78986		0.1215	0.0646	-3.04097		1.0755	0.1645	0.105008
2.8741	0.8956	1.52311		0.5658	0.0286	-0.821636		0.6217	0.1307	-0.68571		1.9954	0.3542	0.996678		10.6721	0.4421	3.41577		0.1638	0.008	-2.60999		0.1489	0.0305	-2.74758		1.3274	0.279	0.408603
0.9787	0.1705	-0.0310614		0.2401	0.0635	-2.05829		0.3923	0.0282	-1.34997		0.5292	0.1514	-0.918115		0.0456	0.034	-4.45482		58.4121	1.1043	5.8682		0.1089	0.0423	-3.19892		23.4862	0.2576	4.55374
0.1686	0.0624	-2.56832		0.1241	0.0331	-3.01042		0.4549	0.0998	-1.13638		0.5985	0.1219	-0.740577		0.2577	0.0203	-1.95624		70.6212	0.9586	6.14203		0.3947	0.0545	-1.34117		0.7811	0.1336	-0.356421
0.4739	0.0546	-1.07735		0.1797	0.0243	-2.47634		0.2488	0.0849	-2.00694		1.1339	0.2408	0.181293		0.0985	0.0168	-3.34373		4.135	1.1335	2.04789		0.0772	0.0215	-3.69526		0.8759	0.2088	-0.191162
0.1259	0.0223	-2.98965		0.2358	0.0269	-2.08436		0.2431	0.0264	-2.04038		0.6955	0.1845	-0.523878		0.042	0.0069	-4.57347		0.2513	0.016	-1.99252		0.0665	0.0208	-3.9105		3.9112	0.227	1.96761
0.6508	0.0483	-0.619714		79.7645	1.1898	6.31767		0.256	0.0313	-1.96578		0.2999	0.0219	-1.73745		0.209	0.0242	-2.25843		59.8991	1.3861	5.90446		0.1732	0.0158	-2.52949		1.1543	0.1416	0.207018
0.3843	0.1458	-1.3797		0.2232	0.0245	-2.16359		0.2187	0.0402	-2.19297		0.395	0.0637	-1.34008		0.1615	0.028	-2.63039		0.3168	0.0977	-1.65836		0.2292	0.0349	-2.12532		1.3121	0.1237	0.391878
0.3558	0.0204	-1.49086		0.1655	0.0161	-2.5951		0.2721	0.0901	-1.87779		0.3781	0.0675	-1.40316		0.0823	0.0048	-3.60296		0.6164	0.0342	-0.698061		2.0061	0.6195	1.00439		2.8712	0.2376	1.52165
0.3122	0.0438	-1.67946		0.1993	0.0714	-2.32699		0.372	0.0662	-1.42663		0.498	0.0377	-1.00578		0.1972	0.0174	-2.34227		13.0326	0.8307	3.70405		0.3723	0.2473	-1.42546		2.5724	0.1824	1.36311
0.254	0.0263	-1.9771		79.5525	0.9497	6.31384		0.8197	0.0689	-0.286832		0.48	0.0827	-1.05889		0.0246	0.0065	-5.3452		0.2509	0.0155	-1.99482		0.6048	0.0572	-0.72547		7.5396	0.2745	2.91449
0.206	0.0353	-2.27928		0.155	0.0469	-2.68966		0.2876	0.0673	-1.79786		70.6947	1.2595	6.14353		0.0476	0.0042	-4.39289		0.1721	0.0226	-2.53868		0.2925	0.0638	-1.77349		5.2563	0.2811	2.39405
0.3808	0.0586	-1.39289		0.2805	0.0683	-1.83393		0.2928	0.0844	-1.77201		0.29	0.0395	-1.78588		33.7804	10.7695	5.07811		60.2541	1.8178	5.91299		0.9068	0.3223	-0.141144		92.1168	0.3589	6.52539
59.7203	1.3102	5.90015		0.4041	0.129	-1.30722		0.3686	0.0004	-1.43987		0.4419	0.0304	-1.17821		0.0462	0.0102	-4.43596		0.1892	0.0458	-2.40202		0.4121	0.0537	-1.27893		5.4686	0.4839	2.45117
0.59	0.1039	-0.761213		0.1918	0.0305	-2.38233		0.4136	0.0613	-1.27369		0.4194	0.138	-1.2536		0.0516	0.0027	-4.27649		0.1692	0.0155	-2.5632		0.3513	0.1082	-1.50922		3.4225	0.6426	1.77505
0.1536	0.0109	-2.70275		0.2711	0.0755	-1.8831		0.6285	0.0408	-0.670015		0.227	0.0287	-2.13924		0.1933	0.0403	-2.37109		0.1755	0.0122	-2.51046		0.4912	0.0585	-1.02562		0.9504	0.1004	-0.0733933
0.1537	0.0284	-2.70181		97.7605	0.1615	6.61118		0.6601	0.1767	-0.599243		0.4941	0.0272	-1.01713		0.8306	0.3125	-0.267774		0.1767	0.0261	-2.50063		0.1168	0.002	-3.09789		1.8647	0.3097	0.898944
0.1521	0.0373	-2.71691		0.6175	0.092	-0.695489		0.43	0.1735	-1.21759		0.6195	0.088	-0.690824		17.1316	16.447	4.09859		0.7889	0.1363	-0.342086		0.0727	0.0132	-3.7819		0.7805	0.1464	-0.357529
0.0913	0.0142	-3.45324		0.3289	0.113	-1.60428		1.9933	0.204	0.995159		0.338	0.0195	-1.5649		0.2231	0.0031	-2.16424		0.7556	0.063	-0.404305		0.108	0.0142	-3.2109		105.159	0.4387	6.71643
0.125	0.0409	-3		1.0981	0.4935	0.135009		0.2951	0.0059	-1.76072		0.2949	0.0127	-1.7617		0.0406	0.0171	-4.62238		0.2414	0.0002	-2.0505		0.1617	0.0099	-2.62861		1.4799	0.1778	0.5655
0.1024	0.0193	-3.28771		0.3552	0.1341	-1.4933		0.283	0.1003	-1.82113		0.7357	0.0672	-0.442811		0.0809	0.0043	-3.62772		0.4257	0.04	-1.23209		0.6108	0.187	-0.711228		2.0524	0.0908	1.03731
0.1635	0.0205	-2.61264		0.2065	0.0165	-2.27579		0.2137	0.0301	-2.22634		1.7892	0.0754	0.839315		0.0582	0.009	-4.10284		0.7049	0.1082	-0.504509		1.2185	0.2205	0.285106		62.6793	1.0804	5.96992
0.3846	0.0195	-1.37857		0.441	0.0326	-1.18115		0.3975	0.1884	-1.33097		0.5585	0.0853	-0.840371		0.0542	0.0221	-4.20556		8.0456	1.4203	3.0082		0.3012	0.0387	-1.73121		1.2607	0.2329	0.334225
0.1272	0.0209	-2.97483		0.3485	0.0512	-1.52077		0.4416	0.233	-1.17919		0.2729	0.0463	-1.87356		0.0343	0.0154	-4.86565		0.4735	0.0439	-1.07856		0.1004	0.0433	-3.31617		0.7889	0.0894	-0.342086
0.2251	0.0518	-2.15136		0.1832	0.0962	-2.44851		0.2823	0.0278	-1.8247		0.6704	0.0488	-0.576906		0.1139	0.031	-3.13416		0.1924	0.0482	-2.37782		0.5925	0.1624	-0.755113		1.2715	0.2137	0.346531
0.8313	0.0008	-0.266559		0.559	0.0629	-0.83908		0.4291	0.1018	-1.22061		2.5949	0.214	1.37568		0.0438	0.0234	-4.51293		0.3879	0.0518	-1.36624		0.1491	0.055	-2.74565		1.4706	0.2597	0.556405
0.3103	0.0727	-1.68826		0.3339	0.1465	-1.58251		0.7561	0.1089	-0.403351		1.0832	0.0376	0.1153		0.0486	0.0346	-4.3629		0.364	0.0982	-1.45799		0.8736	0.3751	-0.194955		6.1382	0.3355	2.61782
0.1163	0.0504	-3.10408		0.7786	0.048	-0.361046		0.3056	0.0607	-1.71028		0.2844	0.0307	-1.81401		10.8564	1.4954	3.44047		0.171	0.0492	-2.54793		0.349	0.0833	-1.5187		0.8907	0.0708	-0.166989
0.1296	0.0307	-2.94786		0.2044	0.0251	-2.29053		0.5795	0.0324	-0.787119		0.2541	0.0581	-1.97653		0.2965	0.0612	-1.7539		0.2004	0.0255	-2.31905		0.225	0.0252	-2.152		1.5408	0.4319	0.62368
60.7315	1.0914	5.92437		0.1245	0.0044	-3.00578		0.4153	0.0654	-1.26777		0.4087	0.0177	-1.29089		0.0564	0.0129	-4.14816		0.6174	0.0131	-0.695723		1.0061	0.297	0.00877371		0.9036	0.1615	-0.146244
0.1072	0.0352	-3.22162		0.3131	0.0573	-1.6753		0.5968	0.0903	-0.744681		0.4179	0.3007	-1.25877		77.3099	0.996	6.27258		0.9302	0.0464	-0.104387		0.2373	0.0432	-2.07522		2.822	0.6029	1.49672
0.2013	0.0319	-2.31258		0.1551	0.0281	-2.68873		0.3079	0.1165	-1.69947		0.6602	0.0405	-0.599025		0.0456	0.034	-4.45482		0.2936	0.0352	-1.76808		0.2472	0.0659	-2.01625		0.7887	0.1283	-0.342451
0.3948	0.024	-1.34081		0.2515	0.024	-1.99137		0.6728	0.0877	-0.57175		4.1706	1.1619	2.06025		0.0476	0.0113	-4.39289		1.1848	0.0379	0.244644		33.2477	12.6784	5.05518		46.0127	0.4217	5.52396
0.3835	0.0389	-1.3827		0.1709	0.0435	-2.54878		0.8725	0.1536	-0.196773		1.2497	0.1025	0.321582		0.0715	0.0147	-3.80591		0.2677	0.052	-1.90131		0.1648	0.0551	-2.60121		1.537	0.2526	0.620117
0.3159	0.0602	-1.66246		0.1663	0.0733	-2.58814		0.5253	0.1471	-0.928787		0.1967	0.0785	-2.34593		0.0505	0.0189	-4.30757		1.5196	0.2822	0.603692		0.241	0.0502	-2.05289		1.3757	0.1148	0.460166
0.1507	0.0528	-2.73025		1.2466	0.4295	0.317999		0.6942	0.0599	-0.526577		0.2794	0.0295	-1.8396		0.1242	0.0383	-3.00926		0.1997	0.0692	-2.32409		0.1542	0.0501	-2.69713		69.3015	1.0804	6.11481
0.1506	0.0321	-2.73121		0.1262	0.0305	-2.98622		0.2827	0.0302	-1.82266		1.4863	0.3688	0.571725		0.0493	0.0074	-4.34227		0.1732	0.0578	-2.52949		0.1671	0.0263	-2.58122		2.9217	0.016	1.54681
0.4854	0.0359	-1.04275		0.2361	0.0182	-2.08253		0.8439	0.0412	-0.244856		0.7491	0.1001	-0.41677		0.0464	0.0111	-4.42973		52.6136	1.3839	5.71736		0.3387	0.055	-1.56192		2.929	0.3218	1.55041
0.1718	0.0144	-2.5412		70.803	0.5388	6.14574		0.235	0.015	-2.08927		0.1689	0.0325	-2.56576		0.0587	0.0249	-4.0905		0.3831	0.055	-1.38421		0.3016	0.1403	-1.72929		2.0768	0.1723	1.05436
0.1551	0.0159	-2.68873		61.1046	1.0907	5.93321		0.6762	0.1501	-0.564478		0.2998	0.0523	-1.73793		0.2234	0.0089	-2.1623		0.1679	0.0084	-2.57433		0.1649	0.0151	-2.60034		1.0872	0.264	0.120617
0.389	0.0359	-1.36216		0.5415	0.0169	-0.884967		0.2965	0.0289	-1.7539		1.5905	0.0895	0.66948		0.1423	0.0096	-2.81299		26.109	1.3846	4.70648		0.1108	0.0195	-3.17397		1.9184	0.076	0.939904
0.3586	0.1262	-1.47955		0.1794	0.0153	-2.47875		0.5598	0.1587	-0.837017		0.3033	0.0496	-1.72118		73.2776	1.4607	6.1953		72.6204	0.9224	6.1823		0.1736	0.0616	-2.52616		80.5106	0.5095	6.33111
0.2137	0.0056	-2.22634		0.1771	0.0043	-2.49736		1.03	0.2225	0.0426443		0.9545	0.2027	-0.0671829		0.1649	0.0136	-2.60034		0.4246	0.1542	-1.23582		0.2546	0.0156	-1.9737		8.7905	0.8325	3.13595
0.2626	0.024	-1.92906		0.6564	0.0489	-0.607353		0.5874	0.0648	-0.767585		0.1788	0.0693	-2.48358		0.1111	0.0296	-3.17007		0.2315	0.0152	-2.11092		0.1017	0.0254	-3.29761		2.0939	0.2972	1.06619
0.2513	0.0534	-1.99252		0.4916	0.0237	-1.02444		0.309	0.0928	-1.69432		0.9487	0.1045	-0.0759761		0.0741	0.0358	-3.75438		0.2403	0.1136	-2.05709		0.1738	0.0259	-2.5245		1.6851	0.1902	0.752834
0.2412	0.0238	-2.0517		0.1542	0.0138	-2.69713		1.115	0.2811	0.157044		0.3174	0.0279	-1.65563		0.0484	0.0051	-4.36885		0.6153	0.2748	-0.700638		0.1163	0.025	-3.10408		2.2566	0.0575	1.17415
0.445	0.022	-1.16812		0.3214	0.0544	-1.63756		0.309	0.0974	-1.69432		0.2906	0.076	-1.78289		0.1768	0.0198	-2.49981		74.0976	0.8771	6.21135		0.132	0.0243	-2.92139		0.7082	0.0945	-0.497771
0.3551	0.0488	-1.4937		0.2934	0.0123	-1.76906		2.1809	0.2693	1.12492		70.0872	1.0619	6.13108		0.2125	0.0119	-2.23447		19.8713	1.0661	4.31261		0.1194	0.0193	-3.06613		1.241	0.4409	0.311503
0.3325	0.0383	-1.58857		0.3475	0.0418	-1.52492		0.7884	0.1985	-0.343		0.378	0.0873	-1.40354		0.0343	0.0194	-4.86565		0.1735	0.0293	-2.52699		0.0888	0.004	-3.4933		3.8813	0.2224	1.95654
0.3381	0.043	-1.56448		2.6135	0.6143	1.38598		0.4057	0.0365	-1.30151		0.7705	0.2519	-0.376133		0.0721	0.0176	-3.79386		0.4209	0.0574	-1.24845		68.8668	1.7201	6.10574		1.2527	0.008	0.325041
0.4014	0.0871	-1.31689		0.7725	0.0351	-0.372393		0.6879	0.184	-0.539729		0.2588	0.0362	-1.95009		0.112	0.0236	-3.15843		0.1457	0.0625	-2.77893		4.9359	0.3193	2.30331		0.9804	0.1482	-0.0285576
0.305	0.0337	-1.71312		0.1967	0.0335	-2.34593		1.5655	0.2361	0.646624		0.2832	0.0509	-1.82011		0.0465	0.0178	-4.42663		0.2337	0.0118	-2.09727		0.1915	0.0375	-2.38458		0.5535	0.0152	-0.853345
0.3298	0.0215	-1.60034		0.7785	0.0411	-0.361231		0.8435	0.2866	-0.24554		0.3305	0.0316	-1.59728		0.0995	0.0627	-3.32916		4.4198	0.4372	2.14398		0.1608	0.0875	-2.63666		3.1318	0.3137	1.64699
0.1821	0.024	-2.4572		0.2234	0.0527	-2.1623		77.3996	0.5571	6.27425		0.6527	0.0299	-0.615508		3.0837	0.2794	1.62466		0.1764	0.0189	-2.50308		0.4023	0.0642	-1.31366		1.5743	0.3688	0.65471
0.1246	0.027	-3.00462		0.1574	0.0246	-2.66749		6.63	1.2601	2.72901		1.2311	0.0295	0.299948		0.072	0.0023	-3.79586		0.4987	0.0486	-1.00376		0.1235	0.0106	-3.01742		10.0209	0.0153	3.32494
0.1676	0.0367	-2.57691		0.1365	0.0251	-2.87303		14.7164	0.5893	3.87935		0.3166	0.0125	-1.65927		0.2866	0.0132	-1.80289		0.185	0.0172	-2.4344		0.1742	0.0373	-2.52118		1.9872	0.2157	0.990737
0.2363	0.0207	-2.08131		0.4275	0.1106	-1.226		0.442	0.0902	-1.17788		1.3661	0.077	0.450063		0.0976	0.035	-3.35698		0.2369	0.0502	-2.07765		0.3335	0.109	-1.58424		1.4478	0.3705	0.533862
2.6679	1.9374	1.4157		0.39	0.1082	-1.35845		0.4204	0.0186	-1.25017		0.61	0.0288	-0.713119		4.5041	0.4509	2.17124		0.1402	0.0126	-2.83444		0.0787	0.0087	-3.66749		31.9604	0.103	4.99821
0.1171	0.0316	-3.09419		0.3512	0.0441	-1.50964		0.2302	0.046	-2.11904		63.4915	1.4607	5.98849		0.0518	0.0022	-4.2709		0.1373	0.0423	-2.8646		0.0645	0.008	-3.95456		2.3251	0.2493	1.21729
0.4053	0.0536	-1.30294		0.132	0.037	-2.92139		1.496	0.3724	0.58111		0.3958	0.1155	-1.33716		0.066	0.0129	-3.92139		0.1008	0.0217	-3.31043		0.2276	0.02	-2.13543		3.0599	0.6906	1.61348
0.0926	0.0208	-3.43284		0.3857	0.1465	-1.37445		0.4289	0.0123	-1.22129		0.2544	0.0245	-1.97483		0.0985	0.0105	-3.34373		0.1132	0.0305	-3.14305		0.1558	0.0619	-2.68223		1.0345	0.1282	0.0489336
0.1785	0.0763	-2.486		0.2523	0.1075	-1.98679		0.1887	0.0572	-2.40583		0.2019	0.0234	-2.30829		0.4378	0.0423	-1.19166		0.2288	0.0485	-2.12784		75.8422	1.2038	6.24493		1.4384	0.2546	0.524465
0.5068	0.1084	-0.980512		0.3334	0.0337	-1.58467		0.2555	0.0575	-1.9686		0.2453	0.033	-2.02738		0.1039	0.0074	-3.26673		0.94	0.0405	-0.0892673		0.1619	0.0166	-2.62683		1.4429	0.3599	0.528971
1.3708	0.0898	0.455018		0.1768	0.0655	-2.49981		0.2435	0.0344	-2.03801		0.1599	0.0619	-2.64476		0.1582	0.0127	-2.66018		0.1742	0.0494	-2.52118		0.0827	0.0081	-3.59597		82.3603	0.8429	6.36388
0.1546	0.0242	-2.69339		0.1188	0.052	-3.07339		0.2577	0.0413	-1.95624		0.3231	0.0727	-1.62995		0.0868	0.0136	-3.52616		0.1382	0.0296	-2.85517		0.3344	0.1287	-1.58035		7.2843	0.7979	2.86479
0.4648	0.0611	-1.10532		0.1438	0.0699	-2.79786		0.2926	0.0571	-1.773		0.3673	0.0976	-1.44497		0.0485	0.017	-4.36587		0.251	0.0022	-1.99424		1.6575	0.3465	0.729009		1.5434	0.1206	0.626112
0.26	0.0329	-1.94342		0.1557	0.0362	-2.68316		0.2502	0.0096	-1.99885		0.7138	0.1372	-0.486408		0.3621	0.0578	-1.46554		0.7836	0.1471	-0.351811		0.1503	0.0247	-2.73408		1.2771	0.1732	0.352871
0.4154	0.0226	-1.26743		0.4157	0.1142	-1.26639		8.8453	1.6765	3.14491		0.6338	0.0683	-0.6579		68.1634	1.1782	6.09093		0.4558	0.0232	-1.13353		0.2252	0.0405	-2.15072		0.8683	0.0127	-0.203735
0.137	0.0575	-2.86775		0.2078	0.0775	-2.26673		1.8742	0.2205	0.906275		0.2541	0.0545	-1.97653		0.1281	0.0397	-2.96466		75.566	0.5512	6.23967		1.294	0.0978	0.371838		36.4901	0.672	5.18943
0.2667	0.0365	-1.90671		0.2029	0.0558	-2.30116		0.2159	0.0446	-2.21156		0.5529	0.1049	-0.85491		0.4647	0.0005	-1.10563		65.0432	1.1589	6.02333		52.8978	1.4768	5.72514		0.8117	0.2455	-0.300981
0.1372	0.0589	-2.86565		1.3393	0.4711	0.421479		0.4516	0.1264	-1.14688		0.5585	0.1075	-0.840371		3.8241	0.2596	1.93512		1.2365	0.4388	0.306262		0.1036	0.0083	-3.2709		0.7011	0.12	-0.512308
0.1307	0.038	-2.93567		0.2404	0.0858	-2.05649		0.7795	0.1151	-0.359379		37.0419	9.2903	5.21109		0.0322	0.0201	-4.9568		0.2137	0.0233	-2.22634		0.248	0.0994	-2.01159		0.8909	0.1347	-0.166665
0.1132	0.0237	-3.14305		0.1952	0.006	-2.35698		109.213	0.3687	6.771		0.7861	0.0478	-0.347215		0.1425	0.0605	-2.81097		0.3766	0.0546	-1.4089		0.1019	0.03	-3.29477		2.3078	0.2759	1.20652
0.123	0.0169	-3.02327		0.4392	0.0467	-1.18705		0.2269	0.0101	-2.13987		0.2474	0.064	-2.01508		0.1207	0.0357	-3.0505		0.2374	0.0551	-2.07461		0.0779	0.0144	-3.68223		0.7924	0.1136	-0.335699
0.1329	0.0061	-2.91159		0.148	0.02	-2.75633		0.2585	0.0398	-1.95176		69.6837	1.2606	6.12275		0.1091	0.0101	-3.19628		0.122	0.0176	-3.03505		0.5148	0.1624	-0.957916		1.1709	0.2174	0.227618
0.0979	0.0297	-3.35255		0.1726	0.0184	-2.5345		0.2042	0.0186	-2.29195		0.2114	0.033	-2.24195		0.4928	0.1565	-1.02093		0.1482	0.0191	-2.75438		0.3118	0.0111	-1.68131		2.236	0.2353	1.16092
0.1034	0.0116	-3.27369		0.2018	0.0348	-2.309		0.8755	0.0802	-0.191821		0.23	0.0086	-2.12029		0.0965	0.0241	-3.37333		0.1217	0.024	-3.0386		0.2363	0.1202	-2.08131		3.3299	0.3631	1.73548
0.223	0.0239	-2.16488		0.1339	0.0275	-2.90077		0.2615	0.0098	-1.93512		0.2247	0.1522	-2.15393		0.1032	0.0238	-3.27649		0.1177	0.0341	-3.08681		22.4298	1.7871	4.48734		0.9263	0.1659	-0.110449
0.1657	0.0833	-2.59335		0.1371	0.0129	-2.8667		0.3035	0.0183	-1.72023		0.7228	0.0606	-0.468332		0.2039	0.0909	-2.29407		0.2222	0.0464	-2.17007		0.3693	0.0771	-1.43713		1.2643	0.3154	0.338339
0.1372	0.0046	-2.86565		0.2077	0.0559	-2.26743		0.9554	0.1247	-0.0658232		0.2341	0.0395	-2.0948		0.078	0.0181	-3.68038		0.6488	0.0483	-0.624154		4.7994	1.23	2.26285		0.9662	0.2148	-0.0496062
0.1899	0.021	-2.39669		0.8095	0.1755	-0.304897		0.2817	0.0356	-1.82777		1.423	0.1196	0.508936		0.2978	0.0287	-1.74758		0.1558	0.0468	-2.68223		0.3753	0.1046	-1.41388		86.8074	0.3558	6.43975
0.2233	0.0564	-2.16294		0.1581	0.0409	-2.66109		0.2794	0.0364	-1.8396		0.388	0.0252	-1.36587		0.0907	0.0172	-3.46275		0.1238	0.0336	-3.01392		0.5039	0.3362	-0.988791		94.4135	0.2425	6.56092
0.3576	0.0332	-1.48358		0.9664	0.0603	-0.0493076		0.4471	0.0435	-1.16133		1.2714	0.0344	0.346418		0.3177	0.0386	-1.65426		0.2881	0.0022	-1.79536		0.1202	0.018	-3.05649		2.0594	0.0382	1.04222
0.188	0.0454	-2.4112		65.0274	0.931	6.02298		2.2029	0.5056	1.1394		24.9766	1.0034	4.64251		0.0727	0.0086	-3.7819		70.4149	1.2559	6.13781		1.0929	0.147	0.128161		2.0859	0.1619	1.06067
0.1567	0.0649	-2.67392		0.3772	0.1109	-1.4066		0.3672	0.0556	-1.44536		0.355	0.0493	-1.49411		0.3911	0.0226	-1.35439		2.6363	0.5352	1.39851		0.8633	0.2008	-0.212066		1.2824	0.4507	0.358846
0.3939	0.0554	-1.3441		0.1807	0.0943	-2.46833		0.4115	0.024	-1.28104		0.2021	0.0343	-2.30686		0.0503	0.0196	-4.3133		14.411	1.2848	3.8491		0.2601	0.1113	-1.94286		1.6396	0.325	0.713344
0.1873	0.0074	-2.41658		0.1158	0.0125	-3.11029		0.2841	0.0764	-1.81553		0.3013	0.0464	-1.73073		0.0599	0.0288	-4.0613		1.997	1.5594	0.997834		0.3842	0.0313	-1.38007		0.8715	0.1503	-0.198427
0.3844	0.0149	-1.37932		0.5691	0.38	-0.813246		0.8471	0.2277	-0.239396		0.5136	0.1119	-0.961283		0.2028	0.0666	-2.30187		0.1886	0.0216	-2.4066		0.1517	0.0138	-2.72071		0.9176	0.0405	-0.124063
0.309	0.0618	-1.69432		3.5849	0.9531	1.84193		0.2288	0.0488	-2.12784		0.3279	0.1121	-1.60867		0.0505	0.0027	-4.30757		0.2313	0.0241	-2.11216		1.7568	0.1843	0.81295		6.4338	0.1161	2.68567
0.6685	0.1149	-0.581001		0.0875	0.007	-3.51457		0.9683	0.1981	-0.046474		0.2497	0.0995	-2.00173		0.0946	0.0244	-3.40202		0.2528	0.0596	-1.98393		0.0804	0.0097	-3.63666		32.5226	0.5553	5.02337
0.226	0.0928	-2.14561		0.1428	0.0574	-2.80793		0.2862	0.0495	-1.8049		0.2718	0.0817	-1.87938		0	0	-10		12.4182	1.5607	3.63438		0.2567	0.1209	-1.96184		8.5718	0.3837	3.0996
0.1928	0.0034	-2.37482		0.1382	0.0897	-2.85517		0.7104	0.0959	-0.493297		1.0072	0.1342	0.0103502		74.221	1.1284	6.21376		0.8753	0.2249	-0.192151		0.1562	0.0346	-2.67853		0.552	0.0556	-0.85726
0.2711	0.0624	-1.8831		0.1314	0.0301	-2.92796		0.6248	0.2726	-0.678534		0.4684	0.1007	-1.09419		0.3242	0.1597	-1.62504		0.1755	0.0067	-2.51046		0.2697	0.0997	-1.89057		1.0679	0.263	0.0947766
0.4128	0.0312	-1.27649		0.1689	0.044	-2.56576		0.2521	0.048	-1.98793		0.4106	0.0521	-1.28419		0.1674	0.0155	-2.57863		0.1568	0.0598	-2.673		1.1353	0.1159	0.183074		5.734	0.4441	2.51954
0.209	0.076	-2.25843		0.1552	0.0454	-2.6878		0.2949	0.1182	-1.7617		0.3217	0.062	-1.63621		0.3535	0.0383	-1.50022		0.122	0.0214	-3.03505		0.6159	0.1397	-0.699232		0.986	0.0373	-0.0203404
0.1197	0.0181	-3.0625		0.1514	0.0379	-2.72356		0.6291	0.0987	-0.668639		64.9509	1.2638	6.02128		0.0321	0.0238	-4.96128		0.186	0.1086	-2.42663		0.8037	0.134	-0.315271		0.8156	0.0859	-0.294066
0.2432	0.1076	-2.03978		3.5066	0.7113	1.81007		1.0703	0.1971	0.0980152		0.3402	0.0937	-1.55554		0.0934	0.0121	-3.42043		0.2061	0.1629	-2.27858		0.2415	0.029	-2.0499		2.1979	0.1673	1.13613
0.2803	0.042	-1.83496		68.9526	1.1464	6.10753		0.3146	0.0642	-1.66841		0.4668	0.2666	-1.09912		0.211	0.0482	-2.24469		0.2306	0.0207	-2.11654		4.9044	1.0143	2.29408		131.357	0.2349	7.03734
0.1525	0.0499	-2.71312		0.4266	0.0499	-1.22904		0.2532	0.0278	-1.98165		0.6993	0.2125	-0.516017		0.1224	0.0025	-3.03032		0.2054	0.0521	-2.28349		101.886	0.1899	6.67082		4.5226	1.3288	2.17715
0.1544	0.0466	-2.69526		0.7428	0.0683	-0.428954		0.6579	0.2115	-0.60406		1.2642	0.1961	0.338225		0.0677	0.02	-3.8847		0.3394	0.146	-1.55894		1.6619	0.4559	0.732834		55.9801	1.419	5.80684
0.5465	0.0211	-0.871707		0.3263	0.0243	-1.61573		0.3867	0.0339	-1.37071		0.9741	0.0827	-0.0378582		0.1666	0.0096	-2.58554		0.1301	0.0336	-2.94231		0.207	0.038	-2.2723		4.7142	0.1564	2.23701
0.1236	0.034	-3.01625		0.3099	0.0582	-1.69013		0.304	0.1027	-1.71786		1.996	0.2017	0.997112		60.1763	0.7007	5.91112		0.1741	0.0346	-2.52201		0.1305	0.0107	-2.93788		1.0458	0.1453	0.064607
0.8212	0.024	-0.284194		0.1369	0.0099	-2.86881		0.7012	0.132	-0.512102		91.4726	0.3433	6.51527		63.2668	0.8811	5.98338		0.4213	0.0318	-1.24708		0.187	0.1002	-2.41889		1.4267	0.1263	0.512682
0.1538	0.0187	-2.70087		0.0816	0.0621	-3.61529		0.1962	0.0532	-2.3496		0.1711	0.0808	-2.54709		0.0774	0.0092	-3.69152		0.2657	0.0284	-1.91213		0.5012	0.3745	-0.996542		2.1077	0.2166	1.07567
0.1483	0.0413	-2.75341		0.311	0.1095	-1.68501		0.1865	0.0414	-2.42275		0.3372	0.0378	-1.56832		43.4367	0.4532	5.44084		0.4865	0.0685	-1.03949		0.8324	0.3218	-0.264651		1.1007	0.0928	0.138421
0.1746	0.0511	-2.51787		0.2661	0.0511	-1.90996		0.8964	0.3721	-0.157785		0.3838	0.0372	-1.38157		0.0463	0.0159	-4.43284		0.2266	0.0714	-2.14178		0.1204	0.0028	-3.05409		2.4662	0.1164	1.30229
0.1533	0.0105	-2.70557		0.1998	0.0185	-2.32337		0.3496	0.1856	-1.51622		0.2166	0.0039	-2.20689		79.9342	1.0687	6.32074		0.4516	0.0437	-1.14688		0.1621	0.068	-2.62504		2.0009	0.1601	1.00065
0.1402	0.0324	-2.83444		0.2557	0.0173	-1.96748		0.3006	0.1194	-1.73408		0.3323	0.0469	-1.58944		0.1272	0.0252	-2.97483		0.5351	0.1142	-0.90212		0.1207	0.0132	-3.0505		2.5749	0.2899	1.36452
0.2292	0.0298	-2.12532		0.9116	0.2302	-0.133527		0.1908	0.0559	-2.38987		0.308	0.0854	-1.699		0.0796	0.0089	-3.65109		0.2093	0.1231	-2.25636		0.1233	0.0198	-3.01976		76.8347	0.5891	6.26369
0.239	0.0227	-2.06492		0.1513	0.021	-2.72452		0.787	0.0443	-0.345564		0.3407	0.0696	-1.55343		0.1766	0.0246	-2.50144		0.4916	0.0367	-1.02444		0.4624	0.082	-1.11279		2.1387	0.1231	1.09673
0.372	0.0347	-1.42663		0.1937	0.012	-2.3681		0.5174	0.1149	-0.950648		0.4594	0.0629	-1.12218		0.0831	0.0223	-3.58901		0.1518	0.0179	-2.71976		0.1071	0.0294	-3.22297		0.5024	0.0091	-0.993092
0.348	0.0627	-1.52284		0.5027	0.0946	-0.99223		0.1626	0.0334	-2.6206		0.248	0.0811	-2.01159		0.0549	0.0137	-4.18705		0.5573	0.0244	-0.843474		0.7542	0.3654	-0.406981		0.7389	0.1683	-0.436549
0.253	0.0258	-1.98279		0.1939	0.0576	-2.36662		0.879	0.063	-0.186065		0.6942	0.0483	-0.526577		0.2398	0.015	-2.0601		0.335	0.1672	-1.57777		60.1714	1.0892	5.91101		1.5252	0.1594	0.608998
0.3007	0.0678	-1.7336		0.1938	0.0168	-2.36736		0.3339	0.0301	-1.58251		0.2964	0.0911	-1.75438		0.2576	0.0111	-1.9568		0.1441	0.03	-2.79486		6.8641	1.1258	2.77907		4.0596	0.1642	2.02134
0.3989	0.0642	-1.3259		0.3046	0.0546	-1.71501		1.7257	0.0996	0.787182		0.215	0.0488	-2.21759		0.0285	0	-5.13289		0.1405	0.0159	-2.83136		0.147	0.0248	-2.76611		0.9898	0.2645	-0.0147911
0.157	0.0096	-2.67116		0.2792	0.075	-1.84063		0.2043	0.0056	-2.29124		0.5022	0.0895	-0.993666		0.0636	0.0197	-3.97483		83.2352	1.0729	6.37912		0.1061	0.0501	-3.2365		1.6839	0.2084	0.751806
0.4701	0.0811	-1.08896		1.0173	0.5043	0.0247452		0.2385	0.0381	-2.06794		0.231	0.0499	-2.11404		0.0859	0.036	-3.5412		0.5287	0.1365	-0.919479		0.3812	0.0282	-1.39138		50.0914	0.1898	5.64649
0.9132	0.1304	-0.130997		0.6111	0.3114	-0.71052		0.2975	0.0403	-1.74904		0.2838	0.0172	-1.81705		0.0331	0.0118	-4.91702		0.398	0.0572	-1.32916		0.2492	0.0301	-2.00462		0.7813	0.1187	-0.356051
0.1292	0.0191	-2.95232		0.1406	0.0356	-2.83033		0.2765	0.0325	-1.85465		64.2012	0.9665	6.00453		7.4363	2.0219	2.89458		0.1738	0.0801	-2.5245		0.0988	0.0136	-3.33935		3.4138	0.1898	1.77138
0.2972	0.0267	-1.75049		0.4321	0.0594	-1.21056		0.9493	0.0553	-0.075064		0.2374	0.0614	-2.07461		0.1196	0.0053	-3.06371		0.4992	0.1539	-1.00231		0.2527	0.0525	-1.9845		2.1654	0.3392	1.11463
96.2191	1.0371	6.58825		67.1113	1.1316	6.06848		0.7107	0.0912	-0.492687		0.3015	0.0352	-1.72977		0.2087	0.0663	-2.2605		0.1906	0.0689	-2.39138		0.3155	0.1306	-1.66429		0.8813	0.3343	-0.182295
0.1667	0.0577	-2.58467		0.3242	0.0526	-1.62504		0.2798	0.0391	-1.83753		0.9179	0.0893	-0.123591		0.0488	0.0079	-4.35698		0.6185	0.091	-0.693154		0.1073	0.0417	-3.22028		71.4563	1.5627	6.15899
0.4315	0.0514	-1.21257		1.5326	0.1564	0.615981		0.2213	0.0042	-2.17592		0.6847	0.0529	-0.546456		0.1668	0.0115	-2.58381		0.4292	0.1158	-1.22028		0.1845	0.0644	-2.43831		1.6461	0.1453	0.719052
0.3733	0.0188	-1.42159		0.236	0.0375	-2.08314		0.344	0.0777	-1.53952		0.3964	0.0405	-1.33497		0.0459	0.0043	-4.44536		0.2093	0.0142	-2.25636		0.5881	0.1299	-0.765867		63.3279	1.2953	5.98477
0.5075	0.0313	-0.97852		0.2313	0.0236	-2.11216		0.7263	0.0601	-0.461363		0.2644	0.0151	-1.91921		0.1146	0.0111	-3.12532		0.7666	0.1873	-0.383454		0.5504	0.1687	-0.861448		25.72	2.382	4.68482
0.2728	0.0463	-1.87408		0.4697	0.0296	-1.09019		0.2485	0.0429	-2.00868		0.2756	0.04	-1.85935		5.4482	1.1624	2.44578		0.3734	0.0201	-1.42121		0.2745	0.0283	-1.86512		0.7378	0.1576	-0.438698
0.5562	0.0202	-0.846324		0.3741	0.0712	-1.4185		63.2142	0.6544	5.98218		1.3404	0.2241	0.422664		0.0489	0.0079	-4.35402		0.1665	0.05	-2.58641		0.3202	0.0374	-1.64295		8.5117	0.6325	3.08945
0.1603	0.038	-2.64115		0.5199	0.0574	-0.943694		0.8973	0.0775	-0.156338		0.5129	0.0837	-0.963251		68.0982	1.0849	6.08954		1.2833	0.4457	0.359858		0.1652	0.0128	-2.59771		22.3472	0.5512	4.48202
0.1925	0.053	-2.37707		0.4222	0.012	-1.244		0.9474	0.1169	-0.0779544		0.3622	0.0221	-1.46514		0.4267	0.0067	-1.22871		0.9535	0.2143	-0.0686952		0.0888	0.0249	-3.4933		63.6953	0.8052	5.99312
0.1167	0.0137	-3.09912		1.0614	0.0011	0.0859685		0.4368	0.0433	-1.19496		0.4844	0.0449	-1.04573		0.3044	0.0209	-1.71596		0.1587	0.0059	-2.65563		0.7718	0.1839	-0.373701		1.126	0.4107	0.171207
0.1587	0.0296	-2.65563		1.0282	0.1236	0.0401209		96.5241	0.218	6.59282		0.2287	0.0344	-2.12847		0.111	0.0187	-3.17137		0.1585	0.045	-2.65745		0.0983	0.0555	-3.34666		1.0641	0.0347	0.0896337
0.1452	0.0431	-2.78389		0.5775	0.3371	-0.792107		72.1734	0.4682	6.1734		0.1994	0.0318	-2.32626		0.1664	0.0319	-2.58727		0.147	0.0176	-2.76611		0.2747	0.074	-1.86407		1.0735	0.1607	0.102322
0.3328	0.1265	-1.58727		0.6261	0.2603	-0.675535		0.6199	0.1003	-0.689893		0.7898	0.1276	-0.340441		0.1593	0.0186	-2.65018		0.1822	0.1052	-2.45641		0.0849	0.01	-3.55809		0.8982	0.1647	-0.154891
0.1708	0.0527	-2.54962		0.1259	0.0206	-2.98965		0.3768	0.0948	-1.40813		0.4269	0.1095	-1.22803		0.4442	0.0098	-1.17072		0.2199	0.0203	-2.18508		0.1786	0.0181	-2.4852		1.9376	0.4152	0.954271
0.1887	0.08	-2.40583		1.3757	0.2642	0.460166		0.3455	0.0252	-1.53324		0.1864	0.0545	-2.42353		0.131	0.0653	-2.93236		0.2054	0.0473	-2.28349		0.1297	0.0144	-2.94675		1.9312	0.3682	0.949498
0.3716	0.0471	-1.42818		0.4139	0.0293	-1.27265		0.2728	0.0582	-1.87408		0.6902	0.0381	-0.534914		0.0591	0.0079	-4.0807		0.3308	0.1592	-1.59597		0.359	0.0449	-1.47794		113.636	0.2625	6.82828
0.4019	0.0628	-1.31509		0.1279	0.0261	-2.96691		0.5425	0.2318	-0.882305		0.338	0.0698	-1.5649		0.0471	0.0092	-4.40813		58.2638	1.2174	5.86453		0.7536	0.3871	-0.408129		5.2864	0.2283	2.40229
0.1148	0.0537	-3.12281		0.2634	0.0898	-1.92467		0.9614	0.1834	-0.0567913		0.3256	0.0364	-1.61883		0.0447	0.0226	-4.48358		0.1555	0.0276	-2.68501		0.1132	0.0122	-3.14305		0.8511	0.0479	-0.232599
0.3148	0.053	-1.66749		39.0648	1.447	5.2878		0.2704	0.0109	-1.88683		0.4801	0.0891	-1.05859		18.2761	0.5023	4.19189		0.3563	0.0254	-1.48884		0.1231	0.0001	-3.0221		76.5826	0.505	6.25894
0.3198	0.0428	-1.64476		0.2688	0.0667	-1.89539		1.9524	0.8003	0.965249		32.6182	1.1764	5.02761		0.0365	0.0152	-4.77596		0.5404	0.0307	-0.8879		0.3333	0.0208	-1.58511		0.7335	0.1093	-0.447131
0.428	0.0648	-1.22432		0.2262	0.0745	-2.14433		0.2626	0.0236	-1.92906		0.3224	0.0679	-1.63308		1.6083	0.7674	0.685537		0.4432	0.0464	-1.17397		1.0123	0.5588	0.0176369		1.509	0.6407	0.593593
0.1515	0.0599	-2.72261		0.2231	0.0208	-2.16424		0.2506	0.0291	-1.99654		0.2323	0.0308	-2.10594		0.11	0.0202	-3.18442		0.2386	0.0886	-2.06733		0.2724	0.0761	-1.8762		3.4245	0.3317	1.77589
0.4056	0.0855	-1.30187		61.6301	0.8165	5.94556		0.7136	0.0796	-0.486812		0.3012	0.0693	-1.73121		0.162	0.0071	-2.62593		0.4303	0.039	-1.21659		0.1172	0.0379	-3.09296		0.9338	0.0999	-0.0988145
0.2487	0.0727	-2.00752		0.249	0.0572	-2.00578		0.2886	0.0362	-1.79286		0.2901	0.019	-1.78538		0.0433	0.0064	-4.52949		0.5974	0.1352	-0.743231		0.8364	0.2449	-0.257735		1.0234	0.1928	0.0333701
0.1539	0.0599	-2.69993		0.2865	0.0866	-1.80339		72.7597	0.4068	6.18507		0.3798	0.0152	-1.39669		0.0497	0.0189	-4.33061		2.4942	0.4125	1.31858		0.2319	0.0289	-2.10843		0.7004	0.0667	-0.513749
86.1179	0.5176	6.42824		0.3281	0.0166	-1.60779		0.6304	0.1744	-0.665661		0.6011	0.0613	-0.734323		0.0617	0.0057	-4.01859		0.5074	0.0383	-0.978805		0.1419	0.0208	-2.81705		83.7392	0.9688	6.38783
0.3013	0.0315	-1.73073		0.2068	0.0744	-2.27369		1.0616	0.2997	0.0862403		0.588	0.0775	-0.766112		0.3887	0.0093	-1.36327		0.1302	0.0159	-2.9412		0.0988	0.0287	-3.33935		0.5299	0.0005	-0.916208
59.7862	0.8797	5.90174		1.7557	0.2833	0.812046		0.3372	0.0386	-1.56832		0.2235	0.0613	-2.16165		0.118	0.0001	-3.08314		0.5042	0.0281	-0.987932		0.5636	0.0915	-0.827256		8.8681	0.3663	3.14863
0.1703	0.028	-2.55385		0.4302	0.06	-1.21692		0.3032	0.0983	-1.72166		0.8621	0.1166	-0.214073		0.1262	0.042	-2.98622		0.1674	0.006	-2.57863		0.0601	0.0165	-4.05649		3.2068	0.357	1.68113
0.3991	0.0425	-1.32518		0.2704	0.0772	-1.88683		1.8875	0.0691	0.916477		0.2613	0.0837	-1.93622		0.0677	0.0219	-3.8847		0.1645	0.0242	-2.60384		0.4183	0.0145	-1.25739		1.1635	0.1076	0.218471
0.2529	0.1294	-1.98336		0.2924	0.0622	-1.77398		0.342	0.0858	-1.54793		0.8135	0.0473	-0.297786		7.3254	1.4876	2.87291		0.1438	0.0146	-2.79786		0.1224	0.0212	-3.03032		0.9615	0.1106	-0.0566412
0.2636	0.01	-1.92358		0.5187	0.0308	-0.947028		0.4294	0.1147	-1.21961		0.3318	0.0435	-1.59161		0.0669	0.0296	-3.90185		0.1846	0.0149	-2.43753		0.1024	0.0205	-3.28771		75.6185	0.2768	6.24067
0.4221	0.0347	-1.24434		0.2095	0.0078	-2.25498		0.469	0.0322	-1.09234		0.4671	0.0205	-1.0982		68.9185	1.4235	6.10682		0.6176	0.1364	-0.695255		0.0792	0.0073	-3.65836		1.1591	0.1266	0.213005
0.5406	0.1879	-0.887367		0.103	0.0352	-3.27928		0.2845	0.078	-1.8135		0.4345	0.1214	-1.20257		0.0577	0.0177	-4.11528		1.182	0.2297	0.24123		0.3346	0.0795	-1.57949		2.263	0.2259	1.17824
65.5545	0.4852	6.03462		0.2112	0.0418	-2.24332		0.7668	0.0757	-0.383078		0.6389	0.0292	-0.646338		0.1171	0.0096	-3.09419		0.3878	0.0618	-1.36662		0.0884	0.0108	-3.49981		57.6327	0.4213	5.84882
0.4216	0.0221	-1.24605		1.1981	0.3538	0.260748		1.6245	0.2687	0.699996		0.2883	0.0399	-1.79436		0.1658	0.0318	-2.59248		0.1657	0.0497	-2.59335		1.1386	0.3648	0.187261		0.8437	0.0692	-0.245198
0.1315	0.0124	-2.92687		62.2172	1.2026	5.95924		0.7149	0.0908	-0.484187		64.662	1.2524	6.01485		0.1184	0.0203	-3.07826		0.7597	0.3625	-0.396498		0.1981	0.0526	-2.3357		2.7844	0.2327	1.47737
0.1602	0.0568	-2.64205		0.1377	0.0124	-2.8604		0.8845	0.2927	-0.177066		0.2921	0.0434	-1.77547		0.161	0.0371	-2.63487		0.3951	0.1391	-1.33971		0.1725	0.0489	-2.53533		2.0383	0.2371	1.02737
1.1492	0.3002	0.20063		0.4366	0.0104	-1.19562		16.2847	1.4377	4.02545		0.351	0.0167	-1.51046		9.8502	1.381	3.30015		0.8451	0.1859	-0.242806		0.4981	0.0455	-1.00549		1.1134	0.2167	0.154972
0.2908	0.0522	-1.7819		0.1877	0.0513	-2.4135		0.2821	0.0139	-1.82572		0.4001	0.0462	-1.32157		0.369	0.0795	-1.43831		0.1816	0.019	-2.46116		0.1036	0.0195	-3.2709		63.6829	0.4658	5.99283
0.1478	0.025	-2.75828		0.1895	0.0966	-2.39973		0.293	0.0812	-1.77103		72.1424	1.3989	6.17278		0.1623	0.0303	-2.62327		0.7473	0.1931	-0.420241		0.1646	0.0023	-2.60296		1.4898	0.2132	0.575119
0.3024	0.0087	-1.72547		0.1011	0.0396	-3.30615		0.5834	0.104	-0.777443		0.3032	0.046	-1.72166		0.0472	0.0922	-4.40507		0.2714	0.1039	-1.88151		0.0845	0.0211	-3.5649		1.7164	0.138	0.779386
0.1319	0.0449	-2.92248		0.1975	0.0598	-2.34008		0.2898	0.0779	-1.78687		0.3562	0.0443	-1.48924		0.3267	0.0128	-1.61396		0.2709	0.0171	-1.88417		0.1002	0.0334	-3.31905		0.879	0.1287	-0.186065
79.2306	0.3836	6.30799		0.3321	0.0748	-1.59031		0.4191	0.0837	-1.25463		0.5843	0.0401	-0.775219		0.0592	0.0176	-4.07826		0.3711	0.1134	-1.43012		0.1311	0.0373	-2.93126		1.09	0.0342	0.124328
0.2393	0.0233	-2.06311		0.154	0.0183	-2.699		0.2678	0.0234	-1.90077		0.6825	0.0518	-0.551099		0.169	0.0091	-2.5649		0.2319	0.0223	-2.10843		0.1924	0.034	-2.37782		0.875	0.1653	-0.192645
0.1474	0.0327	-2.76219		61.6373	0.6726	5.94573		0.5217	0.0444	-0.938708		0.3318	0.0461	-1.59161		0.0595	0.0077	-4.07097		0.7988	0.2054	-0.324094		0.4912	0.0547	-1.02562		3.5557	0.0804	1.83013
0.2596	0.0324	-1.94564		0.2437	0.1067	-2.03682		0.2646	0.0199	-1.91812		0.2922	0.0021	-1.77497		0.1396	0.0231	-2.84063		0.3965	0.087	-1.33461		0.097	0.0076	-3.36587		2.0302	0.2343	1.02162
0.1007	0.0347	-3.31186		0.383	0.0372	-1.38458		0.7481	0.0857	-0.418697		0.4155	0.1109	-1.26708		0.1681	0.0217	-2.57261		0.4001	0.0358	-1.32157		0.2244	0.0133	-2.15586		1.9719	0.3552	0.979586
0.3634	0.0383	-1.46037		0.2111	0.0447	-2.244		0.7739	0.0287	-0.369781		0.4746	0.0571	-1.07522		0.0782	0.0179	-3.67669		0.1486	0.0114	-2.75049		0.3466	0.0374	-1.52866		1.1399	0.2757	0.188907
0.4034	0.0238	-1.30972		0.5171	0.0627	-0.951485		0.3071	0.0294	-1.70322		0.3209	0.0553	-1.6398		0.0544	0.0107	-4.20025		0.172	0.0126	-2.53952		0.1604	0.0465	-2.64025		1.6574	0.1313	0.728922
0.7411	0.0637	-0.43226		0.4472	0.0693	-1.16101		0.265	0.0032	-1.91594		0.3068	0.0151	-1.70463		0.0812	0.0097	-3.62238		0.2941	0.063	-1.76562		0.1551	0.0366	-2.68873		1.0006	0.1612	0.000865357
0.152	0.0219	-2.71786		0.1466	0.0355	-2.77004		0.6833	0.0532	-0.549409		0.4642	0.1086	-1.10718		0.1099	0.0221	-3.18574		0.1972	0.0481	-2.34227		0.1215	0.0627	-3.04097		2.3691	0.1507	1.24434
0.1636	0.0142	-2.61176		0.1418	0.0307	-2.81807		0.9149	0.0424	-0.128314		0.2481	0.0457	-2.01101		0.06	0.022	-4.05889		0.1722	0.0117	-2.53784		0.18	0.0346	-2.47393		0.702	0.0345	-0.510457
0.1748	0.0608	-2.51622		0.2492	0.0526	-2.00462		0.3201	0.0348	-1.64341		0.3203	0.0003	-1.6425		0.1395	0.0226	-2.84166		0.1555	0.0233	-2.68501		0.1365	0.006	-2.87303		1.0246	0.0649	0.0350608
0.1225	0.0153	-3.02915		0.4133	0.0274	-1.27474		0.2641	0.0722	-1.92084		85.0925	0.9771	6.41096		0.086	0.0167	-3.53952		0.5013	0.0609	-0.996254		0.1497	0.0095	-2.73985		0.9598	0.1273	-0.0591943
0.1637	0.0234	-2.61087		55.2688	0.9902	5.78839		0.6453	0.0376	-0.631958		0.3439	0.0947	-1.53994		0.106	0.0067	-3.23786		0.1711	0.0472	-2.54709		0.0519	0.0437	-4.26812		1.2174	0.2184	0.283803
61.8284	1.1171	5.9502		0.201	0.0297	-2.31473		0.2568	0.0374	-1.96128		0.3088	0.0657	-1.69526		0.1519	0.0338	-2.71881		0.4026	0.0297	-1.31258		0.1378	0.0446	-2.85935		1.4316	0.123	0.517628
0.3719	0.0204	-1.42701		0.2109	0.0745	-2.24537		0.2859	0.0577	-1.80642		0.3328	0.0355	-1.58727		73.4113	1.4701	6.19793		0.1632	0.0116	-2.61529		1.0842	0.1689	0.116631		0.9169	0.0605	-0.125164
0.2137	0.0589	-2.22634		0.2769	0.0673	-1.85256		0.7683	0.1636	-0.380258		15.6425	1.4279	3.9674		0.0449	0.0048	-4.47714		0.1333	0.022	-2.90725		0.1414	0.0106	-2.82215		1.4491	0.1112	0.535157
0.0731	0.0151	-3.77398		0.6593	0.1131	-0.600993		0.2869	0.0175	-1.80138		0.501	0.0775	-0.997117		0.0699	0.0085	-3.83856		0.1055	0.0189	-3.24469		0.1457	0.0192	-2.77893		1.0959	0.0741	0.132116
0.1268	0.027	-2.97937		7.7919	19.9639	2.96198		0.548	0.0482	-0.867752		0.3068	0.1872	-1.70463		0.1317	0.0211	-2.92467		9.5232	1.1949	3.25145		0.2934	0.0366	-1.76906		0.9978	0.1629	-0.00317743
0.1152	0.0876	-3.11779		0.4194	0.0213	-1.2536		0.3333	0.0285	-1.58511		0.4663	0.0243	-1.10067		0.2156	0.07	-2.21357		11.9925	1.4085	3.58406		0.1321	0.0136	-2.9203		76.6261	0.3607	6.25976
0.1796	0.0148	-2.47714		0.4123	0.1112	-1.27823		0.6987	0.0607	-0.517255		0.2737	0.1105	-1.86933		1.4827	0.7478	0.568227		1.8976	0.2606	0.924176		0.128	0.0107	-2.96578		0.8372	0.0288	-0.256356
0.217	0.0303	-2.20423		0.1317	0.0324	-2.92467		1.018	0.0553	0.0257376		0.3827	0.0923	-1.38571		0.146	0.0314	-2.77596		0.1585	0.0306	-2.65745		0.0722	0.0101	-3.79186		9.6951	1.1014	3.27726
0.4296	0.0457	-1.21893		0.2184	0.0384	-2.19496		0.2283	0.035	-2.131		0.3928	0.0083	-1.34813		4.7057	2.28	2.23441		0.2039	0.0508	-2.29407		0.1275	0.018	-2.97143		2.1747	0.3611	1.12082
0.1924	0.0973	-2.37782		0.1808	0.0569	-2.46753		0.3412	0.0354	-1.55131		0.2111	0.0203	-2.244		0.1049	0.0243	-3.25291		0.4998	0.0649	-1.00058		0.216	0.0573	-2.2109		0.7827	0.0053	-0.353469
102.999	0.6257	6.68649		1.0203	0.5149	0.0289934		0.2362	0.0286	-2.08192		0.3128	0.1087	-1.67669		0.0494	0.0037	-4.33935		103.452	0.8517	6.69281		0.1446	0.0406	-2.78986		1.0179	0.1113	0.0255958
0.7289	0.0951	-0.456207		0.4146	0.0273	-1.27021		0.5077	0.0921	-0.977952		0.3269	0.0704	-1.61308		0.1584	0.0231	-2.65836		0.5182	0.0405	-0.948419		0.0978	0.0107	-3.35402		0.8733	0.1301	-0.195451
3.7366	0.1375	1.90173		0.2119	0.0521	-2.23854		0.1577	0.0512	-2.66475		0.3152	0.1312	-1.66566		12.6381	1.2418	3.65971		0.1401	0.0034	-2.83547		0.2303	0.0555	-2.11841		0.6425	0.0209	-0.638232
0.0956	0.0149	-3.38685		0.1335	0.0481	-2.90509		0.3536	0.0589	-1.49981		0.2087	0.0051	-2.2605		0.0752	0.0193	-3.73312		0.2266	0.0278	-2.14178		7.833	1.1366	2.96956		1.0475	0.1105	0.0669502
0.176	0.0895	-2.50635		0.7245	0.0607	-0.464942		0.548	0.1626	-0.867752		0.2806	0.0231	-1.83341		0.3688	0.0056	-1.43909		11.9671	0.8955	3.581		0.1284	0.0319	-2.96128		0.9361	0.1857	-0.0952654
0.1169	0.0181	-3.09665		0.1589	0.0243	-2.65381		0.2315	0.0309	-2.11092		0.2073	0.0207	-2.27021		0.1441	0.0218	-2.79486		0.4475	0.0592	-1.16004		0.3519	0.0287	-1.50676		0.8103	0.14	-0.303472
0.2102	0.0067	-2.25017		0.1587	0.0125	-2.65563		0.3819	0.1212	-1.38873		0.7813	0.0215	-0.356051		0.0487	0.0067	-4.35993		0.2941	0.0142	-1.76562		0.2147	0.0625	-2.21961		1.4375	0.1341	0.523562
0.5965	0.0682	-0.745406		0.2959	0.0937	-1.75682		0.5744	0.0456	-0.799872		1.6311	0.2223	0.705845		66.5785	0.7331	6.05698		0.1405	0.0185	-2.83136		0.2122	0.0757	-2.2365		0.8789	0.1775	-0.186229
0.1703	0.0309	-2.55385		0.6173	0.2286	-0.695956		0.2199	0.0351	-2.18508		0.3089	0.0932	-1.69479		92.5058	0.3257	6.53147		0.3174	0.0443	-1.65563		0.1397	0.0394	-2.8396		2.9848	0.1662	1.57763
0.5194	0.0689	-0.945082		9.4161	1.2519	3.23513		0.3287	0.0035	-1.60516		0.2727	0.0467	-1.87461		0.2859	0.0039	-1.80642		0.2171	0.0238	-2.20357		0.0742	0.03	-3.75244		2.7826	0.1688	1.47643
0.1194	0.0186	-3.06613		0.1683	0.0348	-2.57089		0.3131	0.0712	-1.6753		0.1778	0.0024	-2.49167		0.0798	0.024	-3.64747		0.1447	0.019	-2.78886		0.0777	0.0096	-3.68594		0.7883	0.1983	-0.343183
0.1194	0.0251	-3.06613		0.3964	0.0291	-1.33497		0.2905	0.0745	-1.78339		0.3277	0.0406	-1.60955		0.2749	0.1652	-1.86302		0.2023	0.0398	-2.30543		67.4649	0.981	6.07607		2.3236	0.1591	1.21636
0.1109	0.0303	-3.17267		0.7754	0.3975	-0.366987		0.2947	0.1058	-1.76268		0.8607	0.0056	-0.216418		0.6646	0.0061	-0.589442		0.5917	0.1679	-0.757062		0.0565	0.0099	-4.14561		25.3568	0.3705	4.6643
0.3641	0.0352	-1.45759		0.1354	0.0402	-2.8847		0.2745	0.0674	-1.86512		0.2753	0.0826	-1.86092		0.093	0.0172	-3.42663		0.1862	0.0245	-2.42508		0.0374	0.0088	-4.74082		2.2291	0.3004	1.15646
9.4771	1.457	3.24445		0.1352	0.0292	-2.88683		0.8532	0.1857	-0.229044		0.7034	0.0253	-0.507583		0.1038	0.0119	-3.26812		0.3423	0.0311	-1.54667		0.0894	0.0247	-3.48358		16.252	0.3854	4.02255
0.2833	0.029	-1.8196		0.1694	0.0553	-2.56149		0.659	0.1471	-0.60165		0.3229	0.0993	-1.63084		0.3221	0.0532	-1.63442		0.1976	0.054	-2.33935		0.0703	0.0311	-3.83033		12.36	0.2383	3.62761
0.2354	0.0366	-2.08681		0.1885	0.0401	-2.40736		0.4728	0.0521	-1.0807		20.9394	1.0383	4.38815		0.0716	0.0279	-3.8039		27.8499	9.2474	4.7996		0.0783	0.0259	-3.67484		1.0255	0.1143	0.0363275
0.1579	0.0151	-2.66292		0.6212	0.1074	-0.68687		0.6705	0.0554	-0.576691		0.3098	0.1371	-1.69059		0.0918	0.0096	-3.44536		0.1971	0.0167	-2.343		0.1011	0.0165	-3.30615		1.0549	0.0445	0.0771062
0.155	0.041	-2.68966		0.7303	0.078	-0.453439		0.2694	0.0473	-1.89218		0.1801	0.0168	-2.47313		0.0952	0.0495	-3.39289		5.5625	1.1915	2.47573		0.1555	0.0293	-2.68501		1.3433	0.2087	0.425782
0.3483	0.1086	-1.5216		0.6438	0.0939	-0.635316		1.1257	0.0704	0.170822		0.216	0.0536	-2.2109		0.1418	0.0032	-2.81807		0.4737	0.07	-1.07795		0.0904	0.035	-3.46753		127.514	0.2643	6.99451
6.5481	2.8153	2.71108		0.1679	0.0636	-2.57433		0.2936	0.0409	-1.76808		0.5548	0.0417	-0.84996		0.1726	0.0365	-2.5345		0.1876	0.0316	-2.41427		81.7331	0.5774	6.35285		0.7536	0.0356	-0.408129
0.1665	0.0136	-2.58641		0.2401	0.037	-2.05829		0.4219	0.0767	-1.24503		0.2525	0.0178	-1.98564		0.1013	0.0314	-3.30329		0.3701	0.1346	-1.43401		67.5352	1.3518	6.07757		1.8547	0.2519	0.891186
0.2186	0.0443	-2.19363		0.196	0.025	-2.35107		0.3362	0.0395	-1.57261		0.1486	0.0274	-2.75049		63.4542	1.0317	5.98764		0.3245	0.0501	-1.62371		0.3664	0.0269	-1.44851		32.4798	1.066	5.02147
0.2512	0.0497	-1.99309		0.163	0.0866	-2.61706		0.4268	0.1314	-1.22837		0.7497	0.0552	-0.415615		0.1676	0.0202	-2.57691		0.5404	0.1367	-0.8879		0.4937	0.0409	-1.01829		0.9044	0.1833	-0.144967
0.383	0.0876	-1.38458		0.1546	0.0373	-2.69339		0.3186	0.0645	-1.65018		0.1876	0.0494	-2.41427		0.2779	0.0194	-1.84736		0.1279	0.0196	-2.96691		0.1491	0.006	-2.74565		1.6709	0.2121	0.740625
0.1858	0.0165	-2.42818		0.1395	0.038	-2.84166		0.449	0.0336	-1.15521		0.4093	0.1604	-1.28877		0.2351	0.0384	-2.08865		0.1932	0.0818	-2.37183		0.077	0.0181	-3.699		0.9441	0.2443	-0.0829884
0.1156	0.0157	-3.11279		0.1396	0.0568	-2.84063		16.78	0.6668	4.06867		0.5957	0.1731	-0.747342		0.0601	0.005	-4.05649		0.6321	0.0672	-0.661775		0.0967	0.0239	-3.37034		1.002	0.1792	0.00288251
0.3482	0.047	-1.52201		0.1273	0.0101	-2.9737		0.6137	0.0607	-0.704395		0.4009	0.0845	-1.31869		0.0489	0.0086	-4.35402		0.5469	0.0724	-0.870651		0.2394	0.0425	-2.0625		78.1145	0.1131	6.28752
0.2964	0.0373	-1.75438		63.6695	1.8717	5.99253		0.2698	0.0428	-1.89004		0.7315	0.3424	-0.45107		0.0705	0.0088	-3.82623		71.0304	1.2818	6.15036		19.3218	16.0308	4.27216		2.1788	0.1545	1.12353
0.1604	0.0666	-2.64025		0.3291	0.1416	-1.6034		0.2842	0.0408	-1.81502		0.2796	0.0163	-1.83856		0.2241	0.0687	-2.15779		0.1431	0.0106	-2.8049		0.1156	0.0076	-3.11279		18.8672	0.2453	4.23781
0.2374	0.052	-2.07461		0.1705	0.0047	-2.55216		2.1927	0.0693	1.13271		1.2729	0.122	0.348119		0.3391	0.0262	-1.56022		0.1693	0.0027	-2.56235		0.0607	0.0244	-4.04216		84.2591	0.4063	6.39676
0.1411	0.0335	-2.82521		0.1841	0.0516	-2.44144		0.2612	0.0254	-1.93677		0.4941	0.043	-1.01713		0.1352	0.0225	-2.88683		0.1361	0.0449	-2.87726		0.2452	0.0411	-2.02797		3.0836	0.1559	1.62462
0.3033	0.0112	-1.72118		0.1678	0.0061	-2.57519		0.3444	0.021	-1.53784		0.2317	0.0317	-2.10967		0.0105	0.0372	-6.57347		0.6012	0.0769	-0.734083		0.1162	0.02	-3.10532		2.3614	0.187	1.23964
0.2253	0.0657	-2.15008		0.1575	0.0236	-2.66658		0.2159	0.0521	-2.21156		0.6115	0.0956	-0.709576		0.176	0.0204	-2.50635		0.129	0.0282	-2.95456		0.1623	0.0212	-2.62327		3.5505	0.2375	1.82802
0.4478	0.0343	-1.15907		0.2847	0.0889	-1.81249		0.3733	0.0334	-1.42159		0.4981	0.0449	-1.00549		0.1402	0.0235	-2.83444		0.1384	0.0256	-2.85308		0.1707	0.0141	-2.55047		2.5145	0.1419	1.33027
0.1018	0.0515	-3.29619		0.1522	0.0551	-2.71596		0.3769	0.0429	-1.40775		0.255	0.0178	-1.97143		0.0426	0.0072	-4.553		0.8621	0.5604	-0.214073		0.2078	0.0529	-2.26673		130.261	0.3097	7.02526
0.4988	0.0933	-1.00347		0.5246	0.2794	-0.93071		0.2575	0.0572	-1.95736		0.7803	0.0807	-0.357899		0.0397	0.0179	-4.65472		1.166	0.3901	0.221568		0.3629	0.0085	-1.46236		0.7769	0.1924	-0.364199
0.2251	0.0129	-2.15136		0.4508	0.0654	-1.14944		0.2037	0.0118	-2.29548		0.5915	0.0242	-0.75755		0.0567	0.0265	-4.14051		66.3356	1.1541	6.05171		0.1181	0.023	-3.08192		3.0011	0.2792	1.58549
0.4505	0.0547	-1.1504		0.2372	0.0764	-2.07582		0.2758	0.0902	-1.85831		0.5917	0.0307	-0.757062		0.097	0.0201	-3.36587		0.1962	0.0195	-2.3496		0.1525	0.0247	-2.71312		106.424	0.1774	6.73368
0.3027	0.0459	-1.72404		0.178	0.0341	-2.49005		0.1858	0.0278	-2.42818		1.8718	0.828	0.904426		64.45	1.2627	6.01011		0.3084	0.0663	-1.69713		0.5144	0.1157	-0.959037		0.9327	0.1386	-0.100515
1.3367	0.0461	0.418676		0.1296	0.0318	-2.94786		1.1927	0.0772	0.254231		0.5619	0.0398	-0.831615		0.0607	0.0083	-4.04216		0.4889	0.2837	-1.03239		1.3119	0.4895	0.391658		1.0038	0.2486	0.00547185
4.3913	1.2745	2.13465		0.1704	0.0232	-2.553		0.1666	0.0565	-2.58554		0.5487	0.1205	-0.865911		0.2924	0.0063	-1.77398		0.5363	0.0397	-0.898888		123.375	0.2976	6.94691		2.4548	0.2674	1.29561
0.4794	0.0543	-1.0607		0.1961	0.1205	-2.35034		0.5179	0.205	-0.949255		0.4397	0.0179	-1.18541		0.0141	0.006	-6.14816		0.1321	0.0139	-2.9203		0.0524	0.0274	-4.25429		1.8063	0.1595	0.853038
0.1033	0.0418	-3.27509		0.2196	0.0788	-2.18705		0.321	0.0797	-1.63935		0.3283	0.0471	-1.60691		0.0556	0.0267	-4.16877		0.7493	0.0665	-0.416385		0.1916	0.0058	-2.38383		2.175	0.2631	1.12102
0.2277	0.068	-2.13479		1.375	0.5374	0.459432		0.2337	0.0769	-2.09727		0.5113	0.0611	-0.967758		0.0977	0.0896	-3.3555		0.143	0.0043	-2.80591		0.4406	0.0205	-1.18246		0.8736	0.1857	-0.194955
0.1399	0.0184	-2.83753		0.4479	0.1383	-1.15875		0.2491	0.0157	-2.0052		0.3128	0.0472	-1.67669		0.3173	0.0143	-1.65608		0.1241	0.0253	-3.01042		0.148	0.0202	-2.75633		0.8237	0.1616	-0.279809
1.2758	0.2994	0.351402		0.2663	0.0475	-1.90888		0.2203	0.0203	-2.18246		0.257	0.0177	-1.96016		0.0391	0.0266	-4.67669		0.1177	0.0196	-3.08681		1.0298	0.1783	0.0423642		1.5506	0.1396	0.632827
0.1255	0.0469	-2.99424		0.1595	0.0338	-2.64837		0.2681	0.0735	-1.89916		0.6265	0.2245	-0.674614		0.0665	0.0289	-3.9105		0.1337	0.0166	-2.90293		0.3832	0.017	-1.38383		1.5299	0.2415	0.613437
0.2519	0.0333	-1.98908		0.2003	0.0338	-2.31977		0.2195	0.1203	-2.18771		0.3446	0.0766	-1.53701		0.2438	0.0017	-2.03623		1.3383	0.1468	0.420402		33.6169	1.2597	5.07111		1.2962	0.2271	0.374288
0.5535	0.0364	-0.853345		0.168	0.0446	-2.57347		0.2145	0.0069	-2.22095		0.2231	0.0414	-2.16424		0.7285	0.0988	-0.456999		61.3568	1.1783	5.93915		0.0739	0.0219	-3.75828		0.7692	0.1333	-0.378569
0.3625	0.0371	-1.46395		0.3306	0.0212	-1.59684		0.1685	0.0307	-2.56918		0.8989	0.264	-0.153767		0.0597	0.0036	-4.06613		9.2396	1.2314	3.20783		60.1577	1.2569	5.91068		76.0812	1.1226	6.24947
0.1366	0.0144	-2.87197		0.1394	0.0268	-2.8427		0.3787	0.1206	-1.40087		0.2909	0.0535	-1.7814		0.4023	0.1551	-1.31366		1.2379	0.3474	0.307895		0.11	0.0296	-3.18442		7.1793	0.381	2.84384
0.1794	0.0259	-2.47875		0.1494	0.0482	-2.74275		0.2764	0.0791	-1.85517		0.2855	0.0477	-1.80844		0.0691	0.0051	-3.85517		0.4984	0.0611	-1.00462		0.7698	0.511	-0.377444		1.2847	0.0911	0.361432
0.3875	0.0004	-1.36773		0.2686	0.0792	-1.89647		0.3698	0.0799	-1.43518		0.2509	0.009	-1.99482		0.0578	0.0147	-4.11279		0.5877	0.1638	-0.766848		10.535	0.7214	3.39712		1.5621	0.1771	0.643487
0.1791	0.0388	-2.48116		0.3346	0.0814	-1.57949		64.1507	1.3163	6.00339		0.3811	0.0359	-1.39176		0.073	0.0032	-3.77596		0.2023	0.0468	-2.30543		14.1808	0.5546	3.82587		0.8272	0.0365	-0.273692
0.2297	0.0088	-2.12218		0.478	0.2812	-1.06492		0.5444	0.0527	-0.877261		0.2668	0.0597	-1.90617		0.0507	0.0131	-4.30187		0.183	0.0149	-2.45008		0.0977	0.0404	-3.3555		3.4913	0.1327	1.80376
0.6336	0.2859	-0.658356		0.1756	0.056	-2.50964		0.7825	0.0793	-0.353837		0.6321	0.0809	-0.661775		0.1661	0.0045	-2.58988		0.1635	0.0235	-2.61264		0.0972	0.0371	-3.3629		2.0895	0.1121	1.06316
0.4073	0.0954	-1.29584		0.3433	0.0925	-1.54246		0.3818	0.025	-1.38911		1.021	0.0709	0.0299829		0.0314	0.0119	-4.99309		0.5327	0.161	-0.908605		16.1964	0.5752	4.0176		0.8685	0.227	-0.203402
0.1452	0.003	-2.78389		0.1903	0.0373	-2.39365		0.2568	0.0872	-1.96128		0.1881	0.0326	-2.41043		0.1393	0.0424	-2.84373		113.427	0.2003	6.82562		0.1108	0.0055	-3.17397		1.1606	0.1722	0.214871
0.139	0.0239	-2.84684		0.1272	0.0557	-2.97483		0.2757	0.0907	-1.85883		0.4078	0.0712	-1.29407		0.057	0.0241	-4.13289		0.1475	0.0524	-2.76121		0.236	0.0258	-2.08314		1.5526	0.1484	0.634686
3.7194	1.176	1.89507		1.0197	0.0797	0.0281448		0.9767	0.1224	-0.0340126		0.1826	0.0357	-2.45324		0.1714	0.0073	-2.54456		0.248	0.0176	-2.01159		0.5714	0.2643	-0.807427		2.2897	0.1378	1.19516
0.547	0.0503	-0.870387		23.7722	1.0019	4.5712		0.6585	0.1046	-0.602745		0.23	0.0858	-2.12029		0.0917	0.0259	-3.44693		0.1381	0.0138	-2.85621		0.0939	0.0113	-3.41273		107.73	0.2757	6.75127
0.5302	0.0722	-0.915391		0.3904	0.1066	-1.35698		0.2162	0.0256	-2.20956		0.2511	0.0593	-1.99367		0.1059	0.047	-3.23923		0.1496	0.0239	-2.74082		0.0855	0.0062	-3.54793		1.7037	0.2566	0.768671
0.1028	0.0431	-3.28209		0.3321	0.046	-1.59031		0.6014	0.1271	-0.733603		0.3004	0.1036	-1.73504		0.1413	0.0176	-2.82317		0.1071	0.0175	-3.22297		0.2109	0.057	-2.24537		1.1368	0.1466	0.184978
0.1973	0.0175	-2.34154		0.1982	0.0396	-2.33497		0.5935	0.1682	-0.75268		0.3265	0.0354	-1.61485		0.095	0.0115	-3.39593		9.5986	1.2022	3.26282		0.1035	0.0339	-3.2723		1.1678	0.0764	0.223793
0.1955	0.0541	-2.35476		0.2107	0.0769	-2.24674		0.2995	0.0244	-1.73937		2.4739	0.4409	1.30679		0.1338	0.0459	-2.90185		8.4085	1.42	3.07185		7.0218	21.1964	2.81184		93.2289	0.2737	6.54271
0.1226	0.0221	-3.02797		0.1905	0.035	-2.39214		0.3484	0.0337	-1.52118		0.3151	0.0542	-1.66612		10.5106	1.4911	3.39377		1.3811	0.2196	0.465818		0.1542	0.003	-2.69713		1.0042	0.213	0.00604663
0.2428	0.0935	-2.04216		3.0985	1.931	1.63157		0.317	0.0366	-1.65745		0.3589	0.0532	-1.47835		0.043	0.0625	-4.53952		2.0723	0.219	1.05123		0.1455	0.0587	-2.78091		0.8948	0.1241	-0.160363
0.0823	0.0214	-3.60296		0.1307	0.0462	-2.93567		0.7285	0.2402	-0.456999		0.1334	13.2042	-2.90617		3.1154	1.2878	1.63942		0.1471	0.0045	-2.76513		0.1678	0.0621	-2.57519		1.5775	0.2067	0.65764
0.1969	0.0302	-2.34446		0.0528	0.0001	-4.24332		0.6302	0.0178	-0.666118		0.2815	0.0696	-1.82879		0.0818	0.0034	-3.61176		0.158	0.0234	-2.662		0.086	0.0088	-3.53952		1.3792	0.173	0.463832
0.1545	0.0122	-2.69432		0.3068	0.0229	-1.70463		0.2857	0.032	-1.80743		0.2413	0.071	-2.0511		0.0477	0.0109	-4.38987		0.1643	0.025	-2.6056		0.0996	0.018	-3.32771		2.8072	0.1787	1.48913
0.3374	0.0525	-1.56747		3.1276	1.494	1.64506		0.2163	0.0201	-2.20889		0.3084	0.0057	-1.69713		0.0701	0.0055	-3.83444		1.0439	0.1854	0.0619835		0.1005	0.0051	-3.31473		1.7133	0.1704	0.776778
0.1812	0.0142	-2.46435		0.1285	0.0279	-2.96016		0.5801	0.0436	-0.785626		0.7444	0.0685	-0.42585		8.1222	0.951	3.02187		0.856	0.197	-0.224317		0.0953	0.0076	-3.39138		96.5823	0.716	6.59369
0.2181	0.0685	-2.19694		0.1597	0.0407	-2.64656		1.2691	0.1734	0.343806		0.3552	0.098	-1.4933		0.0436	0.0219	-4.51953		0.2684	0.0079	-1.89754		0.49	0.0972	-1.02915		2.2947	0.3015	1.19831
0.1284	0.0464	-2.96128		0.1778	0.033	-2.49167		0.7571	0.0617	-0.401444		0.2666	0.0274	-1.90725		0.2966	0.0048	-1.75341		0.1437	0.0189	-2.79887		0.2819	0.0181	-1.82674		1.8089	0.205	0.855113
0.28	0.0325	-1.8365		4.8326	2.0894	2.2728		0.1559	0.0219	-2.68131		0.2625	0.0206	-1.92961		0.0654	0.0195	-3.93457		70.0733	1.4972	6.13079		0.1828	0.0228	-2.45166		1.0397	0.1065	0.0561673
0.3442	0.0333	-1.53868		0.441	0.1812	-1.18115		0.3616	0.2873	-1.46753		0.5605	0.0398	-0.835214		0.0462	0.0276	-4.43596		0.2277	0.0285	-2.13479		0.2182	0.0418	-2.19628		1.8214	0.1853	0.865048
71.3464	1.0557	6.15677		0.255	0.0602	-1.97143		0.4354	0.0268	-1.19959		0.2789	0.0685	-1.84218		0.2246	0.0524	-2.15457		0.1472	0.0199	-2.76415		0.775	0.1651	-0.367732		1.5134	0.3818	0.597793
0.0742	0.0095	-3.75244		0.1996	0.1033	-2.32482		1.3362	0.1443	0.418136		0.565	0.071	-0.823677		0.142	0.0713	-2.81604		0.2258	0.0683	-2.14688		0.101	0.0147	-3.30757		0.9788	0.1232	-0.030914
0.2878	0.0371	-1.79686		0.2733	0.0683	-1.87144		0.3711	0.1452	-1.43012		0.3664	0.0252	-1.44851		0.1752	0.0748	-2.51293		14.989	1.264	3.90583		11.3864	0.5406	3.50924		1.1055	0.2248	0.144699
0.1272	0.0204	-2.97483		0.162	0.0259	-2.62593		0.4117	0.0855	-1.28033		0.3716	0.1245	-1.42818		0.1407	0.0154	-2.82931		0.3247	0.0329	-1.62282		0.3087	0.1222	-1.69572		0.8849	0.1351	-0.176414
0.1792	0.0537	-2.48036		4.8011	1.0616	2.26336		1.6511	0.1484	0.723428		0.2731	0.0644	-1.8725		0.1047	0.0381	-3.25567		0.2339	0.0842	-2.09604		0.0849	0.0142	-3.55809		1.1174	0.2894	0.160146
0.2727	0.0401	-1.87461		0.5992	0.1738	-0.73889		0.5836	0.0338	-0.776948		1.0215	0.0516	0.0306892		0.059	0.0153	-4.08314		94.1085	0.2591	6.55625		0.086	0.0146	-3.53952		2.1763	0.2667	1.12188
0.2302	0.0269	-2.11904		0.2587	0.0407	-1.95065		41.555	7.8169	5.37695		0.4185	0.0069	-1.2567		0.2107	0.0534	-2.24674		86.1044	1.6672	6.42802		0.1105	0.0216	-3.17788		1.0635	0.0295	0.08882
0.4441	0.0642	-1.17104		0.5318	0.0658	-0.911044		0.2661	0.0756	-1.90996		0.5933	0.0834	-0.753166		75.8833	1.1693	6.24571		0.5914	0.0715	-0.757794		0.2069	0.0327	-2.27299		0.8148	0.1458	-0.295482
0.1908	0.0366	-2.38987		0.1567	0.0351	-2.67392		0.3049	0.009	-1.71359		0.4171	0.0382	-1.26153		0.0574	0.0219	-4.12281		0.5245	0.1535	-0.930985		0.2257	0.0144	-2.14752		2.4048	0.2814	1.26592
6.3837	1.2257	2.67439		0.2943	0.0491	-1.76464		5.8924	1.2376	2.55886		6.9294	0.9247	2.79273		0.043	0.006	-4.53952		0.9813	0.0941	-0.0272338		0.2638	0.0157	-1.92248		3.5812	0.2744	1.84044
0.2007	0.0199	-2.31689		0.1604	0.0271	-2.64025		0.3054	0.0227	-1.71123		0.533	0.0433	-0.907793		0.0368	0.0173	-4.76415		0.6058	0.1208	-0.723087		0.1288	0.0471	-2.9568		1.0783	0.1755	0.108759
0.1404	0.0231	-2.83239		0.9839	0.1104	-0.0234164		0.3352	0.116	-1.57691		0.298	0.0346	-1.74662		0.0391	0.0084	-4.67669		0.1018	0.0169	-3.29619		0.6323	0.1198	-0.661319		0.5839	0.1895	-0.776207
0.161	0.0386	-2.63487		0.2057	0.0369	-2.28139		0.5803	0.0578	-0.785129		0.2627	0.0166	-1.92851		0.0411	0.0028	-4.60472		0.1283	0.0645	-2.96241		0.3673	0.1322	-1.44497		1.5917	0.1819	0.670568
0.2311	0.0302	-2.11341		0.1688	0.0209	-2.56661		0.3008	0.0634	-1.73312		0.4066	0.164	-1.29832		0.0353	0.034	-4.82419		0.3682	0.0635	-1.44144		0.3175	0.0496	-1.65517		12.9433	0.9815	3.69413
0.3149	0.0216	-1.66703		0.3472	0.102	-1.52616		0.4437	0.0394	-1.17234		0.2825	0.0667	-1.82368		0.2481	0.0067	-2.01101		0.7016	0.0771	-0.511279		0.3754	0.0173	-1.4135		57.1851	1.3845	5.83757
0.3837	0.0145	-1.38195		0.1029	0.0311	-3.28069		0.6516	0.163	-0.617941		77.0402	1.0412	6.26754		0.0618	0.0209	-4.01625		0.113	0.0336	-3.14561		0.3897	0.0449	-1.35956		0.8396	0.0985	-0.252226
0.2469	0.0923	-2.018		1.0015	0.4161	0.00216242		0.3072	0.0911	-1.70275		0.5455	0.0348	-0.874349		0.4726	0.002	-1.08131		0.1528	0.0125	-2.71028		0.4067	0.0407	-1.29796		83.3307	0.4474	6.38078
0.3778	0.0395	-1.40431		0.567	0.0556	-0.818579		1.528	0.21	0.611645		0.2539	0.0346	-1.97767		0.1001	0.0096	-3.32049		0.3028	0.0027	-1.72356		1.9684	0.002	0.977023		1.7521	0.0799	0.809085
0.3647	0.0366	-1.45522		0.1758	0.0254	-2.50799		0.211	0.0669	-2.24469		0.4947	0.0221	-1.01537		0.0563	0.0194	-4.15072		0.1596	0.0518	-2.64747		0.3864	0.2468	-1.37183		0.7794	0.322	-0.359564
0.1369	0.0456	-2.86881		0.7147	0.0445	-0.48459		0.2349	0.0098	-2.08988		0.3092	0.0961	-1.69339		0.0913	0.0224	-3.45324		0.5585	0.0967	-0.840371		0.323	0.0575	-1.63039		0.9541	0.17	-0.0677876
0.1858	0.1265	-2.42818		0.15	0.0112	-2.73697		0.5028	0.0608	-0.991943		0.4201	0.0505	-1.2512		0.0566	0.0091	-4.14305		0.1263	0.0285	-2.98507		0.3037	0.1632	-1.71928		157.687	0.2288	7.30092
0.2725	0.0293	-1.87567		0.1222	0.0286	-3.03268		0.4191	0.1714	-1.25463		0.2516	0.0389	-1.9908		0.0516	0.0087	-4.27649		0.3635	0.1803	-1.45997		0.0858	0.0121	-3.54288		15.0614	0.2796	3.91278
0.3515	0.0227	-1.5084		0.137	0.0212	-2.86775		0.2463	0.0763	-2.02151		0.2597	0.0316	-1.94508		0.1034	0.0088	-3.27369		3.3646	1.119	1.75044		0.2348	0.0111	-2.0905		85.5586	1.1252	6.41884
0.1286	0.0231	-2.95904		0.1506	0.0123	-2.73121		1.2493	0.1498	0.32112		0.2539	0.0438	-1.97767		0.0535	0.0106	-4.22432		0.1733	0.1023	-2.52866		0.7957	0.1028	-0.329703		5.0519	0.504	2.33683
0.222	0.0354	-2.17137		4.044	0.687	2.01578		0.2291	0.0094	-2.12595		0.2648	0.0972	-1.91702		92.5597	1.2203	6.53231		67.3051	1.2123	6.07264		0.0781	0.0519	-3.67853		1.2756	0.3558	0.351176
0.13	0.0151	-2.94342		115.442	0.7238	6.85102		0.229	0.0177	-2.12658		0.4261	0.0222	-1.23074		0.1431	0.0156	-2.8049		0.3018	0.0134	-1.72834		0.2506	0.1625	-1.99654		1.922	0.2626	0.942608
0.5985	0.0636	-0.740577		0.2648	0.0426	-1.91702		0.3992	0.0649	-1.32482		0.2449	0.0415	-2.02974		0.1015	0.0221	-3.30045		0.3485	0.0788	-1.52077		0.2887	0.0604	-1.79236		0.9605	0.1328	-0.0581425
0.413	0.0508	-1.27579		63.6492	1.2595	5.99207		0.6406	0.0764	-0.642504		0.1752	0.0885	-2.51293		0.1928	0.0112	-2.37482		0.1291	0.032	-2.95344		0.1883	0.0711	-2.4089		0.9064	0.1656	-0.14178
0.4125	0.0411	-1.27753		0.1673	0.0269	-2.57949		0.3099	0.0091	-1.69013		0.2644	0.0662	-1.91921		0.0682	0.0203	-3.87408		0.6145	0.0694	-0.702515		0.1004	0.0277	-3.31617		1.6407	0.0742	0.714311
0.1795	0.0226	-2.47794		16.7402	1.2888	4.06524		0.4442	0.1075	-1.17072		62.529	1.0315	5.96645		35.152	11.3019	5.13553		0.4881	0.1136	-1.03475		0.1403	0.0163	-2.83341		1.046	0.0292	0.0648829
0.4628	0.0381	-1.11154		0.5244	0.0214	-0.93126		0.2332	0.0507	-2.10036		0.2598	0.0816	-1.94453		53.9236	1.2087	5.75284		0.7834	0.0674	-0.352179		0.1212	0.0337	-3.04454		6.0896	0.8117	2.60635
0.1368	0.0383	-2.86986		0.6701	0.1426	-0.577552		0.1994	0.0214	-2.32626		0.3945	0.1618	-1.3419		0.14	0.0609	-2.8365		0.1511	0.0043	-2.72642		0.4634	0.0716	-1.10967		65.3028	0.7059	6.02907
0.1446	0.0037	-2.78986		0.4968	0.0408	-1.00926		0.4957	0.1717	-1.01246		0.4551	0.2292	-1.13574		0.3368	0.0531	-1.57004		0.1479	0.0274	-2.75731		0.2904	0.0118	-1.78389		110.395	0.2308	6.78654
0.8939	0.5284	-0.161815		0.3494	0.0412	-1.51705		0.3136	0.0353	-1.673		0.3307	0.095	-1.59641		0.0713	0.0111	-3.80995		0.1273	0.0327	-2.9737		0.1307	0.03	-2.93567		1.9276	0.2363	0.946806
0.2358	0.0919	-2.08436		0.1314	0.0388	-2.92796		0.2493	0.0157	-2.00405		0.2822	0.0588	-1.82521		0.3345	0.0282	-1.57992		0.1474	0.0201	-2.76219		0.2161	0.0738	-2.21023		2.0701	0.2346	1.0497
0.3159	0.0339	-1.66246		0.5525	0.2945	-0.855954		0.2401	0.0232	-2.05829		0.2354	0.0808	-2.08681		0.2821	0.0117	-1.82572		0.592	0.05	-0.756331		0.5524	0.0079	-0.856215		34.06	0.488	5.09001
0.1036	0.0306	-3.2709		0.2534	0.0769	-1.98051		0.7496	0.1514	-0.415807		1.7925	0.4577	0.841973		0.1874	0.0217	-2.41581		0.1714	0.0371	-2.54456		0.2059	0.0154	-2.27998		1.5248	0.1757	0.60862
0.3634	0.0055	-1.46037		0.2876	0.003	-1.79786		0.8065	0.0838	-0.310254		0.2572	0.0452	-1.95904		0.1013	0.008	-3.30329		0.1068	0.0091	-3.22702		0.1185	0.0235	-3.07704		0.958	0.2341	-0.0619024
0.1498	0.0297	-2.73889		0.4888	0.2471	-1.03268		0.4535	0.047	-1.14083		0.2606	0.034	-1.94009		0.1949	0.0299	-2.35919		0.112	0.0059	-3.15843		0.0745	0.0168	-3.74662		1.0079	0.1627	0.0113525
0.3117	0.0166	-1.68177		0.5813	0.1892	-0.782645		0.2325	0.0421	-2.1047		4.7327	0.3008	2.24266		0.0746	0.0187	-3.74468		57.348	1.1527	5.84167		0.1248	0.0108	-3.00231		0.8959	0.1086	-0.15859
0.0853	0.0411	-3.55131		0.1118	0.0416	-3.16101		0.6853	0.0579	-0.545192		0.4843	0.1422	-1.04603		0.0497	0.0104	-4.33061		0.4633	0.0742	-1.10998		0.1615	0.0708	-2.63039		2.8178	0.1857	1.49457
0.0888	0.0459	-3.4933		0.2511	0.0925	-1.99367		0.2901	0.0223	-1.78538		1.4165	0.2343	0.502331		0.2085	0.016	-2.26188		0.1344	0.0343	-2.89539		0.3034	0.0154	-1.72071		2.147	0.3068	1.10232
0.1595	0.0247	-2.64837		92.9315	1.9039	6.5381		0.3018	0.0413	-1.72834		0.4397	0.1113	-1.18541		0.071	0.012	-3.81604		61.2841	0.5824	5.93744		0.0922	0.0044	-3.43909		1.6458	0.1071	0.718789
79.9132	0.8271	6.32036		0.6665	0.0286	-0.585323		0.2496	0.0284	-2.00231		0.3743	0.0175	-1.41773		0.8568	0.3812	-0.22297		0.7579	0.0754	-0.399921		0.2249	0.1304	-2.15264		1.1619	0.1256	0.216486
0.4409	0.1199	-1.18148		0.154	0.0441	-2.699		0.3058	0.072	-1.70934		78.4198	0.9952	6.29315		0.263	0.092	-1.92687		0.471	0.0717	-1.0862		0.2224	0.0177	-2.16877		1.1168	0.328	0.159371
0.1016	0.0298	-3.29903		7.7299	7.273	2.95045		0.7393	0.0648	-0.435768		10.0974	1.0422	3.33591		0.1097	0.0222	-3.18836		0.225	0.0305	-2.152		0.0889	0.0098	-3.49167		113.227	0.3761	6.82307
0.2873	0.0764	-1.79937		0.3116	0.0717	-1.68223		0.6105	0.1053	-0.711937		0.8321	0.0737	-0.265171		19.9769	1.0564	4.32026		7.7597	1.1437	2.956		0.0792	0.0224	-3.65836		1.449	0.194	0.535058
0.1948	0.1003	-2.35993		0.2026	0.0892	-2.30329		0.6408	0.056	-0.642054		1.0551	0.4352	0.0773797		0.0539	0.0081	-4.21357		109.276	0.197	6.77183		0.0928	0.0171	-3.42973		1.009	0.3943	0.0129262
0.3955	0.0376	-1.33825		0.3539	0.0054	-1.49859		0.2831	0.0619	-1.82062		0.8716	0.0891	-0.198262		0.0668	0.0162	-3.90401		3.4811	2.2387	1.79954		0.3015	0.0197	-1.72977		0.831	0.0503	-0.26708
0.2001	0.0722	-2.32121		0.6058	0.1205	-0.723087		1.2337	0.1436	0.302992		0.29	0.0403	-1.78588		0.0737	0.015	-3.76219		0.4653	0.073	-1.10377		0.0578	0.0126	-4.11279		1.8059	0.1646	0.852718
0.5951	0.1364	-0.748796		0.4258	0.0472	-1.23175		0.3183	0.0514	-1.65154		0.2832	0.0504	-1.82011		0.075	0.0167	-3.73697		0.2592	0.0456	-1.94786		0.223	0.0936	-2.16488		1.4698	0.0935	0.55562
0.1255	0.026	-2.99424		0.4064	0.0639	-1.29903		0.4215	0.0502	-1.2464		0.2856	0.0047	-1.80793		0.0718	0.0282	-3.79987		0.1137	0.0113	-3.1367		0.4859	0.1546	-1.04127		3.846	0.1194	1.94336
0.161	0.0031	-2.63487		0.1619	0.0337	-2.62683		0.6177	0.0371	-0.695022		116.071	0.2967	6.85887		0.0697	0.0178	-3.8427		0.1916	0.041	-2.38383		0.1294	0.013	-2.95009		1.0011	0.1599	0.00158609
0.1315	0.0538	-2.92687		2.6441	0.2322	1.40278		0.704	0.2028	-0.506353		2.0525	0.0479	1.03738		0.0873	0.0067	-3.51787		0.3585	0.1747	-1.47995		0.3307	0.0994	-1.59641		1.5852	0.0996	0.664665
0.1556	0.0533	-2.68409		1.3864	0.6698	0.471344		0.4	0.1047	-1.32193		0.6312	0.0662	-0.663831		5.3147	1.2981	2.40999		0.7242	0.1082	-0.46554		0.2319	0.0173	-2.10843		0.8872	0.2557	-0.172669
0.2862	0.0301	-1.8049		0.1797	0.0302	-2.47634		0.7214	0.0303	-0.471129		0.3638	0.0611	-1.45878		0.2203	0.1725	-2.18246		0.1442	0.0039	-2.79386		0.105	0.0131	-3.25154		5.1741	0.5691	2.37131
0.1486	0.0524	-2.75049		0.1903	0.0469	-2.39365		1.1864	0.0012	0.246591		0.9677	0.0777	-0.0473682		58.8534	1.9999	5.87905		1.4728	0.9379	0.558562		18.7852	0.4384	4.23152		0.874	0.109	-0.194295
0.2738	0.0133	-1.86881		0.2776	0.1228	-1.84892		0.7136	0.1646	-0.486812		53.7023	1.5878	5.74691		0.0651	0.0315	-3.9412		0.9666	0.064	-0.0490091		0.1488	0.0146	-2.74855		1.5366	0.1536	0.619742
0.2231	0.0271	-2.16424		0.4496	0.0497	-1.15329		0.7167	0.0832	-0.480559		0.3247	0.0294	-1.62282		0.1688	0.0088	-2.56661		0.1364	0.0157	-2.87408		0.1048	0.0167	-3.25429		0.9175	0.2499	-0.12422
0.3022	0.0775	-1.72642		0.8635	0.1167	-0.211732		0.242	0.0419	-2.04692		0.2518	0.0758	-1.98965		0.0947	0.0338	-3.40049		0.1427	0.0112	-2.80894		0.0925	0.0187	-3.4344		1.3261	0.1448	0.40719
0.1071	0.0351	-3.22297		0.2171	0.0467	-2.20357		0.3774	0.1104	-1.40583		0.2886	0.0722	-1.79286		0.1145	0.0214	-3.12658		0.519	0.068	-0.946194		0.191	0.0152	-2.38836		1.2559	0.1673	0.328722
0.2222	0.0515	-2.17007		0.4295	0.0284	-1.21927		0.6406	0.0285	-0.642504		0.4496	0.0755	-1.15329		0.3051	0.2205	-1.71265		0.2813	0.0757	-1.82982		0.1451	0.06	-2.78488		2.0227	0.1984	1.01628
0.1905	0.0432	-2.39214		0.3596	0.0956	-1.47554		0.2345	0.0284	-2.09234		0.473	0.055	-1.08009		0.1218	0.0703	-3.03741		0.1285	0.039	-2.96016		0.1251	0.0279	-2.99885		0.9041	0.1346	-0.145446
0.1804	0.0263	-2.47073		0.3735	0.123	-1.42082		0.7672	0.1764	-0.382325		127.301	0.3534	6.9921		0.1549	0.0062	-2.69059		0.1082	0.0059	-3.20823		0.2125	0.1052	-2.23447		1.5599	0.1581	0.641454
0.2603	0.1175	-1.94175		0.3448	0.1481	-1.53617		0.7515	0.3482	-0.412155		0.7795	0.0405	-0.359379		0.109	0.005	-3.1976		0.2537	0.0549	-1.9788		0.1753	0.0626	-2.5121		0.7039	0.0772	-0.506558
2.0264	0.1973	1.01892		0.2369	0.0558	-2.07765		0.6067	0.0939	-0.720945		1.1993	0.5118	0.262193		0.1209	0.0213	-3.04811		0.3665	0.0458	-1.44811		68.5041	1.2282	6.09812		9.7946	0.5234	3.29199
0.4561	0.0687	-1.13258		0.1874	0.0348	-2.41581		0.1749	0.0324	-2.5154		0.2354	0.1072	-2.08681		0.0714	0.0126	-3.80793		0.152	0.0231	-2.71786		0.1149	0.0155	-3.12155		1.9238	0.2547	0.943959
0.4443	0.0898	-1.17039		0.1286	0.0436	-2.95904		0.3006	0.0932	-1.73408		0.3443	0.0633	-1.53826		0.0369	0.0089	-4.76024		64.659	0.6548	6.01478		0.1501	0.0686	-2.736		0.7778	0.1218	-0.362529
0.4521	0.0771	-1.14529		0.6206	0.0509	-0.688264		0.3369	0.0308	-1.56961		0.2764	0.0689	-1.85517		0.0445	0.0102	-4.49005		0.6317	0.0633	-0.662689		0.1036	0.0282	-3.2709		1.1202	0.2866	0.163756
66.4964	2.0912	6.0552		0.1774	0.0141	-2.49492		0.4854	0.1409	-1.04275		0.3709	0.0588	-1.4309		0.0476	0.0208	-4.39289		0.219	0.0267	-2.191		0.1415	0.0328	-2.82113		6.1258	0.4701	2.6149
0.3115	0.056	-1.6827		0.3243	0.0302	-1.6246		0.2362	0.0387	-2.08192		0.3713	0.0385	-1.42934		0.1312	0.0042	-2.93016		6.6595	1.1158	2.73541		0.1182	0.0364	-3.0807		0.8871	0.1708	-0.172831
0.889	0.0468	-0.169745		61.2528	1.2067	5.9367		1.099	0.3115	0.136191		9.9895	0.1708	3.32041		0.1288	0.053	-2.9568		0.7934	0.056	-0.33388		0.2199	0.0341	-2.18508		0.7772	0.0618	-0.363642
0.223	0.0313	-2.16488		0.1383	0.0267	-2.85413		0.757	0.0244	-0.401635		2.3919	0.8487	1.25816		0.0593	0.018	-4.07582		2.5317	0.446	1.34011		0.0828	0.0087	-3.59423		1.5028	0.2666	0.587653
0.341	0.0752	-1.55216		0.2037	0.1214	-2.29548		0.2666	0.0604	-1.90725		0.298	0.0543	-1.74662		0.1386	0.0151	-2.851		0.3996	0.071	-1.32337		0.1024	0.0261	-3.28771		1.056	0.1734	0.0786098
30.7381	2.5752	4.94196		0.8266	0.2479	-0.274739		1.0331	0.1981	0.0469799		0.3555	0.0731	-1.49208		0.0482	0.0227	-4.37482		0.3914	0.11	-1.35328		0.1533	0.0561	-2.70557		4.4886	0.4036	2.16627
0.1844	0.0519	-2.43909		0.3512	0.0623	-1.50964		0.4717	0.1503	-1.08406		0.3824	0.0508	-1.38685		0.051	0.0042	-4.29336		0.1354	0.0124	-2.8847		0.1054	0.0091	-3.24605		111.757	0.2316	6.80423
0.2359	0.006	-2.08375		0.279	0.0281	-1.84166		0.7285	0.0299	-0.456999		0.6099	0.0386	-0.713355		0.0506	0.0104	-4.30472		0.1777	0.0387	-2.49248		0.1284	0.0435	-2.96128		78.5082	0.5132	6.29477
0.3052	0.0797	-1.71217		0.3562	0.1116	-1.48924		0.2334	0.0655	-2.09912		0.2801	0.0241	-1.83599		0.045	0.0185	-4.47393		0.2927	0.0408	-1.77251		94.7812	1.2783	6.56653		101.846	0.2515	6.67025
0.0645	0.0079	-3.95456		0.139	0.0251	-2.84684		0.1853	0.0273	-2.43207		2.0004	0.1501	1.00029		0.2345	0.0176	-2.09234		0.6935	0.0913	-0.528032		0.4917	0.0372	-1.02415		132.519	0.4679	7.05005
0.0971	0.0144	-3.36438		0.1281	0.1066	-2.96466		0.1869	0.0127	-2.41966		0.468	0.1206	-1.09542		1.2809	0.6626	0.357158		71.0993	0.8396	6.15176		0.0978	0.0262	-3.35402		2.7901	0.2614	1.48032
0.1204	0.0375	-3.05409		0.4012	0.1094	-1.31761		0.2584	0.0308	-1.95232		0.6286	0.129	-0.669786		0.2971	0.0715	-1.75098		0.7894	0.5274	-0.341172		0.1854	0.0476	-2.43129		16.8378	1.234	4.07363
0.1534	0.032	-2.70463		0.2222	0.0511	-2.17007		0.4986	0.195	-1.00405		0.306	0.0988	-1.7084		0.1168	0.0109	-3.09789		0.6243	0.0725	-0.679689		0.1546	0.0518	-2.69339		1.4127	0.0014	0.498455
0.1621	0.0226	-2.62504		0.2022	0.0167	-2.30615		1.3417	0.1348	0.424062		0.2773	0.0184	-1.85048		63.8576	0.9334	5.99679		0.1251	0.0106	-2.99885		4.6953	1.254	2.23122		2.1473	0.2993	1.10252
0.4537	0.0475	-1.14019		0.4582	0.1737	-1.12595		0.6479	0.056	-0.626157		0.4164	0.0846	-1.26396		0.6146	0.2607	-0.70228		0.1957	0.025	-2.35328		0.5095	0.0278	-0.972846		3.2787	0.6566	1.71312
0.4599	0.1837	-1.12061		0.5138	0.1142	-0.960721		0.6098	0.1011	-0.713592		0.3695	0.0728	-1.43635		0.052	0.0074	-4.26534		0.4576	0.0665	-1.12784		0.1109	0.0211	-3.17267		2.2911	0.3825	1.19604
0.1813	0.0933	-2.46355		0.4448	0.0372	-1.16877		0.3029	0.0097	-1.72309		0.4964	0.0389	-1.01042		0.0621	0.0292	-4.00926		0.1735	0.0463	-2.52699		0.0792	0.0164	-3.65836		40.2417	0.5121	5.33062
18.7618	1.453	4.22973		0.3104	0.144	-1.6878		0.2162	0.0625	-2.20956		0.4798	0.0794	-1.05949		0.0604	0.016	-4.04931		61.9977	1.0571	5.95414		0.2614	0.1468	-1.93567		1.4193	0.1577	0.50518
0.3794	0.0462	-1.39821		1.0518	0.0147	0.0728604		0.4061	0.0354	-1.30009		12.9329	1.1233	3.69297		0.0892	0.0428	-3.48681		0.1676	0.0286	-2.57691		0.1791	0.0561	-2.48116		1.3779	0.2592	0.462471
0.462	0.222	-1.11404		0.1585	0.0393	-2.65745		0.2084	0.021	-2.26257		0.3993	0.0387	-1.32446		0.0924	0.0445	-3.43596		0.2247	0.0616	-2.15393		0.2142	0.095	-2.22297		1.3808	0.1782	0.465504
0.3444	0.0501	-1.53784		0.1521	0.0222	-2.71691		0.2467	0.0618	-2.01917		67.62	1.322	6.07938		0.0964	0.0431	-3.37482		1.3325	0.0465	0.414136		0.1885	0.0056	-2.40736		1.271	0.1065	0.345964
0.1612	0.0445	-2.63308		0.1957	0.0397	-2.35328		0.2739	0.0331	-1.86828		0.2046	0.0307	-2.28912		0.1029	0.0225	-3.28069		0.2038	0.065	-2.29477		0.07	0.0141	-3.8365		2.1078	0.2819	1.07574
94.0116	1.1546	6.55477		0.257	0.0375	-1.96016		0.6945	0.0593	-0.525953		0.505	0.0293	-0.985645		0.3188	0.0236	-1.64928		0.1326	0.0146	-2.91485		67.7671	1.12	6.08251		1.1537	0.2628	0.206268
0.7714	0.4419	-0.374449		0.4155	0.0343	-1.26708		0.2163	0.0221	-2.20889		0.6868	0.1313	-0.542038		0.0453	0.0127	-4.46435		64.9855	1.0757	6.02205		102.697	0.317	6.68225		0.9673	0.1151	-0.0479647
0.2343	0.072	-2.09357		0.8025	0.1797	-0.317427		0.5472	0.0977	-0.86986		0.3407	0.0176	-1.55343		0.0753	0.0739	-3.73121		0.1818	0.0264	-2.45958		0.0798	0.0001	-3.64747		2.2621	0.5056	1.17766
0.0527	0.0034	-4.24605		0.1478	0.0266	-2.75828		0.3014	0.0325	-1.73025		0.3155	0.0126	-1.66429		69.6145	1.2323	6.12132		0.2113	0.0448	-2.24264		3.3576	1.8585	1.74743		103.288	0.2767	6.69053
0.2448	0.0433	-2.03032		0.1374	0.0334	-2.86355		0.4991	0.133	-1.0026		1.9646	0.0889	0.974236		1.5957	0.6454	0.674189		1.2345	0.0468	0.303927		0.1421	0.0208	-2.81502		2.0083	0.514	1.00597
0.1043	0.0089	-3.26119		0.4259	0.0373	-1.23141		0.4768	0.0274	-1.06854		0.5717	0.0707	-0.80667		0.0775	0.0261	-3.68966		0.425	0.2018	-1.23447		0.3274	0.0179	-1.61087		1.8293	0.2163	0.871292
0.2384	0.0427	-2.06854		0.5032	0.0644	-0.990796		0.2604	0.0297	-1.9412		0.2542	0.0504	-1.97596		0.1686	0.0157	-2.56832		1.1982	0.5532	0.260869		63.3989	1.12	5.98639		12.9125	0.1966	3.6907
0.1069	0.021	-3.22567		0.334	0.0257	-1.58208		1.1456	0.5481	0.196103		0.7226	0.0358	-0.468731		0.1814	0.0092	-2.46275		0.3014	0.0895	-1.73025		0.0765	0.0192	-3.7084		3.3134	0.1446	1.72831
0.2238	0.0222	-2.15972		0.221	0.0416	-2.17788		0.4973	0.2406	-1.00781		2.1764	0.2174	1.12194		0.2143	0.08	-2.2223		0.4476	0.038	-1.15972		0.0755	0.026	-3.72738		1.1887	0.2222	0.249385
0.1522	0.0039	-2.71596		0.1774	0.0426	-2.49492		1.1701	0.4283	0.226632		1.1265	0.0489	0.171847		0.0688	0.0298	-3.86145		0.6051	0.1355	-0.724755		0.1013	0.0161	-3.30329		2.3215	0.2803	1.21506
0.1411	0.047	-2.82521		0.2587	0.0148	-1.95065		0.1789	0.0254	-2.48277		0.2852	0.0325	-1.80995		0.3081	0.0733	-1.69853		0.4379	0.0687	-1.19133		54.745	0.5086	5.77466		43.6534	1.6023	5.44802
0.1835	0.0361	-2.44615		0.2642	0.0167	-1.9203		0.2604	0.028	-1.9412		0.4206	0.1266	-1.24948		0.0182	0.0104	-5.77992		0.1804	0.0014	-2.47073		0.3616	0.013	-1.46753		2.382	0.0046	1.25217
0.1377	0.0977	-2.8604		0.2068	0.0707	-2.27369		0.9406	0.2588	-0.0883468		0.4286	0.0157	-1.2223		0.0817	0.0093	-3.61352		0.1362	0.0358	-2.8762		0.1334	0.0191	-2.90617		0.7123	0.2609	-0.489443
0.2271	0.0141	-2.1386		0.5132	0.4064	-0.962407		0.5329	0.1822	-0.908063		0.3935	0.3043	-1.34556		0.0906	0.0238	-3.46435		0.1529	0.0352	-2.70934		0.8473	0.2461	-0.239055		3.9313	0.3748	1.97501
0.1603	0.031	-2.64115		0.328	0.0773	-1.60823		0.3632	0.0549	-1.46116		0.796	0.0381	-0.32916		21.0679	14.3357	4.39697		6.5157	1.4923	2.70392		0.0782	0.0157	-3.67669		2.4467	0.5009	1.29084
0.1791	0.0825	-2.48116		0.2002	0.0501	-2.32049		0.5144	0.036	-0.959037		0.2069	0.0487	-2.27299		0.329	0.0387	-1.60384		0.1355	0.0129	-2.88364		0.1927	0.0317	-2.37557		2.1696	0.1352	1.11743
0.3484	0.1409	-1.52118		0.5438	0.0451	-0.878852		0.1346	0.0172	-2.89325		70.3852	1.0939	6.1372		3.5232	1.1539	1.81689		0.1931	0.0272	-2.37258		0.1233	0.0255	-3.01976		1.3788	0.2944	0.463413
0.3288	0.0382	-1.60472		0.3194	0.0985	-1.64656		0.4391	0.0431	-1.18738		0.1993	0.0829	-2.32699		0.1271	0.0149	-2.97596		0.1969	0.0159	-2.34446		0.419	0.129	-1.25498		10.758	0.1098	3.42734
11.63	1.0962	3.53978		0.2831	0.1225	-1.82062		0.2563	0.0308	-1.96409		0.2914	0.0317	-1.77893		0.1633	0.0169	-2.6144		0.5077	0.054	-0.977952		0.2219	0.0534	-2.17202		80.4836	0.1344	6.33062
0.1427	0.0426	-2.80894		0.3194	0.0895	-1.64656		0.2676	0.0162	-1.90185		1.3373	0.3641	0.419323		0.0604	0.0162	-4.04931		62.1212	1.0998	5.95701		0.066	0.0398	-3.92139		0.939	0.1676	-0.0908029
0.204	0.0687	-2.29336		0.3999	0.1696	-1.32229		0.4437	0.0078	-1.17234		0.77	0.0979	-0.37707		0.0453	0.0209	-4.46435		11.0194	1.3246	3.46197		0.607	0.0843	-0.720232		0.7853	0.0605	-0.348684
0.2147	0.2547	-2.21961		0.2122	0.0655	-2.2365		0.2812	0.0562	-1.83033		0.158	0.0326	-2.662		0.1006	0.0001	-3.3133		0.1541	0.0185	-2.69806		0.1272	0.0388	-2.97483		2.614	0.4169	1.38626
0.0968	0.0277	-3.36885		0.5921	0.0519	-0.756087		0.2593	0.0473	-1.94731		0.3457	0.0543	-1.53241		0.1173	0.0499	-3.09173		0.1849	0.0031	-2.43518		0.1103	0.0205	-3.1805		2.6545	0.3607	1.40844
0.1383	0.0381	-2.85413		0.462	0.0475	-1.11404		0.2426	0.0452	-2.04335		69.0721	1.0287	6.11003		0.2197	0.0322	-2.18639		0.8891	0.0442	-0.169582		0.1252	0.0083	-2.99769		5.1991	0.3964	2.37826
0.9386	0.1981	-0.0914176		0.5744	0.0693	-0.799872		0.2682	0.0636	-1.89862		1.5343	0.0408	0.617581		0.2463	0.0209	-2.02151		0.5813	0.024	-0.782645		0.1745	0.0118	-2.5187		1.6821	0.3815	0.750263
0.1757	0.0168	-2.50881		0.2675	0.0966	-1.90239		0.2805	0.0122	-1.83393		0.3094	0.0492	-1.69245		0.287	0.0565	-1.80088		0.1371	0.0203	-2.8667		94.5205	0.2421	6.56256		0.7835	0.0748	-0.351995
0.2565	0.0228	-1.96297		0.4232	0.1753	-1.24059		0.2109	0.0331	-2.24537		1.1275	0.2218	0.173127		0.4397	0.0386	-1.18541		0.1166	0.0374	-3.10036		1.7405	0.3921	0.799502		3.9591	0.5062	1.98517
0.1469	0.0516	-2.76709		65.6706	0.7634	6.03718		0.3039	0.0714	-1.71833		0.2003	0.0655	-2.31977		0.131	0.0189	-2.93236		0.1948	0.0207	-2.35993		0.3916	0.1488	-1.35255		64.5553	0.5394	6.01246
0.1209	0.0472	-3.04811		0.5087	0.0294	-0.975113		0.5617	0.1614	-0.832128		0.8886	0.1035	-0.170394		0.3423	0.066	-1.54667		0.1366	0.0112	-2.87197		69.9066	0.6191	6.12736		0.7895	0.1432	-0.340989
0.1458	0.0176	-2.77794		72.7656	1.2651	6.18518		0.5213	0.0465	-0.939814		0.8506	0.0997	-0.233447		0.049	0.0133	-4.35107		0.1906	0.0302	-2.39138		0.0896	0.0219	-3.48036		3.9396	0.4669	1.97805
0.1149	0.0173	-3.12155		0.3594	0.0585	-1.47634		0.3255	0.0482	-1.61927		0.2998	0.0338	-1.73793		0.0774	0.0142	-3.69152		0.2676	0.0291	-1.90185		64.5578	1.1957	6.01252		6.2187	0.6463	2.63661
0.2859	0.0271	-1.80642		0.2218	0.1053	-2.17267		0.2976	0.0153	-1.74855		0.4896	0.087	-1.03032		0.409	0.0004	-1.28983		0.2289	0.0346	-2.12721		0.1766	0.0183	-2.50144		1.3395	0.2312	0.421695
0.2286	0.0731	-2.1291		26.5747	1.2182	4.73198		0.977	0.1241	-0.0335695		70.9093	1.3483	6.1479		0.1719	0.0221	-2.54036		0.1399	0.012	-2.83753		0.1141	0.0433	-3.13163		6.6132	0.3871	2.72535
0.1272	0.0265	-2.97483		0.4214	0.0215	-1.24674		0.3047	0.0045	-1.71454		0.3804	0.0942	-1.39441		1.2612	0.1893	0.334797		0.143	0.0181	-2.80591		0.1666	0.0445	-2.58554		1.1397	0.3193	0.188654
0.1584	0.0519	-2.65836		0.1962	0.0323	-2.3496		0.7375	0.0985	-0.439285		0.3067	0.063	-1.7051		73.0368	1.1469	6.19055		0.9543	0.0306	-0.0674852		0.2512	0.0598	-1.99309		1.0176	0.0932	0.0251706
0.0995	0.0095	-3.32916		0.2275	0.077	-2.13606		0.33	0.0553	-1.59946		0.3186	0.0325	-1.65018		0.0956	0.0131	-3.38685		0.1316	0.0277	-2.92577		0.1234	0.0264	-3.01859		1.5527	0.0576	0.634779
0.1176	0.0791	-3.08804		0.6076	0.0185	-0.718806		0.2908	0.0698	-1.7819		0.2832	0.045	-1.82011		0.0745	0.0268	-3.74662		0.7028	0.0228	-0.508814		0.7526	0.1779	-0.410045		2.5538	0.2988	1.35265
0.117	0.0127	-3.09542		0.177	0.0056	-2.49818		0.2567	0.0782	-1.96184		0.378	0.0427	-1.40354		2.1885	0.7116	1.12994		0.153	0.0297	-2.7084		0.3173	0.0272	-1.65608		3.5434	0.402	1.82513
0.1225	0.0222	-3.02915		0.1479	0.0403	-2.75731		0.658	0.057	-0.603841		0.8071	0.0297	-0.309181		0.0604	0.0169	-4.04931		1.6184	1.4118	0.694568		0.6085	0.3016	-0.716671		100.419	0.2444	6.64989
0.1597	0.0372	-2.64656		0.1905	0.0197	-2.39214		0.9511	0.0576	-0.0723311		1.0632	0.0237	0.088413		0.0656	0.0304	-3.93016		0.1542	0.0267	-2.69713		0.3282	0.0562	-1.60735		5.5038	0.1204	2.46043
0.1071	0.0216	-3.22297		0.1607	0.0299	-2.63756		0.3477	0.0504	-1.52409		0.2418	0.0354	-2.04811		0.2355	0.0359	-2.0862		0.7199	0.0759	-0.474132		0.0812	0.0196	-3.62238		0.7722	0.1444	-0.372954
0.4261	0.0117	-1.23074		1.2299	0.2327	0.298541		0.2666	0.0445	-1.90725		1.5796	0.0852	0.659559		0.0628	0.0072	-3.99309		0.1581	0.0352	-2.66109		0.6291	0.3024	-0.668639		0.8559	0.1573	-0.224486
0.3115	0.0716	-1.6827		0.7112	0.1547	-0.491673		0.3609	0.0177	-1.47033		0.5188	0.0373	-0.94675		0.0765	0.0137	-3.7084		0.307	0.0314	-1.70369		0.2025	0.0813	-2.30401		0.8172	0.1895	-0.291239
0.3744	0.049	-1.41735		0.1428	0.0109	-2.80793		0.3377	0.1098	-1.56619		0.4851	0.0382	-1.04365		0.2614	0.0113	-1.93567		0.2417	0.0339	-2.04871		0.2591	0.0594	-1.94842		1.0279	0.296	0.0396999
0.2734	0.0515	-1.87091		0.1665	0.0449	-2.58641		0.7591	0.2286	-0.397638		0.6685	0.1487	-0.581001		0.0672	0.0085	-3.89539		0.6348	0.1282	-0.655626		0.1805	0.0144	-2.46993		1.3605	0.2297	0.444137
0.1872	0.0153	-2.41735		0.3274	0.0182	-1.61087		68.8465	1.6291	6.10531		0.242	0.0264	-2.04692		0.0536	0.0073	-4.22162		0.1678	0.0259	-2.57519		0.712	0.1751	-0.490051		1.3719	0.3168	0.456175
70.8624	0.8573	6.14695		0.2668	0.0562	-1.90617		0.3723	0.0137	-1.42546		0.2332	0.0311	-2.10036		0.1095	0.0217	-3.191		0.1831	0.0622	-2.4493		0.1231	0.0199	-3.0221		1.0751	0.1036	0.104471
0.2599	0.0281	-1.94397		0.2104	0.0263	-2.24879		0.2133	0.0329	-2.22904		0.2891	0.0377	-1.79036		0.0324	0.01	-4.94786		0.34	0.027	-1.55639		0.1118	0.0162	-3.16101		78.7223	0.3045	6.2987
0.1718	0.0113	-2.5412		0.3866	0.1732	-1.37109		61.6164	0.8363	5.94524		7.8892	1.9052	2.97988		0.1089	0.006	-3.19892		0.1845	0.0127	-2.43831		0.1451	0.0153	-2.78488		3.0622	0.1324	1.61457
0.3885	0.0324	-1.36401		0.8435	0.2313	-0.24554		1.8025	0.2365	0.849999		0.3099	0.1141	-1.69013		0.0631	0.0362	-3.98622		0.1851	0.0012	-2.43362		0.0621	0.0471	-4.00926		2.4091	0.1799	1.26849
0.1581	0.0023	-2.66109		0.1753	0.0923	-2.5121		0.5114	0.1152	-0.967476		0.7143	0.058	-0.485398		0.0883	0.0465	-3.50144		0.1537	0.0358	-2.70181		0.2301	0.0541	-2.11967		1.602	0.2052	0.679874
1.6503	0.1522	0.722728		0.2145	0.0649	-2.22095		0.3553	0.053	-1.49289		0.5673	0.1254	-0.817816		0.0562	0.0139	-4.15329		0.1081	0.0381	-3.20956		0.0874	0.0347	-3.51622		2.0652	0.0746	1.04628
0.1264	0.0488	-2.98393		0.3602	0.1104	-1.47313		1.4778	0.0071	0.563451		55.6915	0.614	5.79939		0.1413	0.0093	-2.82317		0.1651	0.081	-2.59859		0.0993	0.0364	-3.33206		83.8731	1.3502	6.39014
70.629	1.0704	6.14219		0.1482	0.0586	-2.75438		0.5751	0.0824	-0.798115		0.906	0.0866	-0.142417		0.1613	0.0146	-2.63218		0.1904	0.0345	-2.39289		0.1194	0.0075	-3.06613		2.926	0.1903	1.54893
0.302	0.0306	-1.72738		0.2066	0.0667	-2.27509		0.2329	0.0247	-2.10222		0.1993	0.0441	-2.32699		9.4425	1.0917	3.23917		0.4315	0.0758	-1.21257		0.1206	0.0497	-3.0517		3.5558	0.3987	1.83017
0.4652	0.0452	-1.10408		0.1911	0.0713	-2.3876		0.2683	0.0825	-1.89808		0.6095	0.1051	-0.714302		0.0348	0.009	-4.84477		0.2095	0.023	-2.25498		0.3298	0.0507	-1.60034		1.6685	0.177	0.738552
0.2705	0.0245	-1.8863		0.5344	0.1611	-0.904008		0.3159	0.0474	-1.66246		0.8651	0.2084	-0.209061		0.0432	0.0112	-4.53282		0.3717	0.0388	-1.42779		1.6219	0.2907	0.697685		2.2569	0.7924	1.17434
0.2629	0.0733	-1.92741		1.339	0.6768	0.421156		0.3376	0.1589	-1.56661		5.7242	2.4715	2.51707		0.1366	0.0165	-2.87197		5.1294	1.4664	2.35879		0.1535	0.0134	-2.70369		0.8861	0.1054	-0.174459
2.7214	0.246	1.44435		0.2671	0.1337	-1.90455		0.7203	0.039	-0.47333		0.781	0.048	-0.356606		21.4031	1.0844	4.41975		0.1703	0.0159	-2.55385		0.1326	0.0457	-2.91485		1.636	0.1557	0.710173
0.2069	0.0193	-2.27299		0.2391	0.0409	-2.06431		0.3982	0.0878	-1.32843		0.2475	0.0719	-2.0145		0.0603	0.0095	-4.0517		0.6758	0.1107	-0.565332		0.0988	0.0001	-3.33935		4.426	0.1893	2.146
0.5465	0.0608	-0.871707		0.1233	0.0108	-3.01976		0.7493	0.1379	-0.416385		0.3803	0.0616	-1.39479		0.1157	0.0378	-3.11154		5.0095	1.1001	2.32467		0.1788	0.0522	-2.48358		2.3261	0.1281	1.21791
0.1444	0.0651	-2.79186		0.1436	0.0303	-2.79987		0.2318	0.0588	-2.10905		5.4846	1.0184	2.45539		89.6691	0.8747	6.48654		0.2735	0.0827	-1.87039		0.8654	0.1325	-0.208561		0.7667	0.0647	-0.383266
0.1577	0.0607	-2.66475		0.331	0.1295	-1.5951		0.424	0.1096	-1.23786		0.2853	0.0698	-1.80945		0.1933	0.0557	-2.37109		0.2698	0.0816	-1.89004		0.1222	0.0333	-3.03268		0.902	0.0686	-0.148801
0.4191	0.0452	-1.25463		0.1542	0.0358	-2.69713		1.3718	0.2148	0.45607		0.2773	0.0256	-1.85048		0.0311	0.0094	-5.00694		0.4105	0.0476	-1.28455		0.0871	0.0263	-3.52118		1.6939	0.0751	0.760349
0.1095	0.0487	-3.191		0.1535	0.024	-2.70369		0.2647	0.0442	-1.91757		0.1833	0.1189	-2.44772		0.0522	0.0237	-4.25981		1.3187	0.0507	0.399116		0.1164	0.031	-3.10284		1.2198	0.0955	0.286645
0.3002	0.139	-1.736		0.1374	0.0214	-2.86355		0.3321	0.0909	-1.59031		0.681	0.0482	-0.554273		0.121	0.0256	-3.04692		0.1686	0.0021	-2.56832		0.4135	0.1562	-1.27404		1.0971	0.2227	0.133695
1.6432	0.7357	0.716508		0.3632	0.0522	-1.46116		86.5907	0.2057	6.43614		0.2318	0.0449	-2.10905		0.1146	0.1047	-3.12532		0.1431	0.0328	-2.8049		0.0809	0.0173	-3.62772		1.1219	0.1913	0.165944
16.3331	16.7872	4.02973		0.1748	0.0444	-2.51622		0.2999	0.0213	-1.73745		1.2813	0.1077	0.357608		0.3022	0.2375	-1.72642		0.4146	0.0488	-1.27021		0.1533	0.0335	-2.70557		0.8992	0.0701	-0.153286
0.2368	0.0061	-2.07826		0.1352	0.0853	-2.88683		0.2009	0.0611	-2.31545		0.3623	0.0304	-1.46474		0.0326	0.014	-4.93898		0.1536	0.0422	-2.70275		0.5685	0.2037	-0.814768		0.8243	0.1008	-0.278759
0.6763	0.0662	-0.564265		0.2437	0.0976	-2.03682		0.3831	0.0438	-1.38421		1.1505	0.0317	0.202261		0.331	0.0064	-1.5951		0.2895	0.0715	-1.78836		0.1691	0.0738	-2.56405		2.271	0.21	1.18333
73.9254	1.2496	6.208		0.3296	0.0354	-1.60121		0.25	0.0695	-2		22.9229	0.9949	4.51872		0.1484	0.0116	-2.75244		0.1304	0.0203	-2.93898		0.2046	0.021	-2.28912		0.8699	0.0672	-0.201079
0.1163	0.0051	-3.10408		62.7133	1.4707	5.9707		0.293	0.023	-1.77103		0.3212	0.0447	-1.63846		0.3274	0.0788	-1.61087		0.3354	0.0913	-1.57605		0.1661	0.0512	-2.58988		1.776	0.2058	0.828632
0.2181	0.064	-2.19694		0.1726	0.0109	-2.5345		0.2867	0.0074	-1.80239		0.2149	0.0377	-2.21826		0.0805	0.0223	-3.63487		0.2059	0.0153	-2.27998		0.152	0.0268	-2.71786		59.2893	4.3812	5.8897
0.1265	0.045	-2.98279		0.2207	0.0764	-2.17984		0.2635	0.0213	-1.92413		0.2914	0.0439	-1.77893		0.0413	0.014	-4.59771		61.9676	1.2074	5.95344		0.0695	0.0141	-3.84684		1.1069	0.0423	0.146525
0.1184	0.0169	-3.07826		0.2644	0.0003	-1.91921		59.1827	1.2632	5.8871		0.2902	0.0313	-1.78488		0.0425	0.0202	-4.55639		11.5305	1.2785	3.52738		0.1355	0.017	-2.88364		1.0233	0.2114	0.0332292
0.1214	0.0368	-3.04216		0.205	0.08	-2.2863		1.1179	0.2226	0.160791		0.3725	0.1851	-1.42469		50.8113	1.4985	5.66708		0.446	0.0195	-1.16488		0.2042	0.045	-2.29195		0.8238	0.2129	-0.279634
0.1666	0.009	-2.58554		0.2587	0.0226	-1.95065		0.2794	0.0169	-1.8396		0.254	0.0934	-1.9771		0.0468	0.0151	-4.41735		0.1525	0.0238	-2.71312		0.0953	0.0426	-3.39138		3.9789	0.1564	1.99237
0.1145	0.031	-3.12658		0.4286	0.0357	-1.2223		0.3857	0.0525	-1.37445		0.296	0.0821	-1.75633		33.7992	1.1438	5.07892		0.1619	0.0021	-2.62683		0.258	0.1125	-1.95456		64.3371	0.3845	6.00758
0.1589	0.0652	-2.65381		0.3575	0.0344	-1.48398		0.5347	0.1752	-0.903198		0.8515	0.0991	-0.231922		0.1449	0.027	-2.78687		0.6184	0.0396	-0.693388		0.1007	0.0531	-3.31186		1.0608	0.28	0.0851527
0.1271	0.0187	-2.97596		0.2481	0.0597	-2.01101		0.1959	0.0342	-2.35181		0.4935	0.1144	-1.01888		0.0477	0.0051	-4.38987		0.5011	0.0219	-0.99683		118.969	0.232	6.89444		140.028	0.3622	7.12957
0.2748	0.0263	-1.86355		1.9347	0.3278	0.95211		0.4874	0.0471	-1.03682		0.5418	0.0493	-0.884168		0.0708	0.0626	-3.82011		0.1169	0.0289	-3.09665		0.1144	0.0358	-3.12784		0.8916	0.0887	-0.165531
0.1223	0.001	-3.0315		0.3662	0.034	-1.4493		0.5683	0.1349	-0.815275		0.3302	0.0663	-1.59859		0.1131	0.0047	-3.14433		0.2252	0.0171	-2.15072		0.5918	0.179	-0.756818		2.4022	0.1482	1.26436
0.1095	0.0377	-3.191		0.173	0.076	-2.53116		0.6312	0.0912	-0.663831		1.1617	0.2032	0.216238		0.0644	0.0048	-3.9568		0.1572	0.0144	-2.66933		0.1586	0.0494	-2.65654		60.407	0.8801	5.91664
0.23	0.0437	-2.12029		0.6188	0.0357	-0.692455		0.6046	0.2341	-0.725947		0.2825	0.1013	-1.82368		0.2098	0.0095	-2.25291		67.0287	1.1355	6.06671		0.2	0.0304	-2.32193		1.1433	0.083	0.193204
0.1075	0.0242	-3.21759		5.7416	1.9164	2.52145		0.3104	0.0672	-1.6878		0.6743	0.2173	-0.568537		0.4042	0.1961	-1.30686		0.2004	0.003	-2.31905		0.0886	0.0176	-3.49655		1.11	0.1146	0.15056
0.1161	0.0135	-3.10656		0.1566	0.0286	-2.67484		0.7603	0.0434	-0.395359		1.1043	0.1874	0.143132		0.0927	0.0168	-3.43129		0.2977	0.0367	-1.74807		0.2792	0.1542	-1.84063		0.9346	0.2204	-0.0975791
0.1374	0.0156	-2.86355		0.1872	0.0134	-2.41735		0.6777	0.3103	-0.561281		0.8165	0.0823	-0.292475		0.1319	0.0263	-2.92248		0.1674	0.0194	-2.57863		0.281	0.1456	-1.83136		1.367	0.0588	0.451013
0.2	0.0698	-2.32193		0.1598	0.072	-2.64566		0.384	0.0711	-1.38082		38.7947	0.3061	5.27779		0.0581	0.0146	-4.10532		0.1884	0.012	-2.40813		0.1866	0.0092	-2.42198		4.5242	0.2176	2.17766
0.1277	0.0169	-2.96917		3.3774	0.3991	1.75591		0.2814	0.0367	-1.82931		0.3278	0.0509	-1.60911		0.4086	0.0057	-1.29124		0.9206	0.0424	-0.119354		0.0867	0.0195	-3.52782		0.7336	0.1286	-0.446934
0.269	0.0621	-1.89432		0.8722	0.1823	-0.197269		0.2743	0.1255	-1.86617		0.3544	0.0448	-1.49655		64.5664	1.2322	6.01271		0.135	0.0268	-2.88897		0.9048	0.4788	-0.144329		0.9957	0.1443	-0.00621696
0.1371	0.0417	-2.8667		0.1253	0.0376	-2.99654		0.3247	0.0603	-1.62282		0.4015	0.0423	-1.31653		64.2534	1.0641	6.0057		0.154	0.0296	-2.699		0.3767	0.1434	-1.40851		0.7316	0.0702	-0.450873
0.1935	0.025	-2.36959		0.1908	0.0762	-2.38987		1.7468	0.264	0.804714		0.2982	0.0494	-1.74565		0.229	0.04	-2.12658		0.2061	0.0246	-2.27858		0.1886	0.0692	-2.4066		22.4923	0.5698	4.49136
0.4391	0.065	-1.18738		0.1751	0.012	-2.51375		0.6963	0.0946	-0.522219		0.2847	0.07	-1.81249		3.0665	2.2214	1.61659		0.1411	0.0215	-2.82521		0.0874	0.0229	-3.51622		1.7318	0.4585	0.792272
64.5246	1.119	6.01178		0.1691	0.0392	-2.56405		0.9718	0.1969	-0.0412687		0.3317	0.0608	-1.59205		76.9234	1.4531	6.26535		0.786	0.0752	-0.347399		0.2867	0.1341	-1.80239		1.1164	0.1051	0.158854
0.3252	0.0307	-1.6206		0.7166	0.3222	-0.48076		0.2784	0.0517	-1.84477		0.4955	0.0611	-1.01304		3.2841	0.1921	1.7155		0.1479	0.0448	-2.75731		0.1135	0.0262	-3.13924		2.0865	0.2058	1.06108
0.1243	0.0209	-3.0081		0.4419	0.1073	-1.17821		0.3263	0.052	-1.61573		0.2793	0.0801	-1.84011		0.1824	0.0084	-2.45482		45.9143	1.056	5.52087		0.214	0.0943	-2.22432		0.8932	0.1839	-0.162945
0.4326	0.0607	-1.20889		0.2102	0.0342	-2.25017		0.4315	0.0348	-1.21257		0.7021	0.0518	-0.510252		0.0677	0.0149	-3.8847		0.5007	0.126	-0.997982		1.1951	0.2593	0.257131		1.5551	0.1887	0.637007
0.1751	0.031	-2.51375		0.8059	0.2993	-0.311327		0.2933	0.1766	-1.76955		66.6048	0.8876	6.05755		0.2479	0.0088	-2.01217		0.1251	0.0237	-2.99885		0.1053	0.0217	-3.24742		1.0354	0.1034	0.0501882
0.4398	0.0058	-1.18508		0.4002	0.085	-1.32121		0.2755	0.0608	-1.85988		0.2075	0.0509	-2.26882		123.891	0.5075	6.95293		0.1549	0.0643	-2.69059		0.1331	0.036	-2.90942		0.8431	0.2042	-0.246224
0.2534	0.0188	-1.98051		0.2971	0.1163	-1.75098		0.2709	0.1087	-1.88417		0.516	0.0912	-0.954557		0.0523	0.0225	-4.25705		0.2922	0.0279	-1.77497		0.1411	0.013	-2.82521		1.2567	0.1936	0.32964
0.4456	0.0963	-1.16618		0.5584	0.0839	-0.840629		0.2172	0.0828	-2.2029		0.2389	0.0495	-2.06552		0.0243	0.0055	-5.3629		0.1699	0.0142	-2.55724		0.2992	0.0291	-1.74082		1.4371	0.2772	0.52316
0.2488	0.0332	-2.00694		0.7655	0.1299	-0.385526		0.2622	0.012	-1.93126		0.3419	0.0304	-1.54835		68.4279	1.2806	6.09651		0.2996	0.0488	-1.73889		0.1619	0.0567	-2.62683		66.61	0.3534	6.05767
0.5101	0.2351	-0.971148		0.2777	0.0403	-1.8484		56.278	1.6747	5.8145		0.2501	0.0335	-1.99942		0.0657	0.0385	-3.92796		0.1451	0.0357	-2.78488		15.3845	1.151	3.94341		1.7929	0.1751	0.842295
0.1376	0.0335	-2.86145		0.2059	0.0203	-2.27998		0.283	0.1084	-1.82113		0.2663	0.0903	-1.90888		0.0895	0.0225	-3.48197		0.1194	0.0456	-3.06613		0.2828	0.0089	-1.82215		1.4662	0.0835	0.552082
0.1523	0.0295	-2.71501		0.1203	0.0156	-3.05529		0.3688	0.0211	-1.43909		0.286	0.026	-1.80591		0.1381	0.0155	-2.85621		0.1624	0.0702	-2.62238		0.1076	0.0139	-3.21625		7.0508	0.4161	2.81779
28.7876	11.945	4.84738		0.1869	0.0153	-2.41966		1.1728	0.0902	0.229957		0.7963	0.0827	-0.328616		56.508	1.7547	5.82038		0.1646	0.0391	-2.60296		0.2471	0.1179	-2.01683		0.8333	0.1939	-0.263092
0.2957	0.0155	-1.75779		0.2079	0.033	-2.26604		0.3369	0.0065	-1.56961		0.6738	0.0482	-0.569608		0.3276	0.0566	-1.60999		0.9406	0.2944	-0.0883468		0.1268	0.0663	-2.97937		110.704	0.6961	6.79056
0.0906	0.0304	-3.46435		1.5171	0.1361	0.601316		0.1963	0.0393	-2.34887		0.6308	0.0462	-0.664745		0.0768	0.0059	-3.70275		0.1697	0.0302	-2.55894		0.0721	0.0328	-3.79386		5.6079	0.3822	2.48746
0.2357	0.0271	-2.08498		0.159	0.0472	-2.6529		0.2977	0.0068	-1.74807		0.2414	0.0363	-2.0505		0.6808	0.3725	-0.554697		0.3695	0.0386	-1.43635		0.2116	0.0722	-2.24059		2.1423	0.3569	1.09916
0.5992	0.1475	-0.73889		0.301	0.0568	-1.73216		0.3485	0.0327	-1.52077		0.256	0.0176	-1.96578		10.5321	2.9489	3.39672		4.547	1.4319	2.18492		0.0794	0.0181	-3.65472		2.2304	0.3113	1.1573
0.1781	0.0704	-2.48924		0.1268	0.0166	-2.97937		0.5902	0.1172	-0.760724		0.2928	0.0553	-1.77201		0.2527	0.1034	-1.9845		0.188	0.0182	-2.4112		0.1457	0.017	-2.77893		5.1194	0.2357	2.35597
0.4174	0.0718	-1.2605		0.7239	0.0202	-0.466138		0.2547	0.1002	-1.97313		0.6703	0.2899	-0.577121		0.1497	0.023	-2.73985		0.2199	0.0459	-2.18508		0.1001	0.027	-3.32049		0.8584	0.2968	-0.220278
128.032	0.4042	7.00036		0.2888	0.1424	-1.79186		0.229	0.0605	-2.12658		0.3797	0.017	-1.39707		0.4475	0.0268	-1.16004		0.2232	0.0274	-2.16359		0.3457	0.0319	-1.53241		2.3605	0.4194	1.23909
0.1779	0.0584	-2.49086		0.3635	0.1449	-1.45997		0.2862	0.0675	-1.8049		0.5555	0.0265	-0.848141		0.1866	0.0288	-2.42198		0.2081	0.0133	-2.26465		0.1019	0.0763	-3.29477		4.8259	0.4678	2.2708
0.115	0.0476	-3.12029		1.0048	0.6185	0.00690837		0.2258	0.0231	-2.14688		0.2587	0.0557	-1.95065		0.1729	0.016	-2.53199		0.1289	0.0472	-2.95568		0.1204	0.0148	-3.05409		2.2294	0.3308	1.15666
0.1451	0.0276	-2.78488		0.1502	0.0253	-2.73504		0.2236	0.0358	-2.16101		0.2024	0.0293	-2.30472		65.7508	0.5037	6.03894		0.1399	0.0897	-2.83753		0.0731	0.0129	-3.77398		112.085	0.1755	6.80844
0.1051	0.0282	-3.25017		0.1522	0.0428	-2.71596		0.4587	0.083	-1.12438		0.7625	0.1317	-0.391191		0.1405	0.0272	-2.83136		52.2559	1.0076	5.70752		0.1372	0.0182	-2.86565		4.0336	0.3806	2.01207
0.2166	0.0419	-2.20689		0.4121	0.237	-1.27893		0.6391	0.0793	-0.645886		0.2554	0.1127	-1.96917		0.083	0.0141	-3.59074		0.191	0.0312	-2.38836		1.1852	0.1082	0.245131		1.7819	0.332	0.833416
64.4643	1.441	6.01043		1.1489	0.1501	0.200253		1.575	0.3192	0.655352		0.4158	0.1071	-1.26604		0.0639	0.0083	-3.96804		0.3457	0.0469	-1.53241		0.1552	0.0235	-2.6878		0.6332	0.1581	-0.659267
0.1029	0.0303	-3.28069		0.4053	0.0878	-1.30294		0.7156	0.0675	-0.482775		0.1611	0.0538	-2.63397		0.4236	0.1193	-1.23923		0.2318	0.0113	-2.10905		0.2477	0.0279	-2.01333		2.8375	0.3323	1.50462
0.1299	0.0403	-2.94453		0.8085	0.4777	-0.30668		0.2877	0.1182	-1.79736		0.6203	0.0369	-0.688962		0.0842	0.0131	-3.57004		0.0964	0.0286	-3.37482		0.4631	0.0394	-1.1106		1.0743	0.1429	0.103397
0.3199	0.0145	-1.64431		109.84	0.9316	6.77926		0.2839	0.0453	-1.81655		0.3484	0.061	-1.52118		0.1795	0.0278	-2.47794		0.6845	0.0527	-0.546878		0.1199	0.0226	-3.0601		76.7317	0.4025	6.26175
0.1487	0.0504	-2.74952		0.178	0.0693	-2.49005		0.2292	0.037	-2.12532		0.3448	0.0385	-1.53617		0.3086	0.1278	-1.69619		0.1498	0.0151	-2.73889		0.1447	0.0424	-2.78886		16.8825	0.339	4.07746
0.1175	0.0429	-3.08927		0.2388	0.095	-2.06613		0.2829	0.0594	-1.82164		0.5029	0.0772	-0.991657		0.0903	0.0306	-3.46913		0.1642	0.0197	-2.60647		0.2699	0.0908	-1.8895		1.9403	0.4326	0.95628
0.2921	0.0393	-1.77547		0.7604	0.0882	-0.39517		0.3399	0.1561	-1.55682		0.1787	0.0119	-2.48439		106.587	0.8682	6.73588		0.1479	0.0206	-2.75731		0.1078	0.0231	-3.21357		54.7267	0.4779	5.77417
0.3702	0.0846	-1.43362		0.7198	0.0724	-0.474332		0.3276	0.0643	-1.60999		0.3131	0.0755	-1.6753		0.1568	0.0131	-2.673		0.1588	0.0142	-2.65472		0.1008	0.0129	-3.31043		4.4922	0.4938	2.16742
0.3422	0.039	-1.54709		0.2638	0.0799	-1.92248		0.3141	0.1393	-1.6707		0.2343	0.0334	-2.09357		0.1654	0.0297	-2.59597		0.1688	0.0292	-2.56661		0.0843	0.037	-3.56832		4.0495	0.1795	2.01774
0.2251	0.024	-2.15136		0.3483	0.0582	-1.5216		0.7043	0.0303	-0.505738		0.4573	0.0235	-1.12879		0.1695	0.0756	-2.56064		0.1827	0.0351	-2.45245		0.1321	0.006	-2.9203		4.6506	0.3123	2.21742
0.183	0.0371	-2.45008		0.4998	0.0436	-1.00058		0.8125	0.0828	-0.29956		0.2708	0.0737	-1.8847		0.2466	0.0133	-2.01976		58.0814	1.1118	5.86		0.074	0.0025	-3.75633		3.9014	0.4353	1.96399
0.3229	0.0518	-1.63084		0.203	0.0202	-2.30045		0.2691	0.0964	-1.89379		0.2946	0.0191	-1.76317		0.0676	0.0092	-3.88683		0.2669	0.0548	-1.90563		0.161	0.0792	-2.63487		1.7862	0.1698	0.836894
0.1107	0.0147	-3.17527		58.2687	1.2562	5.86465		0.4577	0.0941	-1.12753		0.4065	0.013	-1.29867		0.0458	0.0089	-4.44851		2.4319	0.4036	1.28208		0.2002	0.0321	-2.32049		1.1505	0.165	0.202261
62.619	1.1625	5.96853		0.1632	0.0913	-2.61529		0.2501	0.0311	-1.99942		0.5962	0.0613	-0.746132		0.0495	0.0144	-4.33643		0.1741	0.0334	-2.52201		0.1063	0.054	-3.23379		0.5246	0.0367	-0.93071
0.2334	0.0506	-2.09912		0.169	0.0323	-2.5649		0.3326	0.0642	-1.58814		0.4711	0.0605	-1.08589		0.1225	0.0112	-3.02915		0.9113	0.0391	-0.134002		0.1607	0.0448	-2.63756		94.8103	0.2574	6.56697
0.1461	0.0644	-2.77497		0.1921	0.022	-2.38007		0.2287	0.0391	-2.12847		0.2228	0.0678	-2.16618		0.0811	0.024	-3.62415		0.1209	0.035	-3.04811		0.1087	0.0091	-3.20158		1.5406	0.2352	0.623492
0.1297	0.0295	-2.94675		0.1604	0.0391	-2.64025		0.2816	0.0198	-1.82828		1.2125	0.1361	0.277985		2.3836	1.0869	1.25314		0.309	0.1294	-1.69432		0.0744	0.0239	-3.74855		0.639	0.1069	-0.646112
0.1478	0.0172	-2.75828		0.2856	0.0632	-1.80793		0.6253	0.0499	-0.67738		0.2785	0.0842	-1.84425		0.2416	0.1044	-2.04931		0.1519	0.049	-2.71881		0.2114	0.0757	-2.24195		1.674	0.1639	0.7433
0.3434	0.0285	-1.54204		0.1409	0.0128	-2.82726		0.1932	0.0379	-2.37183		0.3143	0.0312	-1.66979		108.49	0.4515	6.76142		0.1312	0.0386	-2.93016		0.2037	0.0686	-2.29548		26.5232	0.4282	4.72918
0.3312	0.0452	-1.59423		0.1447	0.0546	-2.78886		0.1872	0.0376	-2.41735		0.8626	0.0509	-0.213236		0.1243	0.0726	-3.0081		0.1471	0.0079	-2.76513		0.1029	0.0312	-3.28069		1.1364	0.338	0.184471
0.3333	0.0684	-1.58511		0.4385	0.3277	-1.18935		0.5124	0.1562	-0.964658		0.3565	0.0475	-1.48803		0.0546	0.002	-4.19496		45.2682	1.1352	5.50043		0.1416	0.0323	-2.82011		0.7419	0.1779	-0.430703
0.3281	0.0949	-1.60779		0.1895	0.052	-2.39973		0.3988	0.0935	-1.32626		0.4211	0.0147	-1.24777		0.048	0.0093	-4.38082		0.1666	0.0054	-2.58554		0.2584	0.0236	-1.95232		1.1419	0.1446	0.191436
0.214	0.0249	-2.22432		0.3128	0.0932	-1.67669		0.1999	0.0611	-2.32265		0.4456	0.1236	-1.16618		0.21	0.03	-2.25154		0.4432	0.1517	-1.17397		64.5386	1.1928	6.01209		1.2111	0.1618	0.276318
0.2607	0.0907	-1.93954		0.2393	0.0761	-2.06311		0.5063	0.1338	-0.981936		0.5591	0.0321	-0.838822		0.076	0.0117	-3.71786		0.2175	0.0794	-2.20091		0.1178	0.0368	-3.08559		1.674	0.1018	0.7433
98.9251	0.6262	6.62826		0.1202	0.0158	-3.05649		0.3024	0.0659	-1.72547		0.2925	0.0436	-1.77349		0.1246	0.0911	-3.00462		0.1646	0.0173	-2.60296		0.3039	0.094	-1.71833		1.6573	0.3877	0.728835
0.2935	0.0136	-1.76857		0.1546	0.0223	-2.69339		0.2161	0.0606	-2.21023		0.275	0.0413	-1.8625		0.0453	0.0167	-4.46435		0.1537	0.0252	-2.70181		0.0751	0.0179	-3.73504		1.3561	0.3983	0.439464
0.4733	0.2541	-1.07917		0.1236	0.0304	-3.01625		1.0836	0.0409	0.115832		0.3703	0.0215	-1.43323		0.0633	0.0395	-3.98165		0.1507	0.0347	-2.73025		0.0618	0.0201	-4.01625		1.9147	0.2823	0.937118
0.1571	0.023	-2.67024		0.2008	0.0081	-2.31617		0.3576	0.0434	-1.48358		0.4237	0.0643	-1.23888		0.0638	0.0029	-3.9703		0.1259	0.0406	-2.98965		0.1378	0.0227	-2.85935		95.034	0.4105	6.57037
0.7656	0.1338	-0.385337		0.166	0.0476	-2.59074		0.307	0.072	-1.70369		1.1461	0.2353	0.196733		0.0987	0.02	-3.34081		0.2751	0.059	-1.86197		0.3477	0.1802	-1.52409		0.7098	0.1528	-0.494516
0.3092	0.0204	-1.69339		0.3048	0.0902	-1.71407		0.6118	0.14	-0.708868		0.2825	0.0496	-1.82368		0.1005	0.0576	-3.31473		75.3264	0.4104	6.23508		0.1794	0.0345	-2.47875		93.9012	0.326	6.55307
0.0842	0.049	-3.57004		0.2104	0.0673	-2.24879		0.2922	0.0416	-1.77497		0.2941	0.0422	-1.76562		0.0751	0.0097	-3.73504		69.992	1.3156	6.12912		0.1951	0.1052	-2.35771		6.2726	0.406	2.64906
0.1453	0.0311	-2.78289		0.3683	0.1011	-1.44105		1.1854	0.1882	0.245374		0.607	0.0369	-0.720232		111.337	0.4657	6.79878		0.3049	0.0303	-1.71359		67.9427	1.1331	6.08625		1.5142	0.172	0.598556
0.2374	0.0412	-2.07461		0.1376	0.0142	-2.86145		0.5566	0.1274	-0.845287		0.9803	0.0945	-0.0287048		2.8855	1.2723	1.52882		0.5918	0.0544	-0.756818		0.428	0.0176	-1.22432		2.4534	0.547	1.29478
0.474	0.1399	-1.07704		0.2817	0.0116	-1.82777		0.3579	0.0687	-1.48237		0.3302	0.0436	-1.59859		0.0317	0.0087	-4.97937		0.2553	0.012	-1.96973		1.7942	0.4996	0.843341		2.8239	0.2724	1.49769
0.1303	0.0797	-2.94009		0.2167	0.0388	-2.20623		0.5345	0.0263	-0.903738		0.2381	0.0043	-2.07036		0.0793	0.0068	-3.65654		0.1643	0.0552	-2.6056		0.7769	0.1185	-0.364199		0.8774	0.2022	-0.188693
0.1446	0.0095	-2.78986		0.4431	0.0588	-1.1743		0.3103	0.0342	-1.68826		0.3956	0.1072	-1.33789		0.2542	0.1234	-1.97596		0.1293	0.0343	-2.95121		0.2157	0.0215	-2.2129		0.9812	0.3306	-0.0273809
0.3439	0.0185	-1.53994		0.6771	0.0576	-0.562559		0.6595	0.3688	-0.600555		0.4283	0.0649	-1.22331		0.7832	0.341	-0.352547		0.6417	0.0422	-0.640029		0.1024	0.0357	-3.28771		0.998	0.3056	-0.00288828
0.3516	0.0469	-1.50799		0.2375	0.1452	-2.074		0.2647	0.1095	-1.91757		0.3117	0.0484	-1.68177		0.1013	0.0116	-3.30329		0.348	0.0509	-1.52284		2.0405	0.7043	1.02892		106.587	0.5671	6.73588
0.1998	0.012	-2.32337		0.2889	0.0789	-1.79136		0.109	0.0001	-3.1976		0.5768	0.0944	-0.793857		0.0852	0.0081	-3.553		0.1104	0.0126	-3.17919		0.2686	0.0631	-1.89647		1.728	0.003	0.789103
0.0839	0.022	-3.57519		19.5436	1.1914	4.28862		0.5451	0.04	-0.875407		0.2882	0.0172	-1.79486		0.1783	0.0931	-2.48762		0.1627	0.0528	-2.61971		0.2417	0.1154	-2.04871		11.8011	1.1806	3.56085
0.1314	0.0696	-2.92796		0.2412	0.0189	-2.0517		0.2418	0.037	-2.04811		0.4595	0.1703	-1.12186		0.0455	0.0081	-4.45799		0.135	0.0209	-2.88897		0.3442	0.0781	-1.53868		1.1364	0.0097	0.184471
0.321	0.0459	-1.63935		1.082	0.4758	0.1137		0.2738	0.0836	-1.86881		0.2614	0.05	-1.93567		6.7717	1.3208	2.75952		0.5643	0.2227	-0.825466		0.3267	0.0098	-1.61396		20.096	0.5892	4.32884
1.1723	0.1645	0.229342		0.2305	0.0179	-2.11716		0.3115	0.0522	-1.6827		0.3714	0.0004	-1.42895		0.0617	0.0026	-4.01859		0.2486	0.0222	-2.0081		0.6419	0.0571	-0.63958		0.9012	0.1781	-0.150081
0.1375	0.0767	-2.8625		62.4463	1.099	5.96454		0.6546	0.0753	-0.611314		0.7388	0.0455	-0.436744		0.3842	0.1207	-1.38007		0.4774	0.0184	-1.06673		0.179	0.0306	-2.48197		2.822	0.1501	1.49672
0.2039	0.0252	-2.29407		0.3319	0.0111	-1.59118		0.2365	0.0995	-2.08009		0.375	0.0952	-1.41504		0.0773	0.0404	-3.69339		0.1495	0.0225	-2.74178		0.1739	0.0504	-2.52367		2.636	0.2804	1.39835
0.2631	0.0369	-1.92632		0.2645	0.1424	-1.91866		0.856	0.2065	-0.224317		0.2935	0.0565	-1.76857		0.2307	0.0246	-2.11591		0.1237	0.0098	-3.01508		0.0647	0.0075	-3.95009		1.7653	0.0501	0.819913
0.1533	0.0356	-2.70557		0.5174	0.4165	-0.950648		0.3492	0.2254	-1.51787		0.2601	0.0692	-1.94286		0.12	0.0281	-3.05889		0.2577	0.0278	-1.95624		0.2794	0.1847	-1.8396		109.698	0.1098	6.77739
0.0889	0.0217	-3.49167		0.1295	0.0482	-2.94898		0.2868	0.0358	-1.80188		0.3088	0.0379	-1.69526		0.2356	0.0704	-2.08559		0.4888	0.0747	-1.03268		0.1827	0.0555	-2.45245		0.4637	0.0293	-1.10874
0.2116	0.0236	-2.24059		0.2368	0.0676	-2.07826		0.2761	0.0287	-1.85674		0.6646	0.0869	-0.589442		0.0631	0.0045	-3.98622		0.6419	0.0544	-0.63958		0.1326	0.0031	-2.91485		1.8987	0.0629	0.925012
0.2169	0.0171	-2.2049		0.2462	0.0378	-2.0221		0.4191	0.0498	-1.25463		0.4359	0.0461	-1.19793		0.1286	0.0201	-2.95904		0.2629	0.0267	-1.92741		0.12	0.0475	-3.05889		1.6592	0.3461	0.730488
0.2058	0.0206	-2.28069		0.2717	0.0249	-1.87991		0.7799	0.0686	-0.358639		0.327	0.1829	-1.61264		0.0911	0.0128	-3.45641		0.2661	0.2036	-1.90996		0.2338	0.0697	-2.09665		0.7983	0.1237	-0.324997
1.2725	0.5141	0.347666		0.2917	0.0324	-1.77744		0.928	0.3421	-0.107803		64.7065	1.2942	6.01584		0.0576	0.0242	-4.11779		0.2878	0.0058	-1.79686		0.1221	0.0296	-3.03386		1.7474	0.4138	0.80521
0.1385	0.007	-2.85204		0.2294	0.048	-2.12406		0.4426	0.0572	-1.17592		73.213	1.3219	6.19403		0.2723	0.0095	-1.87673		0.1262	0.065	-2.98622		0.1649	0.0932	-2.60034		0.7491	0.1618	-0.41677
0.2148	0.1338	-2.21893		0.224	0.0278	-2.15843		0.4723	0.0735	-1.08222		0.3543	0.085	-1.49696		0.0497	0.0141	-4.33061		0.308	0.0511	-1.699		1.7644	0.0425	0.819178		1.8967	0.0742	0.923492
0.2039	0.0213	-2.29407		0.2142	0.0336	-2.22297		1.1078	0.1365	0.147697		0.413	0.0004	-1.27579		0.1181	0.0081	-3.08192		0.3798	0.0246	-1.39669		0.1315	0.0265	-2.92687		0.8261	0.0083	-0.275612
0.1899	0.0381	-2.39669		0.3773	0.0559	-1.40622		0.2044	0.0472	-2.29053		0.2262	0.0247	-2.14433		0.1475	0.0292	-2.76121		25.0776	1.1879	4.64833		0.1546	0.0274	-2.69339		1.116	0.0011	0.158337
0.1952	0.0855	-2.35698		0.1782	0.0641	-2.48843		0.4924	0.143	-1.0221		0.2907	0.0748	-1.7824		84.2638	0.3206	6.39684		0.1933	0.0695	-2.37109		0.1297	0.0146	-2.94675		12.36	0.2383	3.62761
0.2716	0.0235	-1.88044		0.1041	0.0341	-3.26396		0.4627	0.1685	-1.11185		0.3618	0.0659	-1.46674		0.0408	0.0181	-4.61529		0.2317	0.061	-2.10967		0.043	0	-4.53952		16.2502	0.3855	4.02239
0.1493	0.0052	-2.74371		0.1782	0.0285	-2.48843		1.0849	0.1318	0.117562		0.3336	0.1204	-1.58381		0.0701	0.0128	-3.83444		0.1136	0.0279	-3.13797		0.4642	0.0053	-1.10718		2.2291	0.3004	1.15646
0.1398	0.0243	-2.83856		0.3057	0.0051	-1.70981		0.3006	0.0519	-1.73408		0.1951	0.0103	-2.35771		14.9434	1.1131	3.90144		0.188	0.0629	-2.4112		0.4421	0.0654	-1.17756		25.5087	0.3705	4.67292
0.1009	0.0741	-3.309		0.7626	0.29	-0.391002		0.2725	0.0559	-1.87567		0.2616	0.0003	-1.93457		0.0738	0.0337	-3.76024		0.1898	0.0416	-2.39745		0.9611	0.1758	-0.0572415		2.3236	0.1591	1.21636
1.7365	0.2623	0.796182		0.113	0.0324	-3.14561		0.2183	0.0727	-2.19562		0.1936	0.0223	-2.36885		0.051	0.0131	-4.29336		0.1869	0.027	-2.41966		1.9814	0.7354	0.98652		52.9304	0.7526	5.72602
78.005	1.5362	6.28549		0.5313	0.2413	-0.912401		4.171	1.1063	2.06039		1.8358	0.2487	0.876409		0.0343	0.0159	-4.86565		0.1313	0.0511	-2.92906		1.3088	0.2445	0.388245		69.7086	0.4492	6.12326
0.3374	0.0227	-1.56747		0.1413	0.032	-2.82317		0.2015	0.0421	-2.31115		0.3374	0.0939	-1.56747		67.4019	1.1641	6.07472		0.7293	0.3571	-0.455416		1.1865	0.693	0.246712		2.1866	0.1013	1.12869
0.4371	0.0288	-1.19396		0.1471	0.0429	-2.76513		0.5807	0.0658	-0.784135		0.2778	0.0527	-1.84788		0.1845	0.0177	-2.43831		0.152	0.0361	-2.71786		0.23	0.1326	-2.12029		90.3855	0.1341	6.49802
12.6009	0.6581	3.65545		0.2427	0.0678	-2.04275		1.0671	0.0833	0.0936954		0.1648	0.0002	-2.60121		96.6304	0.8614	6.59441		0.2356	0.0129	-2.08559		0.1477	0.0325	-2.75926		105.421	0.2532	6.72002
0.3874	0.0149	-1.3681		0.291	0.0203	-1.78091		2.1138	0.0856	1.07984		0.3699	0.05	-1.43479		0.2698	0.0938	-1.89004		0.1601	0.0498	-2.64295		0.1116	0.0176	-3.16359		2.2208	0.2147	1.15108
0.3063	0.0318	-1.70698		0.1838	0.0146	-2.44379		0.1793	0.0202	-2.47955		1.1725	0.0055	0.229588		0.0509	0.025	-4.29619		0.1612	0.0069	-2.63308		0.4151	0.0292	-1.26847		1.6207	0.5078	0.696617
0.1016	0.0185	-3.29903		0.1357	0.0673	-2.88151		0.1908	0.0849	-2.38987		0.1805	0.0206	-2.46993		0.036	0.017	-4.79586		0.1369	0.0085	-2.86881		0.1594	0.0206	-2.64928		0	0	-10
0.2882	0.0351	-1.79486		0.2236	0.0259	-2.16101		0.215	0.032	-2.21759		0.7144	0.0322	-0.485196		64.8069	1.0156	6.01808		0.1014	0.027	-3.30187		0.2232	0.0385	-2.16359		0	0	-10
0.1079	0.0342	-3.21223		0.371	0.1719	-1.43051		0.252	0.021	-1.9885		0.3167	0.0946	-1.65881		0.0514	0.0835	-4.28209		0.8351	0.0394	-0.259979		0.1565	0.0208	-2.67577		0.0051	0	-7.61529
0.2168	0.0192	-2.20556		0.539	0.2017	-0.891643		0.5438	0.1621	-0.878852		0.2951	0.1218	-1.76072		0.2648	0.0227	-1.91702		0.2016	0.0015	-2.31043		79.1037	0.9527	6.30567		0.0446	0.0048	-4.48681
0.1082	0.036	-3.20823		0.2178	0.029	-2.19892		0.3476	0.0828	-1.5245		0.1869	0.0134	-2.41966		0.0596	0.005	-4.06854		0.2039	0.1915	-2.29407		65.7058	1.1823	6.03795		0	0	-10
0.2009	0.0691	-2.31545		41.316	1.1853	5.36863		0.294	0.0195	-1.76611		61.1607	1.0431	5.93453		56.5009	1.386	5.8202		0.1382	0.0364	-2.85517		0.2982	0.1066	-1.74565		0	0	-10
0.3187	0.0088	-1.64973		0.1501	0.0757	-2.736		0.8903	0.065	-0.167637		0.6574	0.039	-0.605157		59.8862	1.1716	5.90415		0.1484	0.0067	-2.75244		0.1111	0.0119	-3.17007		0	0	-10
0.1553	0.0281	-2.68687		0.2462	0.0239	-2.0221		0.2215	0.0305	-2.17462		0.2638	0.0156	-1.92248		0.0777	0.0001	-3.68594		0.1795	0.0254	-2.47794		0.1237	0.0485	-3.01508		0	0	-10
0.1272	0.0319	-2.97483		0.6668	0.2982	-0.584674		0.6082	0.075	-0.717382		63.7988	1.4063	5.99546		0.0055	0.0028	-7.50635		0.1646	0.0128	-2.60296		0.1068	0.0176	-3.22702		0.047	0.0196	-4.4112
0.2381	0.0265	-2.07036		0.3322	0.0202	-1.58988		0.243	0.0217	-2.04097		0.254	0.0467	-1.9771		0.0325	0.02	-4.94342		0.1573	0.0243	-2.66841		0.094	0.0266	-3.4112		0	0	-10
0.2301	0.0931	-2.11967		0.2045	0.0388	-2.28983		0.2762	0.0618	-1.85621		0.8229	0.0525	-0.281211		0.055	0.0323	-4.18442		0.4238	0.0859	-1.23854		0.2528	0.0889	-1.98393		62.8513	1.3633	5.97387
1.0275	0.5343	0.0391384		0.2727	0.0064	-1.87461		0.3468	0.023	-1.52782		0.1908	0.0642	-2.38987		0.2265	0.0788	-2.14242		0.3901	0.0547	-1.35808		60.8393	1.0827	5.92693		0.1545	0.0586	-2.69432
0.2866	0.0107	-1.80289		0.4522	0.0343	-1.14497		0.9406	0.3789	-0.0883468		0.3914	0.0969	-1.35328		0.07	0.0718	-3.8365		0.1993	0.0416	-2.32699		0.2937	0.0126	-1.76758		0	0	-10
0.2	0.0066	-2.32193		98.772	1.0631	6.62603		0.2366	0.0148	-2.07948		0.5686	0.0848	-0.814514		77.9847	0.581	6.28512		0.1932	0.0286	-2.37183		0.4947	0.1193	-1.01537		0	0	-10
0.2585	0.0561	-1.95176		0.9356	0.3951	-0.0960362		0.3903	0.0629	-1.35734		0.4781	0.0877	-1.06462		0.0773	0.0204	-3.69339		0.3321	0.0292	-1.59031		0.388	0.1384	-1.36587		0.1545	0.0586	-2.69432
0.132	0.0305	-2.92139		0.8672	0.0303	-0.205563		0.3468	0.0165	-1.52782		79.2084	1.557	6.30758		0.0695	0.0057	-3.84684		0.1503	0.0202	-2.73408		0.7998	0.0169	-0.322289		62.8513	1.3633	5.97387
0.1879	0.0168	-2.41196		0.2664	0.0661	-1.90833		96.1264	0.2873	6.58686		0.2934	0.0164	-1.76906		0.157	0.0142	-2.67116		0.1608	0.0231	-2.63666		114.28	0.6731	6.83643		0	0	-10
0.1268	0.0248	-2.97937		0.3828	0.0194	-1.38534		0.3579	0.1736	-1.48237		1.2248	0.1332	0.292546		86.1008	1.4018	6.42795		0.1447	0.0207	-2.78886		0.2137	0.0253	-2.22634		0.047	0.0196	-4.4112
0.1917	0.035	-2.38308		0.2243	0.0002	-2.1565		99.7727	0.9223	6.64057		0.5143	0.0308	-0.959318		0.2981	0.0901	-1.74613		0.134	0.0276	-2.8997		0.1677	0.027	-2.57605		0	0	-10
0.0945	0.0228	-3.40354		0.287	0.0716	-1.80088		0.818	0.0813	-0.289827		0.2531	0.0329	-1.98222		0.1109	0.0152	-3.17267		0.4823	0.031	-1.052		0.2547	0.061	-1.97313		0	0	-10
1.2307	0.282	0.299479		0.4113	0.0448	-1.28174		0.5154	0.0944	-0.956236		91.6893	1.0535	6.51868		0.1598	0.0204	-2.64566		0.3381	0.0512	-1.56448		0.2495	0.0348	-2.00289		0.0051	0	-7.61529
0.3506	0.0256	-1.5121		0.1415	0.0275	-2.82113		0.2351	0.0581	-2.08865		0.5736	0.0498	-0.801883		0.0745	0.0084	-3.74662		0.2942	0.0385	-1.76513		0.1564	0.0065	-2.67669		0.0446	0.0048	-4.48681
0.2208	0.0732	-2.17919		0.8296	0.1227	-0.269512		0.5865	0.1123	-0.769797		0.8539	0.0986	-0.227861		0.0343	0.0061	-4.86565		0.1429	0.0607	-2.80692		0.6642	0.4083	-0.59031		0	0	-10
0.1491	0.0306	-2.74565		0.117	0.0228	-3.09542		0.3652	0.0331	-1.45324		0.6018	0.0304	-0.732644		0.0829	0.0197	-3.59248		28.2097	13.1159	4.81812		0.1925	0.0391	-2.37707		0	0	-10
0.2405	0.0393	-2.05589		0.2289	0.0373	-2.12721		0.2929	0.0551	-1.77152		0.5946	0.0253	-0.750009		0.157	0.0317	-2.67116		0.1519	0.0179	-2.71881		0.6713	0.0304	-0.57497		0	0	-10
0.0744	0.0254	-3.74855		0.3654	0.0279	-1.45245		0.5938	0.1332	-0.751951		56.2753	1.3771	5.81443		0.0907	0.0104	-3.46275		0.2642	0.0395	-1.9203		0.1916	0.0088	-2.38383		0	0	-10
0.111	0.0121	-3.17137		0.147	0.014	-2.76611		1.0313	0.058	0.0444641		0.4224	0.0409	-1.24332		0.0476	0.006	-4.39289		4.4564	19.2539	2.15588		69.8598	1.0943	6.12639		0.9135	0.017	-0.130523
0.1314	0.0131	-2.92796		0.0884	0.0494	-3.49981		5.15	0.2502	2.36457		60.6221	1.3038	5.92177		0.1199	0.0561	-3.0601		0.3878	0.0877	-1.36662		81.8091	0.3361	6.35419		63.5438	0.2023	5.98968
0.2688	0.0122	-1.89539		0.1916	0.0093	-2.38383		1.0998	0.1179	0.137241		0.478	0.0139	-1.06492		0.1062	0.0077	-3.23514		0.2486	0.0596	-2.0081		0.2528	0.0893	-1.98393		2.0949	0.3347	1.06688
0.2639	0.0382	-1.92194		0.1793	0.09	-2.47955		0.2521	0.0398	-1.98793		0.3492	0.0491	-1.51787		0.3459	0.0264	-1.53157		0.4526	0.0106	-1.14369		0.0961	0.0122	-3.37932		1.1216	0.5023	0.165558
0.2276	0.0842	-2.13543		0.1531	0.0092	-2.70745		0.4355	0.0209	-1.19926		0.2901	0.0509	-1.78538		0.1172	0.0352	-3.09296		0.1132	0.0001	-3.14305		0.1527	0.0491	-2.71123		2.4211	0.1535	1.27566
0.4028	0.0258	-1.31186		5.8884	1.5558	2.55788		0.301	0.0894	-1.73216		0.2681	0.0176	-1.89916		59.9333	1.4511	5.90529		0.3912	0.0608	-1.35402		0.5049	0.0282	-0.98593		70.4517	0.9847	6.13856
0.126	0.0136	-2.9885		0.4102	0.0364	-1.2856		0.6871	0.157	-0.541408		0.4109	0.1105	-1.28314		0.1992	0.0388	-2.32771		0.428	0.0547	-1.22432		122.474	0.6228	6.93633		0.2322	0.1283	-2.10656
0.1754	0.0186	-2.51128		61.6726	1.1771	5.94656		0.3987	0.003	-1.32662		0.341	0.0641	-1.55216		0.2938	0.017	-1.76709		59.9244	1.1973	5.90507		0.6101	0.0104	-0.712882		0.4574	0.2625	-1.12847
0.6845	0.0367	-0.546878		84.3617	1.1068	6.39852		0.336	0.0691	-1.57347		5.2046	1.1619	2.37979		0.7744	0.1962	-0.368849		62.7011	0.6458	5.97042		0.4602	0.0043	-1.11967		0.2813	0.0933	-1.82982
0.2024	0.0379	-2.30472		0.2278	0.072	-2.13416		0.6275	0.2005	-0.672313		0.3457	0.0492	-1.53241		0.0638	0.0792	-3.9703		30.8078	1.0059	4.94522		0.1513	0.029	-2.72452		73.7582	0.6454	6.20473
0.3531	0.0613	-1.50185		1.9646	0.5586	0.974236		0.2588	0.063	-1.95009		0.5423	0.0513	-0.882837		0.1772	0.0201	-2.49655		0.254	0.0729	-1.9771		0.1517	0.0863	-2.72071		73.7582	0.6454	6.20473
0.4636	0.0496	-1.10905		0.2636	0.0902	-1.92358		0.4617	0.1644	-1.11497		0.2314	0.0061	-2.11154		0.0619	0.0121	-4.01392		0.4736	0.0757	-1.07826		0.1741	0.0429	-2.52201		0.2813	0.0933	-1.82982
0.1446	0.0034	-2.78986		0.4076	0.0888	-1.29477		6.5121	0.4832	2.70312		0.4026	0.0566	-1.31258		66.0601	1.038	6.04571		0.1598	0.0231	-2.64566		2.6592	0.6862	1.41099		0.4574	0.2625	-1.12847
0.4497	0.0223	-1.15297		0.3902	0.0033	-1.35771		2.0327	0.0433	1.0234		0.243	0.0365	-2.04097		0.0945	0.0061	-3.40354		0.1026	0.0456	-3.2849		0.2633	0.0031	-1.92522		0.2322	0.1283	-2.10656
0.1013	0.008	-3.30329		0.5675	0.0147	-0.817308		0.2729	0.0592	-1.87356		0.8835	0.0665	-0.178698		0.1698	0.0466	-2.55809		0.172	0.0199	-2.53952		0.0979	0.0152	-3.35255		70.4518	0.9847	6.13856
0.1109	0.012	-3.17267		0.1295	0.0223	-2.94898		1.7746	0.0292	0.827494		0.1941	0.0363	-2.36513		0.0487	0.0164	-4.35993		0.134	0.025	-2.8997		0.3195	0.1531	-1.64611		1.8598	0.2485	0.895147
0.1191	0.038	-3.06975		0.2368	0.0924	-2.07826		0.2778	0.0386	-1.84788		0.474	0.1103	-1.07704		0.0545	0.0253	-4.1976		0.4004	0.0636	-1.32049		66.2998	1.1943	6.05093		2.5699	0.5317	1.36171
0.1019	0.0465	-3.29477		0.1928	0.0307	-2.37482		0.2733	0.0344	-1.87144		70.8342	0.947	6.14637		0.1023	0.0317	-3.28912		0.2298	0.0078	-2.12155		0.1046	0.0446	-3.25705		2.195	0.5007	1.13422
0.1111	0.0174	-3.17007		0.5525	0.0478	-0.855954		0.1499	0.0001	-2.73793		0.2348	0.0869	-2.0905		0.193	0.026	-2.37333		0.176	0.0381	-2.50635		0.5682	0.0743	-0.815529		1.8395	0.1776	0.879314
5.4722	1.5231	2.45212		0.364	0.1874	-1.45799		0.7363	0.0107	-0.441634		0.2382	0.0378	-2.06975		0.1638	0.0229	-2.60999		0.308	0.0682	-1.699		0.1805	0.0555	-2.46993		1.6764	0.0905	0.745366
0.4436	0.1003	-1.17267		0.4063	0.0395	-1.29938		16.0381	0.9701	4.00343		62.2635	1.6013	5.96031		0.0871	0.0125	-3.52118		0.1734	0.0491	-2.52782		0.4119	0.2013	-1.27963		2.3796	0.1606	1.25072
0.2356	0.0169	-2.08559		0.491	0.0568	-1.02621		0.6442	0.0843	-0.634419		0.3233	0.0381	-1.62905		0.1536	0.002	-2.70275		0.4	0.0004	-1.32193		0.1071	0.0312	-3.22297		3.1845	0.2088	1.67107
0.1831	0.0417	-2.4493		0.2163	0.0481	-2.20889		0.3796	0.0424	-1.39745		0.8634	0.0475	-0.211899		0.0721	0.0188	-3.79386		0.1917	0.0701	-2.38308		0.0934	0.0311	-3.42043		4.4963	0.125	2.16874
0.1479	0.0221	-2.75731		0.2993	0.0237	-1.74034		0.5104	0.1054	-0.9703		0.318	0.0605	-1.6529		0.1373	0.013	-2.8646		0.1242	0.0217	-3.00926		0.0811	0.0121	-3.62415		1.5619	0.3052	0.643302
0.1534	0.0087	-2.70463		0.157	0.02	-2.67116		1.2789	0.1133	0.354903		59.2359	0.8925	5.8884		0.047	0.0246	-4.4112		0.0988	0.007	-3.33935		0.1799	0.0114	-2.47473		1.1434	0.1912	0.19333
0.1138	0.0164	-3.13543		0.1761	0.1181	-2.50553		0.2813	0.0603	-1.82982		0.5023	0.0373	-0.993379		0.0737	0.0142	-3.76219		0.1559	0.0124	-2.68131		0.9981	0.1494	-0.00274373		3.7416	0.2477	1.90366
0.1591	0.0119	-2.65199		0.1585	0.0559	-2.65745		0.4211	0.0583	-1.24777		53.3639	1.1285	5.73779		0.0876	0.0059	-3.51293		0.2788	0.053	-1.8427		0.7888	0.128	-0.342269		126.23	0.3437	6.97991
0.1565	0.0243	-2.67577		0.1628	0.0149	-2.61883		0.3084	0.0759	-1.69713		0.2747	0.07	-1.86407		0.4394	0.0173	-1.18639		0.5928	0.024	-0.754383		0.1246	0.046	-3.00462		1.0855	0.1709	0.11836
0.1731	0.0224	-2.53032		0.3074	0.0271	-1.70181		0.1875	0.0171	-2.41504		0.196	0.0486	-2.35107		7.3196	1.5468	2.87176		0.2571	0.034	-1.9596		0.1202	0.0292	-3.05649		0.9259	0.0562	-0.111072
0.1268	0.0234	-2.97937		0.4357	0.0049	-1.19859		0.683	0.1215	-0.550043		0.3074	0.0058	-1.70181		0.1038	0.0183	-3.26812		0.1782	0.0032	-2.48843		0.1288	0.0274	-2.9568		75.8853	0.9908	6.24575
0.3529	0.0412	-1.50267		0.948	0.0605	-0.077041		1.4348	0.1484	0.52085		0.7094	0.0912	-0.495329		0.2644	0.0086	-1.91921		0.0687	0.0236	-3.86355		0.7473	0.1664	-0.420241		68.3581	0.4208	6.09504
0.1207	0.0314	-3.0505		0.4376	0.0391	-1.19232		0.2698	0.0471	-1.89004		0.6392	0.063	-0.645661		0.174	0.0609	-2.52284		0.2743	0.0203	-1.86617		0.2981	0.217	-1.74613		4.1033	0.4876	2.03678
0.1182	0.0139	-3.0807		0.5103	0.0228	-0.970582		0.9093	0.0535	-0.137172		0.344	0.061	-1.53952		0.1436	0.0716	-2.79987		0.1416	0.0221	-2.82011		111.4	1.0237	6.79961		91.1721	0.3471	6.51052
0.1258	0.0334	-2.9908		0.1624	0.0278	-2.62238		0.2933	0.0101	-1.76955		0.2459	0.0216	-2.02386		0.2403	0.0423	-2.05709		0.1721	0.0249	-2.53868		0.1786	0.0149	-2.4852		8.3605	0.6927	3.06359
0.1531	0.0226	-2.70745		0.1393	0.0412	-2.84373		61.2356	1.3326	5.9363		0.6134	0.041	-0.7051		9.5954	1.3927	3.26234		0.3446	0.1398	-1.53701		2.0624	0.1448	1.04432		99.7811	0.4586	6.64069
0.1941	0.022	-2.36513		0.7053	0.1885	-0.503691		0.2341	0.0483	-2.0948		0.2884	0.0407	-1.79386		0.1843	0.0095	-2.43987		0.4391	0.0264	-1.18738		0.0953	0.0191	-3.39138		4.128	0.5207	2.04544
0.0808	0.0242	-3.6295		0.1454	0.0176	-2.7819		0.5075	0.0382	-0.97852		0.8086	0.1825	-0.306502		19.49	1.3827	4.28466		0.1264	0.02	-2.98393		0.3669	0.0959	-1.44654		118.898	0.297	6.89359
0.0997	0.0083	-3.32626		1.4134	0.4107	0.49917		0.8052	0.0783	-0.312581		0.3607	0.1251	-1.47113		0.1477	0.0221	-2.75926		0.3286	0.099	-1.6056		1.2824	0.5411	0.358846		2.3545	0.4501	1.23542
0.1561	0.051	-2.67946		0.7953	0.1425	-0.330429		0.3704	0.1318	-1.43284		0.295	0.0766	-1.76121		0.287	0.0273	-1.80088		0.3323	0.0309	-1.58944		0.1404	0.0308	-2.83239		1.4917	0.3541	0.576957
0.244	0.038	-2.03505		0.3825	0.0818	-1.38647		0.1966	0.0196	-2.34666		0.9354	0.0524	-0.0963447		0.3678	0.0193	-1.44301		0.1713	0.0196	-2.5454		0.061	0.0189	-4.03505		2.3872	0.3552	1.25532
0.1613	0.0171	-2.63218		1.3404	0.2642	0.422664		0.3099	0.0728	-1.69013		0.4145	0.0079	-1.27056		111.117	1.3033	6.79594		2.2863	0.2495	1.19301		0.6267	0.0376	-0.674153		1.5463	0.2347	0.62882
0.1307	0.0068	-2.93567		0.3422	0.0164	-1.54709		0.3087	0.0962	-1.69572		0.5822	0.075	-0.780413		0.1497	0.0528	-2.73985		5.5289	21.3679	2.46699		66.5524	0.767	6.05642		0.8043	0.2052	-0.314194
0.1044	0.0583	-3.25981		0.2404	0.0902	-2.05649		0.2769	0.043	-1.85256		0.476	0.0373	-1.07097		0.1081	0.0046	-3.20956		0.1129	0.0115	-3.14688		0.1442	0.0195	-2.79386		1.7697	0.1072	0.823505
0.1006	0.0182	-3.3133		0.4268	0.0295	-1.22837		0.2165	0.0331	-2.20756		65.4682	1.0091	6.03272		0.0792	0.0057	-3.65836		0.1442	0.0292	-2.79386		0.459	0.2843	-1.12343		0.7208	0.2098	-0.472329
0.0987	0.0143	-3.34081		0.3521	0.1049	-1.50594		2.7183	0.0182	1.4427		0.2599	0.111	-1.94397		0.0316	0.0113	-4.98393		0.1312	0.0196	-2.93016		0.1784	0.0517	-2.48681		2.2007	0.5372	1.13796
0.5931	0.0362	-0.753653		0.4035	0.1687	-1.30936		1.6351	0.6287	0.709379		0.4282	0.102	-1.22364		0.0401	0.0109	-4.64025		21.2371	1.3212	4.40851		1.3475	0.2718	0.430285		89.7482	0.3424	6.48781
0.3435	0.0233	-1.54162		0.1444	0.023	-2.79186		22.9628	0.8606	4.52123		0.5848	0.0371	-0.773985		0.0987	0.1148	-3.34081		0.1145	0.0143	-3.12658		0.245	0.1249	-2.02915		110.038	0.3896	6.78186
0.3175	0.0156	-1.65517		1.2872	0.2889	0.364236		1.8708	0.1776	0.903655		87.6858	1.8147	6.45427		3.4712	0.9923	1.79543		0.3946	0.1839	-1.34154		0.2135	0.0656	-2.22769		2.2168	0.1966	1.14848
0.103	0.0346	-3.27928		0.2174	0.0252	-2.20158		3.0151	0.0973	1.59221		0.8033	0.4894	-0.315989		0.0542	0.0023	-4.20556		0.268	0.0272	-1.8997		0.1012	0.026	-3.30472		0.5925	0.0056	-0.755113
0.2532	0.0441	-1.98165		0.1386	0.0256	-2.851		30.4298	0.6381	4.92741		0.2736	0.0632	-1.86986		0.4137	0.4261	-1.27334		0.1466	0.0229	-2.77004		0.1579	0.0063	-2.66292		0.6515	0.0875	-0.618163
0.1091	0.0105	-3.19628		0.1323	0.0227	-2.91812		1.151	0.0822	0.202888		0.4164	0.1161	-1.26396		0.1011	0.0263	-3.30615		0.1746	0.0108	-2.51787		0.13	0.0179	-2.94342		1.97	0.1495	0.978196
0.2139	0.0708	-2.22499		0.1397	0.0121	-2.8396		0.4525	0.0783	-1.14401		0.6306	0.0253	-0.665203		0.0771	0.0224	-3.69713		0.5432	0.0102	-0.880445		0.1184	0.0468	-3.07826		1.7728	0.295	0.82603
0.1855	0.0571	-2.43051		0.1234	0.0383	-3.01859		0.3732	0.0589	-1.42198		0.246	0.0373	-2.02327		0.0519	0.0178	-4.26812		0.1636	0.0302	-2.61176		0.1637	0.017	-2.61087		0.8128	0.1333	-0.299028
0.1282	0.0266	-2.96353		115.909	0.3817	6.85685		0.6888	0.04	-0.537843		0.5065	0.0189	-0.981366		0.1761	0.0129	-2.50553		0.1318	0.0343	-2.92358		0.0729	0.0033	-3.77794		7.1521	0.215	2.83837
0.1356	0.0276	-2.88257		1.312	0.1823	0.391768		0.6314	0.1458	-0.663374		0.3038	0.1187	-1.71881		0.0443	0.0168	-4.49655		0.0772	0.0236	-3.69526		0.3072	0.0682	-1.70275		2.2881	0.4443	1.19415
65.5343	1.1245	6.03418		0.2696	0.0441	-1.89111		0.3605	0.0722	-1.47193		0.4408	0.0905	-1.1818		0.0875	0.0001	-3.51457		0.1702	0.0536	-2.5547		0.13	0.0728	-2.94342		1.1053	0.3335	0.144438
0.3448	0.0358	-1.53617		0.1258	0.0303	-2.9908		1.231	0.0136	0.299831		0.2606	0.0407	-1.94009		0.0677	0.0045	-3.8847		0.147	0.021	-2.76611		0.3898	0.054	-1.35919		0.908	0.102	-0.139236
0.1236	0.0379	-3.01625		0.1543	0.083	-2.69619		0.3972	0.0411	-1.33206		0.2149	0.0394	-2.21826		0.1614	0.0236	-2.63129		0.177	0.0281	-2.49818		0.2429	0.074	-2.04157		0.0211	0.0287	-5.56661
0.3346	0.0234	-1.57949		0.2321	0.1092	-2.10718		2.8188	0.4726	1.49508		0.2528	0.0415	-1.98393		0.318	0.0278	-1.6529		0.1444	0.0339	-2.79186		0.0838	0.0114	-3.57691		0.0411	0.0613	-4.60472
0.3158	0.0101	-1.66292		0.3769	0.1937	-1.40775		0.3992	0.0667	-1.32482		0.3244	0.1247	-1.62415		0.0981	0.027	-3.3496		0.3069	0.1227	-1.70416		0.1307	0.0308	-2.93567		0.0142	0.0045	-6.13797
0.1682	0.0629	-2.57175		0.2135	0.0383	-2.22769		0.2085	0.0434	-2.26188		0.4824	0.0223	-1.0517		0.1887	0.0212	-2.40583		0.2843	0.0256	-1.81451		0.2115	0.1033	-2.24127		0.0211	0.0287	-5.56661
10.2733	1.3097	3.36083		0.3395	0.0843	-1.55852		0.8371	0.0716	-0.256528		0.232	0.0417	-2.1078		0.1005	0.0001	-3.31473		1.6442	0.8512	0.717386		8.5019	1.0396	3.08779		0	0	-10
0.2232	0.0327	-2.16359		0.163	0.0393	-2.61706		0.3859	0.0369	-1.3737		0.1857	0.0938	-2.42895		0.0441	0.0025	-4.50308		0.1343	0.0118	-2.89647		0.2748	0.0952	-1.86355		0	0	-10
0.1342	0.0146	-2.89754		0.3339	0.07	-1.58251		0.6808	0.0076	-0.554697		0.2798	0.0444	-1.83753		0.1253	0.0635	-2.99654		0.2436	0.0367	-2.03741		0.3714	0.0239	-1.42895		0.0142	0.0045	-6.13797
0.188	0.0414	-2.4112		0.3731	0.0543	-1.42237		1.7203	0.6476	0.78266		0.274	0.0303	-1.86775		0.3852	0.0315	-1.37632		0.1641	0.0275	-2.60735		0.2402	0.0292	-2.05769		0	0	-10
0.095	0.0172	-3.39593		0.3127	0.0213	-1.67715		0.6287	0.0119	-0.669556		0.3733	0.0004	-1.42159		0.2863	0.0558	-1.8044		97.9983	1.016	6.61468		0.2227	0.0982	-2.16683		0	0	-10
0.1348	0.0049	-2.89111		0.1777	0.0655	-2.49248		0.2647	0.0289	-1.91757		0.2603	0.0159	-1.94175		0.4967	0.2732	-1.00955		0.4159	0.0666	-1.26569		0.0861	0.0001	-3.53784		2.8187	0.0647	1.49503
0.2189	0.0316	-2.19166		0.3229	0.0553	-1.63084		0.189	0.0339	-2.40354		0.7921	0.2369	-0.336246		0.0456	0.0104	-4.45482		0.1523	0.0431	-2.71501		0.2915	0.1306	-1.77843		1.1054	0.1878	0.144569
0.1026	0.0262	-3.2849		0.3764	0.0441	-1.40966		0.261	0.0551	-1.93788		65.6775	0.558	6.03733		0.1409	0.0313	-2.82726		0.2975	0.0628	-1.74904		0.5387	0.0446	-0.892446		2.7353	0.1722	1.4517
0.0917	0.0752	-3.44693		0.2264	0.1036	-2.14305		0.3927	0.0892	-1.3485		71.3424	1.0805	6.15669		0.0985	0.0061	-3.34373		0.4764	0.0344	-1.06975		0.251	0.0348	-1.99424		0.8716	0.1074	-0.198262
0.1318	0.0256	-2.92358		0.1756	0.0619	-2.50964		0.3282	0.1196	-1.60735		52.1672	1.3094	5.70507		0.0932	0.0183	-3.42353		0.4535	0.0363	-1.14083		0.104	0.0436	-3.26534		1.479	0.5584	0.564622
0.3493	0.0202	-1.51746		0.1224	0.0546	-3.03032		0.4726	0.0618	-1.08131		0.2492	0.063	-2.00462		0.1037	0.0095	-3.26951		0.2193	0.0304	-2.18902		1.5396	0.2739	0.622556		0.9598	0.1645	-0.0591943
0.3343	0.0272	-1.58078		0.2576	0.1382	-1.9568		0.426	0.0892	-1.23107		0.5516	0.2892	-0.858306		0.061	0.0239	-4.03505		0.12	0.023	-3.05889		0.4119	0.1965	-1.27963		0.6818	0.1061	-0.552579
0.2642	0.0096	-1.9203		8.0581	0.417	3.01044		0.2872	0.1542	-1.79987		0.3028	0.0741	-1.72356		0.0434	0.0032	-4.52616		0.1655	0.0135	-2.5951		56.8577	0.5878	5.82928		0.7749	0.0602	-0.367918
0.1428	0.0286	-2.80793		81.844	1.6094	6.3548		0.2711	0.0671	-1.8831		109.023	0.3102	6.76849		1.5948	0.0058	0.673376		0.1277	0.0587	-2.96917		0.5262	0.2439	-0.926317		3.0039	0.2362	1.58684
0.2418	0.0513	-2.04811		0.3126	0.1629	-1.67761		0.2945	0.0331	-1.76366		0.4963	0.0659	-1.01072		0.0385	0.0034	-4.699		3.4091	1.1193	1.76939		0.0825	0.0038	-3.59946		0.9057	0.1529	-0.142895
0.1905	0.0834	-2.39214		0.259	0.1218	-1.94898		0.1849	0.0061	-2.43518		0.2681	0.0074	-1.89916		0.9696	0.3041	-0.0445384		0.2062	0.0092	-2.27788		0.2016	0.0427	-2.31043		0.9199	0.0155	-0.120451
0.328	0.0565	-1.60823		66.8365	1.4786	6.06256		1.2761	0.1972	0.351741		0.1999	0.0305	-2.32265		0.0476	0.0238	-4.39289		0.6171	0.189	-0.696424		0.1298	0.0156	-2.94564		81.8072	0.2022	6.35416
0.3553	0.0328	-1.49289		0.2455	0.0867	-2.02621		0.6787	0.1321	-0.559154		64.7185	1.3762	6.01611		0.0778	0.0232	-3.68409		0.169	0.0273	-2.5649		0.1733	0.0117	-2.52866		0.8396	0.2727	-0.252226
0.2343	0.0358	-2.09357		0.1695	0.0177	-2.56064		0.2968	0.0579	-1.75244		0.8959	0.0705	-0.15859		0.0996	0.0513	-3.32771		43.8766	8.5792	5.45538		0.2768	0.0218	-1.85308		74.444	0.2627	6.21808
0.25	0.0154	-2		0.1433	0.0272	-2.80289		0.2706	0.0581	-1.88577		0.8085	0.2401	-0.30668		0.1095	0.0279	-3.191		0.2536	0.0003	-1.97937		0.1136	0.0225	-3.13797		0.9021	0.1911	-0.148641
0.1241	0.0235	-3.01042		0.3484	0.032	-1.52118		0.1953	0.0456	-2.35624		2.3018	0.1806	1.20276		0.2242	0.1231	-2.15714		0.3388	0.0819	-1.56149		0.2924	0.0367	-1.77398		0.9323	0.1755	-0.101134
0.1871	0.013	-2.41812		0.256	0.029	-1.96578		67.9985	1.0809	6.08743		58.0721	1.651	5.85977		0.0894	0.0417	-3.48358		8.8681	1.1339	3.14863		1.3835	0.2431	0.468323		0.8231	0.0234	-0.28086
0.1262	0.0323	-2.98622		0.3519	0.0882	-1.50676		0.6227	0.3639	-0.683391		0.8222	0.1668	-0.282439		0.1439	0.0452	-2.79686		0.3005	0.0446	-1.73456		0.2809	0.0232	-1.83187		8.468	0.7435	3.08202
0.2351	0.0609	-2.08865		0.1846	0.0385	-2.43753		70.2569	1.2378	6.13457		0.3815	0.0816	-1.39025		0.0932	0.0256	-3.42353		0.1645	0.0262	-2.60384		0.0942	0.0124	-3.40813		2.3279	0.2656	1.21903
0.1268	0.0627	-2.97937		0.1512	0.0172	-2.72547		0.8333	0.0765	-0.263092		1.8466	0.1948	0.884871		0.0742	0.0158	-3.75244		0.1323	0.0466	-2.91812		0.2042	0.0502	-2.29195		3.2745	0.2579	1.71127
1.3552	0.2164	0.438506		0.571	0.059	-0.808437		0.3129	0.0409	-1.67623		0.5022	0.0703	-0.993666		0.0538	0.0158	-4.21625		9.2524	1.372	3.20983		0.7563	0.3408	-0.402969		0.8919	0.1964	-0.165046
0.4833	0.036	-1.04901		0.1915	0.0221	-2.38458		0.6567	0.0502	-0.606694		0.2689	0.0215	-1.89486		0.2889	0.0759	-1.79136		58.6781	1.158	5.87475		0.1858	0.0466	-2.42818		1.0253	0.0297	0.0360461
0.4421	0.1789	-1.17756		0.3201	0.0648	-1.64341		0.3136	0.0366	-1.673		0.269	0.0747	-1.89432		0.0666	0.0056	-3.90833		5.6587	3.6381	2.50047		0.3006	0.0574	-1.73408		7.3876	0.271	2.88511
0.2021	0.0155	-2.30686		0.1698	0.0213	-2.55809		0.2457	0.0482	-2.02503		0.6169	0.0303	-0.696891		0.0657	0.0655	-3.92796		0.4657	0.0286	-1.10253		1.6201	0.2352	0.696083		0.7199	0.0424	-0.474132
0.3467	0.0603	-1.52824		0.405	0.0742	-1.30401		65.3078	1.2168	6.02918		0.2692	0.1223	-1.89325		0.051	0.0251	-4.29336		0.2173	0.0358	-2.20224		64.964	1.5043	6.02157		1.7391	0.1196	0.798341
0.4559	0.0927	-1.13321		0.5331	0.0568	-0.907522		0.5997	0.0466	-0.737687		0.5728	0.1003	-0.803897		0.0656	0.021	-3.93016		0.11	0.0318	-3.18442		0.4328	0.0434	-1.20823		0.8717	0.103	-0.198096
0.2625	0.032	-1.92961		0.1607	0.0439	-2.63756		1.0831	0.0844	0.115166		0.8297	0.0462	-0.269338		0.4706	0.0922	-1.08743		0.146	0.0385	-2.77596		0.1065	0.0319	-3.23107		1.7432	0.3224	0.801738
0.157	0.0086	-2.67116		0.111	0.0252	-3.17137		0.5271	0.0993	-0.923851		0.4993	0.0129	-1.00202		0.0687	0.0373	-3.86355		0.1346	0.028	-2.89325		0.2185	0.0394	-2.19429		6.5392	0.1714	2.70911
0.1491	0.0146	-2.74565		0.1776	0.0796	-2.4933		0.475	0.0969	-1.074		66.0731	1.2917	6.04599		75.2974	1.2672	6.23453		0.1785	0.0492	-2.486		0.121	0.0041	-3.04692		0.7215	0.1064	-0.470929
0.1789	0.0221	-2.48277		1.2644	0.1607	0.338453		0.2903	0.0328	-1.78438		0.7084	0.0616	-0.497364		0.1155	0.0124	-3.11404		0.4992	0.0331	-1.00231		0.0731	0.0235	-3.77398		0.7533	0.1748	-0.408704
0.1477	0.0156	-2.75926		1.5295	0.7389	0.61306		0.2917	0.066	-1.77744		20.3296	1.3095	4.34551		0.0935	0.0213	-3.41889		0.1378	0.0174	-2.85935		2.9565	0.3402	1.56389		146.089	0.6054	7.1907
0.1246	0.0755	-3.00462		0.1614	0.0164	-2.63129		0.5669	0.0253	-0.818834		0.2857	0.0732	-1.80743		0.0278	0.0151	-5.16877		0.1596	0.0467	-2.64747		0.1765	0.0339	-2.50226		11.4809	0.1828	3.52116
0.1165	0.0466	-3.1016		77.6912	0.8515	6.27968		0.3318	0.0316	-1.59161		0.2014	0.0133	-2.31186		1.0611	0.0355	0.0855606		0.4034	0.0351	-1.30972		79.1413	1.3241	6.30636		3.0868	0.1863	1.62611
0.1168	0.0205	-3.09789		0.4247	0.0347	-1.23548		0.236	0.0539	-2.08314		0.3514	0.12	-1.50881		0.0638	0.0232	-3.9703		0.1019	0.0331	-3.29477		0.1129	0.0349	-3.14688		0.7495	0.3903	-0.416
0.1737	0.0486	-2.52533		0.1543	0.0203	-2.69619		0.7566	0.0981	-0.402397		1.0315	0.3499	0.0447438		0.0589	0.0102	-4.08559		0.1534	0.0162	-2.70463		0.062	0.03	-4.01159		0.9103	0.0615	-0.135586
0.2684	0.0601	-1.89754		0.4192	0.1888	-1.25429		0.3811	0.2211	-1.39176		1.1112	0.1157	0.152119		0.0917	0.0412	-3.44693		0.2791	0.044	-1.84115		0.1058	0.0471	-3.24059		1.173	0.3393	0.230203
0.4268	0.0322	-1.22837		0.1286	0.0173	-2.95904		1.4525	0.5537	0.538538		0.4012	0.0134	-1.31761		56.6266	1.5021	5.82341		0.7408	0.1669	-0.432844		0.075	0.0214	-3.73697		101.614	0.2348	6.66695
0.1616	0.0694	-2.6295		0.1303	0.0208	-2.94009		0.3347	0.0558	-1.57906		0.3334	0.0517	-1.58467		0.0557	0.0114	-4.16618		0.1482	0.0185	-2.75438		0.2172	0.0136	-2.2029		0.8935	0.0885	-0.16246
65.4503	1.2978	6.03233		0.1819	0.0271	-2.45878		0.304	0.023	-1.71786		67.9548	1.2135	6.0865		0.0529	0.0084	-4.24059		0.1345	0.0037	-2.89432		0.5568	0.0936	-0.844769		1.7884	0.1794	0.838669
0.3967	0.0435	-1.33388		0.4647	0.0666	-1.10563		0.2893	0.0499	-1.78936		0.2738	0.0343	-1.86881		0.0367	0.0145	-4.76808		0.2137	0.0729	-2.22634		0.1114	0.0244	-3.16618		3.7958	0.2212	1.9244
0.1324	0.0121	-2.91702		0.5193	0.0605	-0.94536		0.4541	0.1099	-1.13892		0.3723	0.0076	-1.42546		30.264	13.1087	4.91953		68.5041	1.0161	6.09812		0.937	0.5306	-0.093879		1.3173	0.1678	0.397584
0.2411	0.0198	-2.0523		0.2542	0.0826	-1.97596		0.3171	0.0238	-1.65699		0.1991	0.0101	-2.32843		1.8508	0.7134	0.888149		0.1981	0.0116	-2.3357		0.1676	0.0366	-2.57691		1.1015	0.0904	0.139469
0.5395	0.2092	-0.890305		0.4111	0.0201	-1.28244		0.199	0.0031	-2.32916		0.8317	0.2453	-0.265865		0.0685	0.0025	-3.86775		0.1039	0.0547	-3.26673		0.2103	0.0703	-2.24948		72.1183	1.2124	6.17229
0.5201	0.027	-0.943139		0.1163	0.0413	-3.10408		0.6851	0.0938	-0.545614		3.0843	0.5312	1.62494		0.0843	0.0295	-3.56832		0.1881	0.1403	-2.41043		0.2176	0.0034	-2.20025		2.1012	0.212	1.07121
0.1391	0.0671	-2.84581		0.5086	0.0611	-0.975397		0.4375	0.1761	-1.19265		0.2751	0.036	-1.86197		0.079	0.0233	-3.662		0.1811	0.0405	-2.46514		0.1855	0.0167	-2.43051		1.6562	0.4835	0.727877
0.2945	0.0396	-1.76366		85.0744	0.5518	6.41065		0.4042	0.0139	-1.30686		0.2435	0.063	-2.03801		0.1075	0.0066	-3.21759		0.3407	0.0542	-1.55343		0.4594	0.0464	-1.12218		0.9508	0.1201	-0.0727862
0.3084	0.0465	-1.69713		0.3892	0.352	-1.36142		0.2927	0.0476	-1.77251		0.7312	0.3172	-0.451662		0.0713	0.0204	-3.80995		0.2318	0.0267	-2.10905		0.0957	0.0134	-3.38534		1.8625	0.1316	0.89724
0.1256	0.0088	-2.99309		0.174	0.0237	-2.52284		0.3826	0.11	-1.38609		0.2237	0.0843	-2.16036		0.1206	0.0438	-3.0517		0.1033	0.0274	-3.27509		0.1452	0.0494	-2.78389		1.23	0.1145	0.298658
0.3269	0.0166	-1.61308		0.4092	0.0152	-1.28912		0.2427	0.0374	-2.04275		2.8842	0.3221	1.52817		0.0511	0.0173	-4.29053		0.624	0.0429	-0.680382		0.3208	0.0512	-1.64025		2.5672	0.6236	1.3602
0.1643	0.0777	-2.6056		0.3551	0.0552	-1.4937		1.2799	0.2066	0.356031		0.5121	0.0572	-0.965503		0.1768	0.089	-2.49981		0.1718	0.0177	-2.5412		1.4396	0.3816	0.525668		96.2122	1.2313	6.58815
0.0972	0.042	-3.3629		0.2448	0.1085	-2.03032		0.3615	0.1029	-1.46793		0.1993	0.0029	-2.32699		0.0311	0.0075	-5.00694		0.186	0.0219	-2.42663		0.1005	0.0088	-3.31473		2.4048	0.2814	1.26592
69.2899	0.3952	6.11457		0.1204	0.0132	-3.05409		0.2239	0.0123	-2.15907		0.2007	0.0098	-2.31689		0.0562	0.0291	-4.15329		0.1544	0.0237	-2.69526		0.3097	0.0466	-1.69106		0.8148	0.1458	-0.295482
0.2994	0.1941	-1.73985		111.716	0.3923	6.8037		0.9685	0.1387	-0.046176		0.1703	0.0293	-2.55385		0.0478	0.003	-4.38685		0.286	0.051	-1.80591		0.9677	0.1214	-0.0473682		1.0635	0.0295	0.08882
0.256	0.0715	-1.96578		0.3539	0.0461	-1.49859		0.2383	0.0442	-2.06915		0.2373	0.0132	-2.07522		0.1441	0.0162	-2.79486		0.1788	0.0292	-2.48358		0.1176	0.0467	-3.08804		2.1763	0.2667	1.12188
0.13	0.0565	-2.94342		64.8074	1.4033	6.01809		0.7067	0.0836	-0.50083		0.8675	0.0706	-0.205064		0.2183	0.0798	-2.19562		0.1876	0.0336	-2.41427		0.3295	0.099	-1.60165		1.1174	0.2894	0.160146
0.1653	0.0393	-2.59684		0.7125	0.4361	-0.489038		0.337	0.0736	-1.56918		3.8061	0.1726	1.92831		0.1165	0.0099	-3.1016		0.1544	0.0119	-2.69526		114.912	0.2693	6.84438		0.8849	0.1351	-0.176414
0.1111	0.0458	-3.17007		0.6451	0.119	-0.632405		0.7911	0.1677	-0.338068		0.3678	0.0709	-1.44301		0.1363	0.0128	-2.87514		74.0618	1.0202	6.21066		0.1156	0.0347	-3.11279		1.1055	0.2248	0.144699
0.1146	0.0747	-3.12532		0.21	0.1478	-2.25154		0.6335	0.0025	-0.658583		0.7932	0.1323	-0.334243		0.1373	0.0176	-2.8646		13.1827	0.5105	3.72057		0.4595	0.0166	-1.12186		0.9788	0.1232	-0.030914
0.3196	0.0245	-1.64566		0.865	0.2682	-0.209228		1.3398	0.1023	0.422018		0.3103	0.0801	-1.68826		0.0571	0.0136	-4.13037		0.1392	0.0378	-2.84477		0.2217	0.0977	-2.17332		1.5134	0.3818	0.597793
0.1648	0.0393	-2.60121		0.1219	0.0178	-3.03623		0.6237	0.0813	-0.681076		1.7862	0.2003	0.836894		0.062	0.0084	-4.01159		0.6701	0.0431	-0.577552		0.1049	0.0312	-3.25291		2.3605	0.4194	1.23909
0.2075	0.0099	-2.26882		0.1753	0.033	-2.5121		0.7125	0.0633	-0.489038		0.4376	0.069	-1.19232		0.1379	0.0189	-2.85831		0.1126	0.0392	-3.15072		0.0656	0.029	-3.93016		4.8259	0.4678	2.2708
0.9363	0.3452	-0.0949572		0.1978	0.0233	-2.33789		0.3421	0.0286	-1.54751		0.3016	0.0563	-1.72929		0.1175	0.0043	-3.08927		0.9278	0.3725	-0.108114		0.1414	0.0215	-2.82215		2.2294	0.3308	1.15666
0.2135	0.02	-2.22769		0.4773	0.0293	-1.06703		0.1957	0.1179	-2.35328		0.2799	0.0725	-1.83702		0.8867	0.4136	-0.173482		0.1702	0.0568	-2.5547		0.3121	0.0522	-1.67992		100.958	0.1756	6.65762
1.1804	0.1215	0.239276		0.3598	0.0445	-1.47473		0.2629	0.142	-1.92741		0.7175	0.0485	-0.478949		0.2011	0.0255	-2.31402		0.1459	0.0448	-2.77695		0.1834	0.0831	-2.44693		4.0336	0.3806	2.01207
[truncated: 57,754 more rows]

## Sheet: Supplementary Figure 2
Supplementary Figure 2	K-mer count distribution
[truncated: 10,002 more rows]

## Sheet: Supplementary Figure 6
Supplementary Figure 6	The detailed list of gene families
[truncated: 14,971 more rows]
